# Supplementary material for: ﻿Molecular phylogeny and morphology reveal four novel species in Cordycipitaceae in China
Source: MycoKeys. 2025 Apr 9;116:91–124. doi: 10.3897/mycokeys.116.147006 (PMC12004076; doi:10.3897/mycokeys.116.147006)
Supplement: XML Treatment for Akanthomyces baishanensis [file mycokeys.116.147006-treatment1.xml]

<!DOCTYPE tp:taxon-treatment
  PUBLIC "-//TaxonX//DTD Taxonomic Treatment Publishing DTD v0 20100105//EN" "tax-treatment-NSO.dtd">
<tp:taxon-treatment xmlns:tp="http://www.plazi.org/taxpub"><tp:treatment-meta><kwd-group><label>Taxon classification</label><kwd>
                <named-content content-type="kingdom">Fungi</named-content>
              </kwd><kwd>
                <named-content content-type="class">Sordariomycetes</named-content>
              </kwd><kwd>
                <named-content content-type="family">Cordycipitaceae</named-content>
              </kwd></kwd-group><mixed-citation publication-type="journal"><person-group><name><surname>Bu</surname><given-names>Jing</given-names></name><name><surname>Wei</surname><given-names>De-Ping</given-names></name><name><surname>Liu</surname><given-names>Zheng-Hui</given-names></name><name><surname>Yang</surname><given-names>Yang</given-names></name><name><surname>Liu</surname><given-names>Zhong-Liang</given-names></name><name><surname>Kang</surname><given-names>Ji-Chuan</given-names></name><name><surname>Peng</surname><given-names>Xing-Can</given-names></name><name><surname>Xie</surname><given-names>Shi-Wen</given-names></name><name><surname>Zhang</surname><given-names>He-Gui</given-names></name><name><surname>He</surname><given-names>Zhang-Jiang</given-names></name><name><surname>Huang</surname><given-names>Shi-Ke</given-names></name><name><surname>Zhang</surname><given-names>Xian</given-names></name><name><surname>Hyde</surname><given-names>Kevin D.</given-names></name><name><surname>Wijayawardene</surname><given-names>Nalin N.</given-names></name><name><surname>Wen</surname><given-names>Ting-Chi</given-names></name></person-group><article-title>﻿Molecular phylogeny and morphology reveal four novel species in <tp:taxon-name><tp:taxon-name-part taxon-name-part-type="family">Cordycipitaceae</tp:taxon-name-part></tp:taxon-name> in China</article-title><source>MycoKeys</source><day>09</day><month>04</month><year>2025</year><volume>116</volume><fpage>91</fpage><lpage>124</lpage><pub-id pub-id-type="doi">10.3897/mycokeys.116.147006</pub-id></mixed-citation></tp:treatment-meta><tp:nomenclature><label>﻿</label><tp:taxon-name>
              <object-id xmlns:xlink="http://www.w3.org/1999/xlink" content-type="arpha" xlink:type="simple">B28DB3A4-0AA1-5E2A-863C-CFF6B8D50000</object-id>
              <tp:taxon-name-part taxon-name-part-type="genus" reg="Akanthomyces">Akanthomyces</tp:taxon-name-part>
              <tp:taxon-name-part taxon-name-part-type="species" reg="baishanensis">baishanensis</tp:taxon-name-part>
              <object-id xmlns:xlink="http://www.w3.org/1999/xlink" xlink:type="simple">Index Fungorum: IF903210</object-id>
            </tp:taxon-name><tp:taxon-authority>H.L. Pu &amp; J.Z. Qiu, in Pu, Yang, Keyhani, Yang, Zheng, Qiu, Mao, Shang, Lin, Xiong, Lin, Lai, Huang, Yuan, Liang, Fan, Ma, Qiu &amp; Qiu, J. Fungi 11(1, no. 28): 16 (2025)</tp:taxon-authority><xref ref-type="fig" rid="F3">Fig. 3</xref></tp:nomenclature><tp:treatment-sec sec-type="description" id="SECID0EFDCM"><title>Description.</title><p>Parasitic on moth (<tp:taxon-name><tp:taxon-name-part taxon-name-part-type="order">Lepidoptera</tp:taxon-name-part></tp:taxon-name>). <bold>Sexual morph.</bold> See <xref ref-type="bibr" rid="B51">Pu et al. (2025)</xref>. <bold>Asexual morph. <italic>Synnemata</italic></bold> arising from the moth body, white, erect, simple, subuliform (2 × 2.7 mm) or subglobose (0.2 × 0.5 mm). <bold><italic>Hyphae</italic></bold> smooth, septate, hyaline, 1.4–2.5 μm (<italic>x̄</italic> = 1.8 µm, n = 30) in diam. <bold><italic>Conidiophores</italic></bold> developing from superficial hyphae of synnemata, micronematous, branched, smooth-walled, bearing solitary to clusters of phialides. <bold><italic>Phialides</italic></bold> 6–29.6 × 1.6–3.2 µm (<italic>x̄</italic> = 19 × 2.7 µm, n = 30), monophialidic, trimorphic, arising from anastomosing mycelia, slender filiform in shape (Fig. <xref ref-type="fig" rid="F3">3G</xref>), or arising from conidiophores, cylindrical (Fig. <xref ref-type="fig" rid="F3">3E, H, I</xref>) or subuliform (Fig. <xref ref-type="fig" rid="F3">3F</xref>) at basal portion, tapering into a thin neck. <bold><italic>Conidia</italic></bold> 3.2–4.7 × 1.8–2.8 µm (<italic>x̄</italic> = 3.9 × 2.2 µm, n = 50), forming on tip of phialides, hyaline, smooth-walled, fusiform, globose or broadly ovoid, gathering in chains.</p><fig id="F3" position="float" orientation="portrait"><object-id xmlns:xlink="http://www.w3.org/1999/xlink" content-type="doi" xlink:type="simple">10.3897/mycokeys.116.147006.figure3</object-id><object-id xmlns:xlink="http://www.w3.org/1999/xlink" content-type="arpha" xlink:type="simple">1925BA44-FB98-5AB0-9D80-77EA7F530D75</object-id><label>Figure 3.</label><caption><p><italic><tp:taxon-name><tp:taxon-name-part taxon-name-part-type="genus" reg="Akanthomyces">Akanthomyces</tp:taxon-name-part><tp:taxon-name-part taxon-name-part-type="species" reg="baishanensis">baishanensis</tp:taxon-name-part></tp:taxon-name></italic> (HKAS144393) <bold>a</bold> fungus on an adult moth <bold>b–d</bold> synnemata <bold>e–k</bold> phialides and conidia. Scale bars: 5 mm (<bold>a</bold>); 1 mm (<bold>b</bold>); 0.5 mm (<bold>c</bold>); 100 µm (<bold>d</bold>); 30 µm (<bold>g</bold>); 20 µm (<bold>e, f, h, i</bold>); 10 µm (<bold>j</bold>); 5 µm (<bold>k</bold>).</p></caption><graphic xmlns:xlink="http://www.w3.org/1999/xlink" xlink:href="mycokeys-116-091-g003.jpg" position="float" orientation="portrait" xlink:type="simple" id="oo_1303953.jpg"><uri content-type="original_file" xlink:type="simple">https://binary.pensoft.net/fig/1303953</uri></graphic></fig></tp:treatment-sec><tp:treatment-sec sec-type="material" id="SECID0ELGCM"><title>Material examined.</title><p>China • Liaoning Province, Tieling City (<named-content xmlns:xlink="http://www.w3.org/1999/xlink" content-type="dwc:verbatimCoordinates" xlink:type="simple"><named-content content-type="geo-json" specific-use="{&#34;type&#34;:&#34;Point&#34;,&#34;coordinates&#34;:[123.839500,42.289528]}" id="NCID0EUGCM" xlink:type="simple">42°17'22.3"N, 123°50'22.2"E</named-content></named-content>), on a dead adult moth (<tp:taxon-name><tp:taxon-name-part taxon-name-part-type="order">Lepidoptera</tp:taxon-name-part></tp:taxon-name>) on the stem of a plant, 25 August 2023, Ting-Chi Wen, HLJ2023082515 (HKAS144393).</p></tp:treatment-sec><tp:treatment-sec sec-type="notes" id="SECID0E5GCM"><title>Notes.</title><p>Phylogenetic analysis based on six gene markers revealed that the specimen HKAS144393 and <italic><tp:taxon-name><tp:taxon-name-part taxon-name-part-type="genus" reg="Akanthomyces">Akanthomyces</tp:taxon-name-part><tp:taxon-name-part taxon-name-part-type="species" reg="baishanensis">baishanensis</tp:taxon-name-part></tp:taxon-name></italic> (CGMCC3.25673 and CGMCC3.25674) form a robustly supported monophyletic clade (100% SH-aLRT / 100% UFB / 1.00 PP, Fig. <xref ref-type="fig" rid="F1">1</xref>). Both HKAS144393 and <italic><tp:taxon-name><tp:taxon-name-part taxon-name-part-type="genus" reg="Akanthomyces">A.</tp:taxon-name-part><tp:taxon-name-part taxon-name-part-type="species" reg="baishanensis">baishanensis</tp:taxon-name-part></tp:taxon-name></italic> exhibit parasitic relationships with adult moths. Notably, HKAS144393 represents a naturally occurring asexual morph characterised by trimorphic conidiogenous structures, while the asexual morph of <italic><tp:taxon-name><tp:taxon-name-part taxon-name-part-type="genus" reg="Akanthomyces">A.</tp:taxon-name-part><tp:taxon-name-part taxon-name-part-type="species" reg="baishanensis">baishanensis</tp:taxon-name-part></tp:taxon-name></italic> described by <xref ref-type="bibr" rid="B51">Pu et al. (2025)</xref> was obtained from culture and displayed only a single type of conidiogenous structure. Our observations demonstrate greater morphological plasticity in this species than previously recognised.</p></tp:treatment-sec><tp:treatment-sec><!--Section generated to contain objects referenced in tp:taxon-treatment.--><fig id="F1" position="float" orientation="portrait"><object-id xmlns:xlink="http://www.w3.org/1999/xlink" content-type="doi" xlink:type="simple">10.3897/mycokeys.116.147006.figure1</object-id><object-id xmlns:xlink="http://www.w3.org/1999/xlink" content-type="arpha" xlink:type="simple">6F427E80-8BA8-55E2-B714-372FA8965E00</object-id><label>Figure 1.</label><caption><p>Phylogram generated from maximum likelihood analysis of <tp:taxon-name><tp:taxon-name-part taxon-name-part-type="family">Cordycipitaceae</tp:taxon-name-part></tp:taxon-name> based on a six-locus dataset (<abbrev xmlns:xlink="http://www.w3.org/1999/xlink" xlink:title="nuclear ribosomal large subunit" id="ABBRID0EA3BM" xlink:type="simple">nrLSU</abbrev>, ITS, <abbrev xmlns:xlink="http://www.w3.org/1999/xlink" xlink:title="nuclear ribosomal small subunit" id="ABBRID0EE3BM" xlink:type="simple">nrSSU</abbrev>, 3P<italic>_TEF</italic>, <italic><abbrev xmlns:xlink="http://www.w3.org/1999/xlink" xlink:title="largest subunits of RNA polymerase II" id="ABBRID0EL3BM" xlink:type="simple">rpb1</abbrev></italic> and <italic><abbrev xmlns:xlink="http://www.w3.org/1999/xlink" xlink:title="second-largest subunits of RNA polymerase II" id="ABBRID0EQ3BM" xlink:type="simple">rpb2</abbrev></italic>). SH-aLRT support ≥ 75%, ultrafast bootstrap support (UFB) ≥ 75%, and PP values ≥ 95% are indicated above or below branches. A hyphen (–) indicates values lower than 75% SH-aLRT, 75% UFB, and 95% PP. The isolates in this study are shown in bold red. Generic names are indicated on the right side of the tree. Ex-types are indicated by “T”.</p></caption><graphic xmlns:xlink="http://www.w3.org/1999/xlink" xlink:href="mycokeys-116-091-g001.jpg" position="float" orientation="portrait" xlink:type="simple" id="oo_1303950.jpg"><uri content-type="original_file" xlink:type="simple">https://binary.pensoft.net/fig/1303950</uri></graphic></fig></tp:treatment-sec><ref-list><ref id="B51"><mixed-citation xmlns:xlink="http://www.w3.org/1999/xlink" xlink:type="simple"><person-group><name name-style="western"><surname>Pu</surname><given-names>HL</given-names></name><name name-style="western"><surname>Yang</surname><given-names>J</given-names></name><name name-style="western"><surname>Keyhani</surname><given-names>NO</given-names></name><name name-style="western"><surname>Yang</surname><given-names>LX</given-names></name><name name-style="western"><surname>Zheng</surname><given-names>MH</given-names></name><name name-style="western"><surname>Qiu</surname><given-names>CH</given-names></name><name name-style="western"><surname>Mao</surname><given-names>YC</given-names></name><name name-style="western"><surname>Shang</surname><given-names>JY</given-names></name><name name-style="western"><surname>Lin</surname><given-names>YS</given-names></name><name name-style="western"><surname>Xiong</surname><given-names>CJ</given-names></name><name name-style="western"><surname>Lin</surname><given-names>LB</given-names></name><name name-style="western"><surname>Lai</surname><given-names>PY</given-names></name><name name-style="western"><surname>Huang</surname><given-names>YB</given-names></name><name name-style="western"><surname>Yuan</surname><given-names>X</given-names></name><name name-style="western"><surname>Liang</surname><given-names>HL</given-names></name><name name-style="western"><surname>Fan</surname><given-names>LF</given-names></name><name name-style="western"><surname>Ma</surname><given-names>XL</given-names></name><name name-style="western"><surname>Qiu</surname><given-names>CJ</given-names></name><name name-style="western"><surname>Qiu</surname><given-names>JZ</given-names></name></person-group> (<year>2025</year>) <article-title>Molecular phylogenetics and estimation of evolutionary divergence and biogeography of the family <tp:taxon-name><tp:taxon-name-part taxon-name-part-type="family">Cordycipitaceae</tp:taxon-name-part></tp:taxon-name> (<tp:taxon-name><tp:taxon-name-part taxon-name-part-type="phylum">Ascomycota</tp:taxon-name-part></tp:taxon-name>, <tp:taxon-name><tp:taxon-name-part taxon-name-part-type="order">Hypocreales</tp:taxon-name-part></tp:taxon-name>).</article-title><source>Journal of <tp:taxon-name><tp:taxon-name-part taxon-name-part-type="kingdom">Fungi</tp:taxon-name-part></tp:taxon-name></source><volume>11</volume>(<issue>1</issue>): <fpage>1</fpage>–<lpage>29</lpage>. <ext-link xlink:href="10.3390/jof11010028" ext-link-type="doi" xlink:type="simple">https://doi.org/10.3390/jof11010028</ext-link></mixed-citation></ref></ref-list></tp:taxon-treatment>
