# Supplementary material for: ﻿Molecular phylogeny and morphology reveal four novel species in Cordycipitaceae in China
Source: MycoKeys. 2025 Apr 9;116:91–124. doi: 10.3897/mycokeys.116.147006 (PMC12004076; doi:10.3897/mycokeys.116.147006)
Supplement: XML Treatment for Pleurodesmospora sanduensis [file mycokeys.116.147006-treatment2.xml]

<!DOCTYPE tp:taxon-treatment
  PUBLIC "-//TaxonX//DTD Taxonomic Treatment Publishing DTD v0 20100105//EN" "tax-treatment-NSO.dtd">
<tp:taxon-treatment xmlns:tp="http://www.plazi.org/taxpub"><tp:treatment-meta><kwd-group><label>Taxon classification</label><kwd>
                <named-content content-type="kingdom">Fungi</named-content>
              </kwd><kwd>
                <named-content content-type="class">Sordariomycetes</named-content>
              </kwd><kwd>
                <named-content content-type="family">Cordycipitaceae</named-content>
              </kwd></kwd-group><mixed-citation publication-type="journal"><person-group><name><surname>Bu</surname><given-names>Jing</given-names></name><name><surname>Wei</surname><given-names>De-Ping</given-names></name><name><surname>Liu</surname><given-names>Zheng-Hui</given-names></name><name><surname>Yang</surname><given-names>Yang</given-names></name><name><surname>Liu</surname><given-names>Zhong-Liang</given-names></name><name><surname>Kang</surname><given-names>Ji-Chuan</given-names></name><name><surname>Peng</surname><given-names>Xing-Can</given-names></name><name><surname>Xie</surname><given-names>Shi-Wen</given-names></name><name><surname>Zhang</surname><given-names>He-Gui</given-names></name><name><surname>He</surname><given-names>Zhang-Jiang</given-names></name><name><surname>Huang</surname><given-names>Shi-Ke</given-names></name><name><surname>Zhang</surname><given-names>Xian</given-names></name><name><surname>Hyde</surname><given-names>Kevin D.</given-names></name><name><surname>Wijayawardene</surname><given-names>Nalin N.</given-names></name><name><surname>Wen</surname><given-names>Ting-Chi</given-names></name></person-group><article-title>﻿Molecular phylogeny and morphology reveal four novel species in <tp:taxon-name><tp:taxon-name-part taxon-name-part-type="family">Cordycipitaceae</tp:taxon-name-part></tp:taxon-name> in China</article-title><source>MycoKeys</source><day>09</day><month>04</month><year>2025</year><volume>116</volume><fpage>91</fpage><lpage>124</lpage><pub-id pub-id-type="doi">10.3897/mycokeys.116.147006</pub-id></mixed-citation></tp:treatment-meta><tp:nomenclature><label>﻿</label><tp:taxon-name>
              <object-id xmlns:xlink="http://www.w3.org/1999/xlink" content-type="arpha" xlink:type="simple">D5B197EF-6B67-5009-86DD-63F04AF46381</object-id>
              <tp:taxon-name-part taxon-name-part-type="genus" reg="Pleurodesmospora">Pleurodesmospora</tp:taxon-name-part>
              <tp:taxon-name-part taxon-name-part-type="species" reg="sanduensis">sanduensis</tp:taxon-name-part>
              <object-id xmlns:xlink="http://www.w3.org/1999/xlink" xlink:type="simple">Index Fungorum: IF903211</object-id>
            </tp:taxon-name><tp:taxon-authority>J. Bu, K.D. Hyde &amp; T.C. Wen</tp:taxon-authority><tp:taxon-status xmlns:xlink="http://www.w3.org/1999/xlink" xlink:type="simple">sp. nov.</tp:taxon-status><xref ref-type="fig" rid="F4">Fig. 4</xref></tp:nomenclature><tp:treatment-sec sec-type="etymology" id="SECID0E1JCM"><title>Etymology.</title><p>In reference to the location of the type specimen, Sandu County of Guizhou Province, China.</p></tp:treatment-sec><tp:treatment-sec sec-type="description" id="SECID0E6JCM"><title>Description.</title><p>Parasitic on adult <tp:taxon-name><tp:taxon-name-part taxon-name-part-type="order">Lepidoptera</tp:taxon-name-part></tp:taxon-name>. <bold>Sexual morph.</bold> Undetermined. <bold>Asexual morph. <italic>Colonies</italic></bold> on natural specimen white, sparse, only covering the abdomen of host. <bold><italic>Conidiophores</italic></bold> micronematous, cylindrical, erect or procumbent, sparsely branched, smooth, hyaline, septate, ca. 1.3–2.8 μm (<italic>x̄</italic> = 2 µm, n = 30) in width, from the middle part to the distal end densely covered by numerous minute, dentiform pegs, 0.7–1.8 × 0.5–0.8 µm (<italic>x̄</italic> = 1 × 0.7 µm, n = 25). <bold><italic>Conidia</italic></bold> obovoid, globose, smooth-walled, 2.7–4.8 × 1.4–2.5 µm (<italic>x̄</italic> = 3.7 × 2 µm, n = 30), arranged in short chains.</p><fig id="F4" position="float" orientation="portrait"><object-id xmlns:xlink="http://www.w3.org/1999/xlink" content-type="doi" xlink:type="simple">10.3897/mycokeys.116.147006.figure4</object-id><object-id xmlns:xlink="http://www.w3.org/1999/xlink" content-type="arpha" xlink:type="simple">D6C8BD51-B457-5E68-B81A-EC0AA523BCC7</object-id><label>Figure 4.</label><caption><p><italic><tp:taxon-name><tp:taxon-name-part taxon-name-part-type="genus" reg="Pleurodesmospora">Pleurodesmospora</tp:taxon-name-part><tp:taxon-name-part taxon-name-part-type="species" reg="sanduensis">sanduensis</tp:taxon-name-part></tp:taxon-name></italic> (HKAS144399) <bold>a</bold> fungus on host <bold>b, c</bold> obverse <bold>(b)</bold> and reverse <bold>(c)</bold> of colony on <abbrev xmlns:xlink="http://www.w3.org/1999/xlink" xlink:title="potato dextrose agar" id="ABBRID0EXLCM" xlink:type="simple">PDA</abbrev><bold>d–I</bold> conidiophore and conidiogenous cells <bold>j, k–m</bold> conidia adhering in a chain. Scale bars: 2 mm (<bold>a</bold>); 20 µm (<bold>d, e, f, h, i</bold>); 10 µm (<bold>g, j, k</bold>); 5 µm (<bold>l, m</bold>).</p></caption><graphic xmlns:xlink="http://www.w3.org/1999/xlink" xlink:href="mycokeys-116-091-g004.jpg" position="float" orientation="portrait" xlink:type="simple" id="oo_1303954.jpg"><uri content-type="original_file" xlink:type="simple">https://binary.pensoft.net/fig/1303954</uri></graphic></fig></tp:treatment-sec><tp:treatment-sec sec-type="description" id="SECID0EMMCM"><title>Culture characteristics.</title><p>colonies on <abbrev xmlns:xlink="http://www.w3.org/1999/xlink" xlink:title="potato dextrose agar" id="ABBRID0ESMCM" xlink:type="simple">PDA</abbrev> reaching a diameter of 42 mm in three weeks at room temperature, white, circular, velvety, flat, edge entire, surface wrinkled, with radially striate, mycelia dense at centre, becoming loose outward, reverse cream-yellow.</p></tp:treatment-sec><tp:treatment-sec sec-type="material" id="SECID0EWMCM"><title>Type.</title><p>China • Guizhou Province, Qiannan Buyei and Miao Autonomous Prefecture, Sandu County, the Yaoren Mountain (<named-content xmlns:xlink="http://www.w3.org/1999/xlink" content-type="dwc:verbatimCoordinates" xlink:type="simple"><named-content content-type="geo-json" specific-use="{&#34;type&#34;:&#34;Point&#34;,&#34;coordinates&#34;:[107.944722,25.994722]}" id="NCID0E6MCM" xlink:type="simple">25°59'41"N, 107°56'41"E</named-content></named-content>, alt. 987.1 m), on a dead adult of <tp:taxon-name><tp:taxon-name-part taxon-name-part-type="order">Lepidoptera</tp:taxon-name-part></tp:taxon-name> on leaf litter, 08 July 2023, Jing Bu, YRS23070803B (holotype HKAS144399, ex-holotype KUNCC24-18538).</p></tp:treatment-sec><tp:treatment-sec sec-type="notes" id="SECID0EJNCM"><title>Notes.</title><p>Six-locus phylogenetic analyses show that the <italic><tp:taxon-name><tp:taxon-name-part taxon-name-part-type="genus" reg="Pleurodesmospora">Pleurodesmospora</tp:taxon-name-part><tp:taxon-name-part taxon-name-part-type="species" reg="sanduensis">sanduensis</tp:taxon-name-part></tp:taxon-name></italic> is separated from other species of <italic><tp:taxon-name><tp:taxon-name-part taxon-name-part-type="genus" reg="Pleurodesmospora">Pleurodesmospora</tp:taxon-name-part></tp:taxon-name></italic> with strong statistical support (100% SH-aLRT / 100% UFB / 1.00 PP, Fig. <xref ref-type="fig" rid="F1">1</xref>). <italic><tp:taxon-name><tp:taxon-name-part taxon-name-part-type="genus" reg="Pleurodesmospora">Pleurodesmospora</tp:taxon-name-part><tp:taxon-name-part taxon-name-part-type="species" reg="sanduensis">sanduensis</tp:taxon-name-part></tp:taxon-name></italic> is phylogenetically closely related to <italic><tp:taxon-name><tp:taxon-name-part taxon-name-part-type="genus" reg="Pleurodesmospora">P.</tp:taxon-name-part><tp:taxon-name-part taxon-name-part-type="species" reg="acaricola">acaricola</tp:taxon-name-part></tp:taxon-name></italic> and <italic><tp:taxon-name><tp:taxon-name-part taxon-name-part-type="genus" reg="Pleurodesmospora">P.</tp:taxon-name-part><tp:taxon-name-part taxon-name-part-type="species" reg="entomophila">entomophila</tp:taxon-name-part></tp:taxon-name></italic>. Pairwise nucleotide differences between <italic><tp:taxon-name><tp:taxon-name-part taxon-name-part-type="genus" reg="Pleurodesmospora">P.</tp:taxon-name-part><tp:taxon-name-part taxon-name-part-type="species" reg="sanduensis">sanduensis</tp:taxon-name-part></tp:taxon-name></italic> and <italic><tp:taxon-name><tp:taxon-name-part taxon-name-part-type="genus" reg="Pleurodesmospora">P.</tp:taxon-name-part><tp:taxon-name-part taxon-name-part-type="species" reg="entomophila">entomophila</tp:taxon-name-part></tp:taxon-name></italic> (<xref ref-type="bibr" rid="B61">Tan and Shivas 2023</xref>) revealed 6 bp in <abbrev xmlns:xlink="http://www.w3.org/1999/xlink" xlink:title="nuclear ribosomal large subunit" id="ABBRID0EAQCM" xlink:type="simple">nrLSU</abbrev>, 28 bp in ITS, 25 bp in <italic>3P_TEF</italic>, and 74 bp in <italic><abbrev xmlns:xlink="http://www.w3.org/1999/xlink" xlink:title="second-largest subunits of RNA polymerase II" id="ABBRID0EHQCM" xlink:type="simple">rpb2</abbrev></italic>. These molecular divergences support the recognition of <italic><tp:taxon-name><tp:taxon-name-part taxon-name-part-type="genus" reg="Pleurodesmospora">P.</tp:taxon-name-part><tp:taxon-name-part taxon-name-part-type="species" reg="sanduensis">sanduensis</tp:taxon-name-part></tp:taxon-name></italic> as a novel species, consistent with the taxonomic thresholds proposed by <xref ref-type="bibr" rid="B33">Jeewon and Hyde (2016)</xref>. <italic><tp:taxon-name><tp:taxon-name-part taxon-name-part-type="genus" reg="Pleurodesmospora">Pleurodesmospora</tp:taxon-name-part><tp:taxon-name-part taxon-name-part-type="species" reg="sanduensis">sanduensis</tp:taxon-name-part></tp:taxon-name></italic> is similar to <italic><tp:taxon-name><tp:taxon-name-part taxon-name-part-type="genus" reg="Pleurodesmospora">P.</tp:taxon-name-part><tp:taxon-name-part taxon-name-part-type="species" reg="acaricola">acaricola</tp:taxon-name-part></tp:taxon-name></italic> in producing loose and white colonies covering the host. However, <italic><tp:taxon-name><tp:taxon-name-part taxon-name-part-type="genus" reg="Pleurodesmospora">Pleurodesmospora</tp:taxon-name-part><tp:taxon-name-part taxon-name-part-type="species" reg="sanduensis">sanduensis</tp:taxon-name-part></tp:taxon-name></italic> differs from <italic><tp:taxon-name><tp:taxon-name-part taxon-name-part-type="genus" reg="Pleurodesmospora">P.</tp:taxon-name-part><tp:taxon-name-part taxon-name-part-type="species" reg="acaricola">acaricola</tp:taxon-name-part></tp:taxon-name></italic> by its larger conidia (2.7–4.8 × 1.4–2.5 µm vs. 2.5–3 × 2 µm) in chains, but it is solitary in <italic><tp:taxon-name><tp:taxon-name-part taxon-name-part-type="genus" reg="Pleurodesmospora">P.</tp:taxon-name-part><tp:taxon-name-part taxon-name-part-type="species" reg="acaricola">acaricola</tp:taxon-name-part></tp:taxon-name></italic> (<xref ref-type="bibr" rid="B80">Yeh et al. 2021</xref>). Additionally, chlamydospores are observed in <italic><tp:taxon-name><tp:taxon-name-part taxon-name-part-type="genus" reg="Pleurodesmospora">P.</tp:taxon-name-part><tp:taxon-name-part taxon-name-part-type="species" reg="acaricola">acaricola</tp:taxon-name-part></tp:taxon-name></italic>, while it is absent in <italic><tp:taxon-name><tp:taxon-name-part taxon-name-part-type="genus" reg="Pleurodesmospora">P.</tp:taxon-name-part><tp:taxon-name-part taxon-name-part-type="species" reg="sanduensis">sanduensis</tp:taxon-name-part></tp:taxon-name></italic>.</p></tp:treatment-sec><tp:treatment-sec><!--Section generated to contain objects referenced in tp:taxon-treatment.--><fig id="F1" position="float" orientation="portrait"><object-id xmlns:xlink="http://www.w3.org/1999/xlink" content-type="doi" xlink:type="simple">10.3897/mycokeys.116.147006.figure1</object-id><object-id xmlns:xlink="http://www.w3.org/1999/xlink" content-type="arpha" xlink:type="simple">6F427E80-8BA8-55E2-B714-372FA8965E00</object-id><label>Figure 1.</label><caption><p>Phylogram generated from maximum likelihood analysis of <tp:taxon-name><tp:taxon-name-part taxon-name-part-type="family">Cordycipitaceae</tp:taxon-name-part></tp:taxon-name> based on a six-locus dataset (<abbrev xmlns:xlink="http://www.w3.org/1999/xlink" xlink:title="nuclear ribosomal large subunit" id="ABBRID0EA3BM" xlink:type="simple">nrLSU</abbrev>, ITS, <abbrev xmlns:xlink="http://www.w3.org/1999/xlink" xlink:title="nuclear ribosomal small subunit" id="ABBRID0EE3BM" xlink:type="simple">nrSSU</abbrev>, 3P<italic>_TEF</italic>, <italic><abbrev xmlns:xlink="http://www.w3.org/1999/xlink" xlink:title="largest subunits of RNA polymerase II" id="ABBRID0EL3BM" xlink:type="simple">rpb1</abbrev></italic> and <italic><abbrev xmlns:xlink="http://www.w3.org/1999/xlink" xlink:title="second-largest subunits of RNA polymerase II" id="ABBRID0EQ3BM" xlink:type="simple">rpb2</abbrev></italic>). SH-aLRT support ≥ 75%, ultrafast bootstrap support (UFB) ≥ 75%, and PP values ≥ 95% are indicated above or below branches. A hyphen (–) indicates values lower than 75% SH-aLRT, 75% UFB, and 95% PP. The isolates in this study are shown in bold red. Generic names are indicated on the right side of the tree. Ex-types are indicated by “T”.</p></caption><graphic xmlns:xlink="http://www.w3.org/1999/xlink" xlink:href="mycokeys-116-091-g001.jpg" position="float" orientation="portrait" xlink:type="simple" id="oo_1303950.jpg"><uri content-type="original_file" xlink:type="simple">https://binary.pensoft.net/fig/1303950</uri></graphic></fig></tp:treatment-sec><ref-list><ref id="B61"><mixed-citation xmlns:xlink="http://www.w3.org/1999/xlink" xlink:type="simple"><person-group><name name-style="western"><surname>Tan</surname><given-names>YP</given-names></name><name name-style="western"><surname>Shivas</surname><given-names>R</given-names></name></person-group> (<year>2023</year>) <article-title>Nomenclatural novelties.</article-title><source>Index of Australian <tp:taxon-name><tp:taxon-name-part taxon-name-part-type="kingdom">Fungi</tp:taxon-name-part></tp:taxon-name></source><volume>15</volume>: <fpage>1</fpage>–<lpage>11</lpage>. <ext-link xlink:href="10.5281/zenodo.8327643" ext-link-type="doi" xlink:type="simple">https://doi.org/10.5281/zenodo.8327643</ext-link></mixed-citation></ref><ref id="B33"><mixed-citation xmlns:xlink="http://www.w3.org/1999/xlink" xlink:type="simple"><person-group><name name-style="western"><surname>Jeewon</surname><given-names>R</given-names></name><name name-style="western"><surname>Hyde</surname><given-names>KD</given-names></name></person-group> (<year>2016</year>) <article-title>Establishing species boundaries and new taxa among fungi: Recommendations to resolve taxonomic ambiguities.</article-title><source>Mycosphere : Journal of Fungal Biology</source><volume>7</volume>(<issue>11</issue>): <fpage>1669</fpage>–<lpage>1677</lpage>. <ext-link xlink:href="10.5943/mycosphere/7/11/4" ext-link-type="doi" xlink:type="simple">https://doi.org/10.5943/mycosphere/7/11/4</ext-link></mixed-citation></ref><ref id="B80"><mixed-citation xmlns:xlink="http://www.w3.org/1999/xlink" xlink:type="simple"><person-group><name name-style="western"><surname>Yeh</surname><given-names>YW</given-names></name><name name-style="western"><surname>Huang</surname><given-names>YM</given-names></name><name name-style="western"><surname>Hsieh</surname><given-names>CM</given-names></name><name name-style="western"><surname>Kirschner</surname><given-names>R</given-names></name></person-group> (<year>2021</year>) <article-title><italic><tp:taxon-name><tp:taxon-name-part taxon-name-part-type="genus">Pleurodesmospora</tp:taxon-name-part><tp:taxon-name-part taxon-name-part-type="species">acaricola</tp:taxon-name-part></tp:taxon-name></italic> sp. nov. and a new record of <italic><tp:taxon-name><tp:taxon-name-part taxon-name-part-type="genus">Pleurodesmospora</tp:taxon-name-part><tp:taxon-name-part taxon-name-part-type="species">coccorum</tp:taxon-name-part></tp:taxon-name></italic> (<tp:taxon-name><tp:taxon-name-part taxon-name-part-type="family">Cordycipitaceae</tp:taxon-name-part></tp:taxon-name>, <tp:taxon-name><tp:taxon-name-part taxon-name-part-type="phylum">Ascomycota</tp:taxon-name-part></tp:taxon-name>) in Taiwan.</article-title><source>Taiwania</source><volume>66</volume>(<issue>4</issue>): <fpage>517</fpage>–<lpage>525</lpage>. <ext-link xlink:href="10.6165/tai.2021.66.517" ext-link-type="doi" xlink:type="simple">https://doi.org/10.6165/tai.2021.66.517</ext-link></mixed-citation></ref></ref-list></tp:taxon-treatment>
