# Supplementary material for: ﻿Molecular phylogeny and morphology reveal four novel species in Cordycipitaceae in China
Source: MycoKeys. 2025 Apr 9;116:91–124. doi: 10.3897/mycokeys.116.147006 (PMC12004076; doi:10.3897/mycokeys.116.147006)
Supplement: XML Treatment for Samsoniella lurida [file mycokeys.116.147006-treatment3.xml]

<!DOCTYPE tp:taxon-treatment
  PUBLIC "-//TaxonX//DTD Taxonomic Treatment Publishing DTD v0 20100105//EN" "tax-treatment-NSO.dtd">
<tp:taxon-treatment xmlns:tp="http://www.plazi.org/taxpub"><tp:treatment-meta><kwd-group><label>Taxon classification</label><kwd>
                <named-content content-type="kingdom">Fungi</named-content>
              </kwd><kwd>
                <named-content content-type="class">Sordariomycetes</named-content>
              </kwd><kwd>
                <named-content content-type="family">Cordycipitaceae</named-content>
              </kwd></kwd-group><mixed-citation publication-type="journal"><person-group><name><surname>Bu</surname><given-names>Jing</given-names></name><name><surname>Wei</surname><given-names>De-Ping</given-names></name><name><surname>Liu</surname><given-names>Zheng-Hui</given-names></name><name><surname>Yang</surname><given-names>Yang</given-names></name><name><surname>Liu</surname><given-names>Zhong-Liang</given-names></name><name><surname>Kang</surname><given-names>Ji-Chuan</given-names></name><name><surname>Peng</surname><given-names>Xing-Can</given-names></name><name><surname>Xie</surname><given-names>Shi-Wen</given-names></name><name><surname>Zhang</surname><given-names>He-Gui</given-names></name><name><surname>He</surname><given-names>Zhang-Jiang</given-names></name><name><surname>Huang</surname><given-names>Shi-Ke</given-names></name><name><surname>Zhang</surname><given-names>Xian</given-names></name><name><surname>Hyde</surname><given-names>Kevin D.</given-names></name><name><surname>Wijayawardene</surname><given-names>Nalin N.</given-names></name><name><surname>Wen</surname><given-names>Ting-Chi</given-names></name></person-group><article-title>﻿Molecular phylogeny and morphology reveal four novel species in <tp:taxon-name><tp:taxon-name-part taxon-name-part-type="family">Cordycipitaceae</tp:taxon-name-part></tp:taxon-name> in China</article-title><source>MycoKeys</source><day>09</day><month>04</month><year>2025</year><volume>116</volume><fpage>91</fpage><lpage>124</lpage><pub-id pub-id-type="doi">10.3897/mycokeys.116.147006</pub-id></mixed-citation></tp:treatment-meta><tp:nomenclature><label>﻿</label><tp:taxon-name>
              <object-id xmlns:xlink="http://www.w3.org/1999/xlink" content-type="arpha" xlink:type="simple">5E4D7BB2-219E-5087-A878-FCC83306D325</object-id>
              <tp:taxon-name-part taxon-name-part-type="genus" reg="Samsoniella">Samsoniella</tp:taxon-name-part>
              <tp:taxon-name-part taxon-name-part-type="species" reg="lurida">lurida</tp:taxon-name-part>
              <object-id xmlns:xlink="http://www.w3.org/1999/xlink" xlink:type="simple">Index Fungorum: IF903212</object-id>
            </tp:taxon-name><tp:taxon-authority>J. Bu, K.D. Hyde &amp; T.C. Wen</tp:taxon-authority><tp:taxon-status xmlns:xlink="http://www.w3.org/1999/xlink" xlink:type="simple">sp. nov.</tp:taxon-status><xref ref-type="fig" rid="F5">Fig. 5</xref></tp:nomenclature><tp:treatment-sec sec-type="etymology" id="SECID0EYUCM"><title>Etymology.</title><p>Referring to the pale stromata arising from the host, which is different from other species in <italic><tp:taxon-name><tp:taxon-name-part taxon-name-part-type="genus" reg="Samsoniella">Samsoniella</tp:taxon-name-part></tp:taxon-name></italic>.</p><fig id="F5" position="float" orientation="portrait"><object-id xmlns:xlink="http://www.w3.org/1999/xlink" content-type="doi" xlink:type="simple">10.3897/mycokeys.116.147006.figure5</object-id><object-id xmlns:xlink="http://www.w3.org/1999/xlink" content-type="arpha" xlink:type="simple">F6278BBF-BEB8-5314-A302-17113C69B1C7</object-id><label>Figure 5.</label><caption><p><italic><tp:taxon-name><tp:taxon-name-part taxon-name-part-type="genus" reg="Samsoniella">Samsoniella</tp:taxon-name-part><tp:taxon-name-part taxon-name-part-type="species" reg="lurida">lurida</tp:taxon-name-part></tp:taxon-name></italic> (HKAS144387) <bold>a</bold> habitat <bold>b</bold> stromata and synnemata arising from host <bold>c, d</bold> fertile part with perithecia <bold>e</bold> vertical section of perithecia <bold>f</bold> ascus cap <bold>g, h</bold> asci <bold>i</bold> ascospore <bold>j</bold> synnema <bold>k–m</bold> conidiophores, phialides and conidia. Scale bars: 5 mm (<bold>b</bold>); 3 mm (<bold>c, d</bold>); 200 µm (<bold>e</bold>); 20 µm (<bold>f, g, h, i</bold>); 0.5 mm (<bold>j</bold>); 30 µm (<bold>k</bold>); 10 µm (<bold>l, m</bold>).</p></caption><graphic xmlns:xlink="http://www.w3.org/1999/xlink" xlink:href="mycokeys-116-091-g005.jpg" position="float" orientation="portrait" xlink:type="simple" id="oo_1303955.jpg"><uri content-type="original_file" xlink:type="simple">https://binary.pensoft.net/fig/1303955</uri></graphic></fig></tp:treatment-sec><tp:treatment-sec sec-type="description" id="SECID0E4WCM"><title>Description.</title><p>Parasitic on cocoon of <tp:taxon-name><tp:taxon-name-part taxon-name-part-type="order">Lepidoptera</tp:taxon-name-part></tp:taxon-name>. <bold>Sexual morph. <italic>Stromata</italic></bold> 6.4–8.6 mm long, pale orange, cylindrical, unbranched or branched at base, arising from the head and end of the insect cocoon. <bold><italic>Stipe</italic></bold> cylindrical, pale orange, 0.4–0.8 mm wide. <bold><italic>Fertile part</italic></bold> clavate, pale orange, 2.5–3.1 × 0.6–1 mm, often with sterile tip (0.5–1.2 mm). The lateral sides had a longitudinal ditch without perithecia. <bold><italic>Perithecia</italic></bold> superficial, crowded, broadly ovoid, 205–455 × 144–274 µm (<italic>x̄</italic> = 319 × 198 µm, n = 15). <bold><italic>Asci</italic></bold> hyaline, cylindrical, 128–219 × 1.4–3.6 µm (<italic>x̄</italic> = 170 × 2.6 µm, n = 20). <bold><italic>Ascus caps</italic></bold> hemispherical, hyaline, 1.2–1.8 × 1.6–3 μm (<italic>x̄</italic> = 1.5 × 2.5 μm, n = 20). <bold><italic>Ascospores</italic></bold> filiform, hyaline, aseptate, 86–175 × 0.4–1 μm (<italic>x̄</italic> = 132 × 0.7 μm, n = 15) wide, do not disarticulate into part-spores. <bold>Asexual morph. <italic>Synnemata</italic></bold> arising from the middle of the host, erect, single, 1.2 × 0.2–0.35 mm, producing a mass of floccose conidia at the apex. <bold><italic>Hyphae</italic></bold> smooth-walled, hyaline, septate, 1.5–3.6 µm (<italic>x̄</italic> = 2.5 µm, n = 30) wide. <bold><italic>Conidiophores</italic></bold> smooth-walled, cylindrical, verticillate, 2.3–9.1 × 1.9–2.9 µm (<italic>x̄</italic> = 4.9 × 2.3 µm, n = 15). <bold><italic>Phialides</italic></bold> verticillate, in whorls of two to five, lageniform, 4.2–7.3 µm (<italic>x̄</italic> = 5.7 µm, n = 30) long, basal portion cylindrical, tapering abruptly toward the apex, from 1.7–2.5 µm (<italic>x̄</italic> = 2.1 µm, n = 30) wide (base) to 0.5–0.9 µm (<italic>x̄</italic> = 0.7 µm, n = 30) wide (apex). <bold><italic>Conidia</italic></bold> smooth-walled, hyaline, fusiform, 1.9–2.7 × 1.1–1.9 µm (<italic>x̄</italic> = 2.3 × 1.4 µm, n = 30).</p></tp:treatment-sec><tp:treatment-sec sec-type="material" id="SECID0EQZCM"><title>Type.</title><p>China • Yunnan Province, Kunming City, Panlong District, the Longchuanqiao Forest Park (<named-content xmlns:xlink="http://www.w3.org/1999/xlink" content-type="dwc:verbatimCoordinates" xlink:type="simple"><named-content content-type="geo-json" specific-use="{&#34;type&#34;:&#34;Point&#34;,&#34;coordinates&#34;:[103.302189,25.284794]}" id="NCID0EZZCM" xlink:type="simple">25°17'05.26"N, 102°78'07.88"E</named-content></named-content>, alt. 1963.9 m), on a lepidopteran cocoon buried in soil, 20 September 2023, Jing Bu, LCQ2023092034B (holotype HKAS144387).</p></tp:treatment-sec><tp:treatment-sec sec-type="material" id="SECID0E5ZCM"><title>Additional materials examined.</title><p>China • Yunnan Province, Kunming, Xishan District, Tuanjie Country (<named-content xmlns:xlink="http://www.w3.org/1999/xlink" content-type="dwc:verbatimCoordinates" xlink:type="simple"><named-content content-type="geo-json" specific-use="{&#34;type&#34;:&#34;Point&#34;,&#34;coordinates&#34;:[102.769919,25.150383]}" id="NCID0EH1CM" xlink:type="simple">25°08'61.38"N, 102°46'11.71"E</named-content></named-content>, alt. 1971.2 m) on lepidopteran larva buried in soil, 17 October 2023, Jing Bu, MLSX2023101741B (HKAS144388, living culture KUNCC24-18534).</p></tp:treatment-sec><tp:treatment-sec sec-type="notes" id="SECID0EM1CM"><title>Notes.</title><p>Phylogenetic analyses revealed that two specimens of <italic><tp:taxon-name><tp:taxon-name-part taxon-name-part-type="genus" reg="Samsoniella">Samsoniella</tp:taxon-name-part><tp:taxon-name-part taxon-name-part-type="species" reg="lurida">lurida</tp:taxon-name-part></tp:taxon-name></italic> (HKAS144387 and HKAS144388) are closely related to <italic><tp:taxon-name><tp:taxon-name-part taxon-name-part-type="genus" reg="Samsoniella">S.</tp:taxon-name-part><tp:taxon-name-part taxon-name-part-type="species" reg="kunmingensis">kunmingensis</tp:taxon-name-part></tp:taxon-name></italic> and <italic><tp:taxon-name><tp:taxon-name-part taxon-name-part-type="genus" reg="Samsoniella">S.</tp:taxon-name-part><tp:taxon-name-part taxon-name-part-type="species" reg="tortricidae">tortricidae</tp:taxon-name-part></tp:taxon-name></italic> (Fig. <xref ref-type="fig" rid="F2">2</xref>). Morphological comparisons demonstrate distinct characteristics among these species. <italic><tp:taxon-name><tp:taxon-name-part taxon-name-part-type="genus" reg="Samsoniella">S.</tp:taxon-name-part><tp:taxon-name-part taxon-name-part-type="species" reg="kunmingensis">kunmingensis</tp:taxon-name-part></tp:taxon-name></italic> and <italic><tp:taxon-name><tp:taxon-name-part taxon-name-part-type="genus" reg="Samsoniella">S.</tp:taxon-name-part><tp:taxon-name-part taxon-name-part-type="species" reg="tortricidae">tortricidae</tp:taxon-name-part></tp:taxon-name></italic> produce larger, brightly coloured, multi-branched stromata with oblong-ovate to fusiform perithecia; <italic><tp:taxon-name><tp:taxon-name-part taxon-name-part-type="genus" reg="Samsoniella">S.</tp:taxon-name-part><tp:taxon-name-part taxon-name-part-type="species" reg="lurida">lurida</tp:taxon-name-part></tp:taxon-name></italic> is characterised by pallid stromata and broadly ovoid perithecia (Table <xref ref-type="table" rid="T3">3</xref>). Furthermore, <italic><tp:taxon-name><tp:taxon-name-part taxon-name-part-type="genus" reg="Samsoniella">S.</tp:taxon-name-part><tp:taxon-name-part taxon-name-part-type="species" reg="lurida">lurida</tp:taxon-name-part></tp:taxon-name></italic> possesses a unique sterile tip, a feature not observed in other known <italic><tp:taxon-name><tp:taxon-name-part taxon-name-part-type="genus" reg="Samsoniella">Samsoniella</tp:taxon-name-part></tp:taxon-name></italic> species. Sequence comparisons between <italic><tp:taxon-name><tp:taxon-name-part taxon-name-part-type="genus" reg="Samsoniella">S.</tp:taxon-name-part><tp:taxon-name-part taxon-name-part-type="species" reg="lurida">lurida</tp:taxon-name-part></tp:taxon-name></italic> and <italic><tp:taxon-name><tp:taxon-name-part taxon-name-part-type="genus" reg="Samsoniella">S.</tp:taxon-name-part><tp:taxon-name-part taxon-name-part-type="species" reg="kunmingensis">kunmingensis</tp:taxon-name-part></tp:taxon-name></italic> showed that there are 8 bp differences within 943 bp 3P_<italic>TEF</italic> and 12 bp differences within 979 bp <italic><abbrev xmlns:xlink="http://www.w3.org/1999/xlink" xlink:title="second-largest subunits of RNA polymerase II" id="ABBRID0EV4CM" xlink:type="simple">rpb2</abbrev></italic>. <italic><tp:taxon-name><tp:taxon-name-part taxon-name-part-type="genus" reg="Samsoniella">S.</tp:taxon-name-part><tp:taxon-name-part taxon-name-part-type="species" reg="lurida">lurida</tp:taxon-name-part></tp:taxon-name></italic> differs from <italic><tp:taxon-name><tp:taxon-name-part taxon-name-part-type="genus" reg="Samsoniella">S.</tp:taxon-name-part><tp:taxon-name-part taxon-name-part-type="species" reg="tortricidae">tortricidae</tp:taxon-name-part></tp:taxon-name></italic> by 10 bp within 943 bp 3P_<italic>TEF</italic> and 11 bp within 979 bp <italic><abbrev xmlns:xlink="http://www.w3.org/1999/xlink" xlink:title="second-largest subunits of RNA polymerase II" id="ABBRID0EJ5CM" xlink:type="simple">rpb2</abbrev></italic>. Both morphological characters and molecular analyses support this fungus as a new species in <italic><tp:taxon-name><tp:taxon-name-part taxon-name-part-type="genus" reg="Samsoniella">Samsoniella</tp:taxon-name-part></tp:taxon-name></italic> (<xref ref-type="bibr" rid="B33">Jeewon and Hyde 2016</xref>).</p><table-wrap id="T3" position="float" orientation="portrait"><label>Table 3.</label><caption><p>Comparison between the sexual morphs in <italic><tp:taxon-name><tp:taxon-name-part taxon-name-part-type="genus" reg="Samsoniella">Samsoniella</tp:taxon-name-part></tp:taxon-name></italic>. The data generated in this study are shown in bold.</p></caption><table id="TID0EPLKM" rules="all"><tbody><tr><th rowspan="1" colspan="1">Species</th><th rowspan="1" colspan="1">Host</th><th rowspan="1" colspan="1">Stromata (mm)</th><th rowspan="1" colspan="1">Fertile Part (mm)</th><th rowspan="1" colspan="1">Perithecia (µm)</th><th rowspan="1" colspan="1">Asci (µm)</th><th rowspan="1" colspan="1">Ascospores (µm)</th><th rowspan="1" colspan="1">References</th></tr><tr><td rowspan="1" colspan="1">
                      <italic>
                        <tp:taxon-name><tp:taxon-name-part taxon-name-part-type="genus" reg="Samsoniella">S.</tp:taxon-name-part><tp:taxon-name-part taxon-name-part-type="species" reg="cristata">cristata</tp:taxon-name-part></tp:taxon-name>
                      </italic>
                    </td><td rowspan="1" colspan="1">Lepidopteran pupa</td><td rowspan="1" colspan="1">solitary or two, 25–40 long, crista-like</td><td rowspan="1" colspan="1">crista-like or subulate, 3.1–18.5 × 0.9–8.0</td><td rowspan="1" colspan="1">superficial, narrowly ovoid, 370–485 × 150–245</td><td rowspan="1" colspan="1">cylindrical,8-spored,180–356 × 3.0–4.8</td><td rowspan="1" colspan="1">bola-shaped, septate, 155–290 × 1.0–1.3</td><td rowspan="1" colspan="1">
                      <xref ref-type="bibr" rid="B70">Wang et al. 2020</xref>
                    </td></tr><tr><td rowspan="1" colspan="1">
                      <italic>
                        <tp:taxon-name><tp:taxon-name-part taxon-name-part-type="genus" reg="Samsoniella">S.</tp:taxon-name-part><tp:taxon-name-part taxon-name-part-type="species" reg="inthanonensis">inthanonensis</tp:taxon-name-part></tp:taxon-name>
                      </italic>
                    </td><td rowspan="1" colspan="1">Lepidopteran larva</td><td rowspan="1" colspan="1">gregarious, 20–50 long, 1–1.5 broad, cylindrical to clavate</td><td rowspan="1" colspan="1">clavate, 8–15 × 1.5–2</td><td rowspan="1" colspan="1">superficial, ovoid, 417.5–474.5 × 205–260</td><td rowspan="1" colspan="1">cylindrical, 8-spored, 300 × 2–2.5</td><td rowspan="1" colspan="1">bola-shaped, 3 or 4 septate, 221.5–267 × 0.5–1</td><td rowspan="1" colspan="1">
                      <xref ref-type="bibr" rid="B44">Mongkolsamrit et al. 2018</xref>
                    </td></tr><tr><td rowspan="1" colspan="1">
                      <italic>
                        <tp:taxon-name><tp:taxon-name-part taxon-name-part-type="genus" reg="Samsoniella">S.</tp:taxon-name-part><tp:taxon-name-part taxon-name-part-type="species" reg="kunmingensis">kunmingensis</tp:taxon-name-part></tp:taxon-name>
                      </italic>
                    </td><td rowspan="1" colspan="1">Lepidopteran pupa</td><td rowspan="1" colspan="1">solitary, 23 long, cylindrical to clavate</td><td rowspan="1" colspan="1">clavate, 3.3–4.2 × 0.8–1.2</td><td rowspan="1" colspan="1">superficial, narrowly ovoid to fusiform,<break/> 330–395 × 110–185</td><td rowspan="1" colspan="1">cylindrical, 8-spored, 150–297 × 3.0–4.6</td><td rowspan="1" colspan="1">bola-shaped, septate, 127–190 × 0.8–1.5</td><td rowspan="1" colspan="1">
                      <xref ref-type="bibr" rid="B70">Wang et al. 2020</xref>
                    </td></tr><tr><td rowspan="1" colspan="1">
                      <italic>
                        <tp:taxon-name><tp:taxon-name-part taxon-name-part-type="genus" reg="Samsoniella">S.</tp:taxon-name-part><tp:taxon-name-part taxon-name-part-type="species" reg="lanmaoa">lanmaoa</tp:taxon-name-part></tp:taxon-name>
                      </italic>
                    </td><td rowspan="1" colspan="1">Lepidopteran pupa</td><td rowspan="1" colspan="1">two to five, 38–69 long, palmately branched</td><td rowspan="1" colspan="1">clavate, 8.5–11.2 × 0.6–2.3</td><td rowspan="1" colspan="1">superficial, narrowly ovoid to fusiform, 360–467 × 124–210</td><td rowspan="1" colspan="1">cylindrical, 8-spored, 160–325 × 3.3–4.8</td><td rowspan="1" colspan="1">bola-shaped, septate, 135–260 × 0.9–1.4</td><td rowspan="1" colspan="1">
                      <xref ref-type="bibr" rid="B70">Wang et al. 2020</xref>
                    </td></tr><tr><td rowspan="1" colspan="1">
                      <bold>
                        <italic>
                          <tp:taxon-name><tp:taxon-name-part taxon-name-part-type="genus" reg="Samsoniella">S.</tp:taxon-name-part><tp:taxon-name-part taxon-name-part-type="species" reg="lurida">lurida</tp:taxon-name-part></tp:taxon-name>
                        </italic>
                      </bold>
                    </td><td rowspan="1" colspan="1">
                      <bold>Lepidopteran pupa</bold>
                    </td><td rowspan="1" colspan="1">
                      <bold>6.4–8.6 long, cylindrical</bold>
                    </td><td rowspan="1" colspan="1">
                      <bold>clavate, 2.5–3.1 × 0.6–1.0, sterile tip 0.5–1.2 wide</bold>
                    </td><td rowspan="1" colspan="1">
                      <bold>superficial, broadly ovoid, 205–455 × 144–274</bold>
                    </td><td rowspan="1" colspan="1">
                      <bold>cylindrical, 128–219 × 1.4–3.6</bold>
                    </td><td rowspan="1" colspan="1">
                      <bold>filiform, aseptate, 86.1–174.7 × 0.4–1.0</bold>
                    </td><td rowspan="1" colspan="1">
                      <bold>This study</bold>
                    </td></tr><tr><td rowspan="1" colspan="1">
                      <italic>
                        <tp:taxon-name><tp:taxon-name-part taxon-name-part-type="genus" reg="Samsoniella">S.</tp:taxon-name-part><tp:taxon-name-part taxon-name-part-type="species" reg="pseudotortricidae">pseudotortricidae</tp:taxon-name-part></tp:taxon-name>
                      </italic>
                    </td><td rowspan="1" colspan="1">Lepidopteran pupa</td><td rowspan="1" colspan="1">solitary to several, 20–65 long, clavate</td><td rowspan="1" colspan="1">clavate to subulate, 10–17 × 1.5–4.2</td><td rowspan="1" colspan="1">superficial, narrowly ovoid to fusiform, 285.7–313.2 × 149.2–154.9</td><td rowspan="1" colspan="1">/</td><td rowspan="1" colspan="1">/</td><td rowspan="1" colspan="1">
                      <xref ref-type="bibr" rid="B71">Wang et al. 2022</xref>
                    </td></tr><tr><td rowspan="1" colspan="1">
                      <bold>
                        <italic>
                          <tp:taxon-name><tp:taxon-name-part taxon-name-part-type="genus" reg="Samsoniella">S.</tp:taxon-name-part><tp:taxon-name-part taxon-name-part-type="species" reg="torquatistipitata">torquatistipitata</tp:taxon-name-part></tp:taxon-name>
                        </italic>
                      </bold>
                    </td><td rowspan="1" colspan="1">
                      <bold>
                        <tp:taxon-name><tp:taxon-name-part taxon-name-part-type="order">Coleoptera</tp:taxon-name-part></tp:taxon-name>
                      </bold>
                    </td><td rowspan="1" colspan="1">
                      <bold>solitary, 4.4 × 0.1–0.3, clavate</bold>
                    </td><td rowspan="1" colspan="1">
                      <bold>clavate, 1.5 × 0.4</bold>
                    </td><td rowspan="1" colspan="1">
                      <bold>superficial, lageniform, 263–353 × 174–238</bold>
                    </td><td rowspan="1" colspan="1">
                      <bold>cylindrical, 8-spored, up to 114–173 × 1.6–3.3</bold>
                    </td><td rowspan="1" colspan="1">
                      <bold>filiform, 86.2–125.7 × 0.3–0.6</bold>
                    </td><td rowspan="1" colspan="1">
                      <bold>This study</bold>
                    </td></tr><tr><td rowspan="1" colspan="1">
                      <italic>
                        <tp:taxon-name><tp:taxon-name-part taxon-name-part-type="genus" reg="Samsoniella">S.</tp:taxon-name-part><tp:taxon-name-part taxon-name-part-type="species" reg="tortricidae">tortricidae</tp:taxon-name-part></tp:taxon-name>
                      </italic>
                    </td><td rowspan="1" colspan="1">Lepidopteran cocoon</td><td rowspan="1" colspan="1">gregarious, 25–60</td><td rowspan="1" colspan="1">clavate to subulate, 5–15 × 1.2–2.3</td><td rowspan="1" colspan="1">superficial, narrowly ovoid to fusiform, 350–468 × 140–225</td><td rowspan="1" colspan="1">cylindrical, 8-spored, 170–285 × 2.8–4.0</td><td rowspan="1" colspan="1">bola-shaped, septate, 120–235 × 0.8–1.3</td><td rowspan="1" colspan="1">
                      <xref ref-type="bibr" rid="B70">Wang et al. 2020</xref>
                    </td></tr><tr><td rowspan="1" colspan="1">
                      <italic>
                        <tp:taxon-name><tp:taxon-name-part taxon-name-part-type="genus" reg="Samsoniella">S.</tp:taxon-name-part><tp:taxon-name-part taxon-name-part-type="species" reg="winandae">winandae</tp:taxon-name-part></tp:taxon-name>
                      </italic>
                    </td><td rowspan="1" colspan="1">Lepidopteran cocoon</td><td rowspan="1" colspan="1">multiple, 8–20 long and 0.5–2 broad, cylindrical to enlarging apically</td><td rowspan="1" colspan="1">clavate, 2–8 × 2–3</td><td rowspan="1" colspan="1">superficial, narrowly ovoid, 500–570 × 135–180</td><td rowspan="1" colspan="1">cylindrical, 8-spored, 300 × 4–5</td><td rowspan="1" colspan="1">bola shaped, 3 or 5 septate, 200–265 × 0.5–1</td><td rowspan="1" colspan="1">
                      <xref ref-type="bibr" rid="B25">Crous et al. 2023b</xref>
                    </td></tr></tbody></table></table-wrap></tp:treatment-sec><tp:treatment-sec><!--Section generated to contain objects referenced in tp:taxon-treatment.--><fig id="F2" position="float" orientation="portrait"><object-id xmlns:xlink="http://www.w3.org/1999/xlink" content-type="doi" xlink:type="simple">10.3897/mycokeys.116.147006.figure2</object-id><object-id xmlns:xlink="http://www.w3.org/1999/xlink" content-type="arpha" xlink:type="simple">957689A9-1E33-593B-9ABB-0037869389F0</object-id><label>Figure 2.</label><caption><p>Phylogram generated from maximum likelihood analysis of <italic><tp:taxon-name><tp:taxon-name-part taxon-name-part-type="genus" reg="Samsoniella">Samsoniella</tp:taxon-name-part></tp:taxon-name></italic> based on a four-locus dataset (5P_<italic>TEF</italic>+3P_<italic>TEF</italic>+<italic><abbrev xmlns:xlink="http://www.w3.org/1999/xlink" xlink:title="largest subunits of RNA polymerase II" id="ABBRID0EBBCM" xlink:type="simple">rpb1</abbrev></italic>+<italic><abbrev xmlns:xlink="http://www.w3.org/1999/xlink" xlink:title="replication licensing factor 7" id="ABBRID0EGBCM" xlink:type="simple">MCM7</abbrev></italic>). SH-aLRT support ≥ 75%, ultrafast bootstrap support ≥ 75%, and PP values ≥ 95% are indicated above or below branches. A hyphen (–) indicates values lower than 75% SH-aLRT, 75% UFB, and 95% PP. The isolates in this study are shown in bold red. Ex-types are indicated by “T”.</p></caption><graphic xmlns:xlink="http://www.w3.org/1999/xlink" xlink:href="mycokeys-116-091-g002.jpg" position="float" orientation="portrait" xlink:type="simple" id="oo_1303952.jpg"><uri content-type="original_file" xlink:type="simple">https://binary.pensoft.net/fig/1303952</uri></graphic></fig></tp:treatment-sec><ref-list><ref id="B70"><mixed-citation xmlns:xlink="http://www.w3.org/1999/xlink" xlink:type="simple"><person-group><name name-style="western"><surname>Wang</surname><given-names>YB</given-names></name><name name-style="western"><surname>Wang</surname><given-names>Y</given-names></name><name name-style="western"><surname>Fan</surname><given-names>Q</given-names></name><name name-style="western"><surname>Duan</surname><given-names>DE</given-names></name><name name-style="western"><surname>Zhang</surname><given-names>GD</given-names></name><name name-style="western"><surname>Dai</surname><given-names>RQ</given-names></name><name name-style="western"><surname>Dai</surname><given-names>YD</given-names></name><name name-style="western"><surname>Zeng</surname><given-names>WB</given-names></name><name name-style="western"><surname>Chen</surname><given-names>ZH</given-names></name><name name-style="western"><surname>Li</surname><given-names>DD</given-names></name><name name-style="western"><surname>Tang</surname><given-names>DX</given-names></name><name name-style="western"><surname>Xu</surname><given-names>ZH</given-names></name><name name-style="western"><surname>Sun</surname><given-names>T</given-names></name><name name-style="western"><surname>Nguyen</surname><given-names>TT</given-names></name><name name-style="western"><surname>Tran</surname><given-names>NL</given-names></name><name name-style="western"><surname>Dao</surname><given-names>VM</given-names></name><name name-style="western"><surname>Zhang</surname><given-names>CM</given-names></name><name name-style="western"><surname>Huang</surname><given-names>LD</given-names></name><name name-style="western"><surname>Liu</surname><given-names>YJ</given-names></name><name name-style="western"><surname>Zhang</surname><given-names>XM</given-names></name><name name-style="western"><surname>Yang</surname><given-names>DR</given-names></name><name name-style="western"><surname>Sanjuan</surname><given-names>T</given-names></name><name name-style="western"><surname>Liu</surname><given-names>XZ</given-names></name><name name-style="western"><surname>Yang</surname><given-names>ZL</given-names></name><name name-style="western"><surname>Yu</surname><given-names>H</given-names></name></person-group> (<year>2020</year>) Multigene phylogeny of the family <tp:taxon-name><tp:taxon-name-part taxon-name-part-type="family">Cordycipitaceae</tp:taxon-name-part></tp:taxon-name> (<tp:taxon-name><tp:taxon-name-part taxon-name-part-type="order">Hypocreales</tp:taxon-name-part></tp:taxon-name>): New taxa and the new systematic position of the Chinese cordycipitoid fungus <italic><tp:taxon-name><tp:taxon-name-part taxon-name-part-type="genus">Paecilomyces</tp:taxon-name-part><tp:taxon-name-part taxon-name-part-type="species">hepiali</tp:taxon-name-part></tp:taxon-name></italic>. Fungal Diversity 103: 1–46. <ext-link xlink:href="10.1007/s13225-020-00457-3" ext-link-type="doi" xlink:type="simple">https://doi.org/10.1007/s13225-020-00457-3</ext-link></mixed-citation></ref><ref id="B44"><mixed-citation xmlns:xlink="http://www.w3.org/1999/xlink" xlink:type="simple"><person-group><name name-style="western"><surname>Mongkolsamrit</surname><given-names>S</given-names></name><name name-style="western"><surname>Noisripoom</surname><given-names>W</given-names></name><name name-style="western"><surname>Thanakitpipattana</surname><given-names>D</given-names></name><name name-style="western"><surname>Wutikhun</surname><given-names>T</given-names></name><name name-style="western"><surname>Spatafora</surname><given-names>JW</given-names></name><name name-style="western"><surname>Luangsa-ard</surname><given-names>JJ</given-names></name></person-group> (<year>2018</year>) <article-title>Disentangling cryptic species with <italic>isaria</italic>-like morphs in <tp:taxon-name><tp:taxon-name-part taxon-name-part-type="family">Cordycipitaceae</tp:taxon-name-part></tp:taxon-name>.</article-title><source>Mycologia</source><volume>110</volume>(<issue>1</issue>): <fpage>230</fpage>–<lpage>257</lpage>. <ext-link xlink:href="10.1080/00275514.2018.1446651" ext-link-type="doi" xlink:type="simple">https://doi.org/10.1080/00275514.2018.1446651</ext-link></mixed-citation></ref><ref id="B71"><mixed-citation xmlns:xlink="http://www.w3.org/1999/xlink" xlink:type="simple"><person-group><name name-style="western"><surname>Wang</surname><given-names>ZQ</given-names></name><name name-style="western"><surname>Wang</surname><given-names>Y</given-names></name><name name-style="western"><surname>Dong</surname><given-names>Q</given-names></name><name name-style="western"><surname>Fan</surname><given-names>Q</given-names></name><name name-style="western"><surname>Dao</surname><given-names>VM</given-names></name><name name-style="western"><surname>Yu</surname><given-names>H</given-names></name></person-group> (<year>2022</year>) <article-title>Morphological and phylogenetic characterization reveals five new species of <italic><tp:taxon-name><tp:taxon-name-part taxon-name-part-type="genus">Samsoniella</tp:taxon-name-part></tp:taxon-name></italic> (<tp:taxon-name><tp:taxon-name-part taxon-name-part-type="family">Cordycipitaceae</tp:taxon-name-part></tp:taxon-name>, <tp:taxon-name><tp:taxon-name-part taxon-name-part-type="order">Hypocreales</tp:taxon-name-part></tp:taxon-name>).</article-title><source>Journal of <tp:taxon-name><tp:taxon-name-part taxon-name-part-type="kingdom">Fungi</tp:taxon-name-part></tp:taxon-name></source><volume>8</volume>(<issue>7</issue>): <fpage>747</fpage>. <ext-link xlink:href="10.3390/jof8070747" ext-link-type="doi" xlink:type="simple">https://doi.org/10.3390/jof8070747</ext-link></mixed-citation></ref><ref id="B25"><mixed-citation xmlns:xlink="http://www.w3.org/1999/xlink" xlink:type="simple"><person-group><name name-style="western"><surname>Crous</surname><given-names>PW</given-names></name><name name-style="western"><surname>Osieck</surname><given-names>ER</given-names></name><name name-style="western"><surname>Shivas</surname><given-names>RG</given-names></name><name name-style="western"><surname>Tan</surname><given-names>YP</given-names></name><name name-style="western"><surname>Bishop-Hurley</surname><given-names>SL</given-names></name><name name-style="western"><surname>Esteve-Raventós</surname><given-names>F</given-names></name><name name-style="western"><surname>Larsson</surname><given-names>E</given-names></name><name name-style="western"><surname>Luangsa-ard</surname><given-names>JJ</given-names></name><name name-style="western"><surname>Pancorbo</surname><given-names>F</given-names></name><name name-style="western"><surname>Balashov</surname><given-names>S</given-names></name><name name-style="western"><surname>Baseia</surname><given-names>IG</given-names></name><name name-style="western"><surname>Boekhout</surname><given-names>T</given-names></name><name name-style="western"><surname>Chandranayaka</surname><given-names>S</given-names></name><name name-style="western"><surname>Cowan</surname><given-names>DA</given-names></name><name name-style="western"><surname>Cruz</surname><given-names>RHSF</given-names></name><name name-style="western"><surname>Czachura</surname><given-names>P</given-names></name><name name-style="western"><surname>De La Peña-Lastra</surname><given-names>S</given-names></name><name name-style="western"><surname>Dovana</surname><given-names>F</given-names></name><name name-style="western"><surname>Drury</surname><given-names>B</given-names></name><name name-style="western"><surname>Fell</surname><given-names>J</given-names></name><name name-style="western"><surname>Flakus</surname><given-names>A</given-names></name><name name-style="western"><surname>Fotedar</surname><given-names>R</given-names></name><name name-style="western"><surname>Jurjević</surname><given-names>Ž</given-names></name><name name-style="western"><surname>Kolecka</surname><given-names>A</given-names></name><name name-style="western"><surname>Mack</surname><given-names>J</given-names></name><name name-style="western"><surname>Maggs-Kölling</surname><given-names>G</given-names></name><name name-style="western"><surname>Mahadevakumar</surname><given-names>S</given-names></name><name name-style="western"><surname>Mateos</surname><given-names>A</given-names></name><name name-style="western"><surname>Mongkolsamrit</surname><given-names>S</given-names></name><name name-style="western"><surname>Noisripoom</surname><given-names>W</given-names></name><name name-style="western"><surname>Plaza</surname><given-names>M</given-names></name><name name-style="western"><surname>Overy</surname><given-names>DP</given-names></name><name name-style="western"><surname>Pitek</surname><given-names>M</given-names></name><name name-style="western"><surname>Sandoval-Denis</surname><given-names>M</given-names></name><name name-style="western"><surname>Vauras</surname><given-names>J</given-names></name><name name-style="western"><surname>Wingfield</surname><given-names>MJ</given-names></name><name name-style="western"><surname>Abell</surname><given-names>SE</given-names></name><name name-style="western"><surname>Ahmadpour</surname><given-names>A</given-names></name><name name-style="western"><surname>Akulov</surname><given-names>A</given-names></name><name name-style="western"><surname>Alavi</surname><given-names>F</given-names></name><name name-style="western"><surname>Alavi</surname><given-names>Z</given-names></name><name name-style="western"><surname>Altés</surname><given-names>A</given-names></name><name name-style="western"><surname>Alvarado</surname><given-names>P</given-names></name><name name-style="western"><surname>Anand</surname><given-names>G</given-names></name><name name-style="western"><surname>Ashtekar</surname><given-names>N</given-names></name><name name-style="western"><surname>Assyov</surname><given-names>B</given-names></name><name name-style="western"><surname>Banc-Prandi</surname><given-names>G</given-names></name><name name-style="western"><surname>Barbosa</surname><given-names>KD</given-names></name><name name-style="western"><surname>Barreto</surname><given-names>GG</given-names></name><name name-style="western"><surname>Bellanger</surname><given-names>JM</given-names></name><name name-style="western"><surname>Bezerra</surname><given-names>JL</given-names></name><name name-style="western"><surname>Bhat</surname><given-names>DJ</given-names></name><name name-style="western"><surname>Bilański</surname><given-names>P</given-names></name><name name-style="western"><surname>Bose</surname><given-names>T</given-names></name><name name-style="western"><surname>Bozok</surname><given-names>F</given-names></name><name name-style="western"><surname>Chaves</surname><given-names>J</given-names></name><name name-style="western"><surname>Costa-Rezende</surname><given-names>DH.</given-names></name><name name-style="western"><surname>Danteswari</surname><given-names>C</given-names></name><name name-style="western"><surname>Darmostuk</surname><given-names>V</given-names></name><name name-style="western"><surname>Delgado</surname><given-names>G</given-names></name><name name-style="western"><surname>Denman</surname><given-names>S</given-names></name><name name-style="western"><surname>Eichmeier</surname><given-names>A</given-names></name><name name-style="western"><surname>Etayo</surname><given-names>J</given-names></name><name name-style="western"><surname>Eyssartier</surname><given-names>G</given-names></name><name name-style="western"><surname>Faulwetter</surname><given-names>S</given-names></name><name name-style="western"><surname>Ganga</surname><given-names>KGG</given-names></name><name name-style="western"><surname>Ghosta</surname><given-names>Y</given-names></name><name name-style="western"><surname>Goh</surname><given-names>J</given-names></name><name name-style="western"><surname>Góis</surname><given-names>JS</given-names></name><name name-style="western"><surname>Gramaje</surname><given-names>D</given-names></name><name name-style="western"><surname>Granit</surname><given-names>L</given-names></name><name name-style="western"><surname>Groenewald</surname><given-names>M</given-names></name><name name-style="western"><surname>Gulden</surname><given-names>G</given-names></name><name name-style="western"><surname>Gusmão</surname><given-names>LFP</given-names></name><name name-style="western"><surname>Hammerbacher</surname><given-names>A</given-names></name><name name-style="western"><surname>Heidarian</surname><given-names>Z</given-names></name><name name-style="western"><surname>Hywel-Jones</surname><given-names>N</given-names></name><name name-style="western"><surname>Jankowiak</surname><given-names>R</given-names></name><name name-style="western"><surname>Kaliyaperumal</surname><given-names>M</given-names></name><name name-style="western"><surname>Kaygusuz</surname><given-names>O</given-names></name><name name-style="western"><surname>Kezo</surname><given-names>K</given-names></name><name name-style="western"><surname>Khonsanit</surname><given-names>A</given-names></name><name name-style="western"><surname>Kumar</surname><given-names>S</given-names></name><name name-style="western"><surname>Kuo</surname><given-names>CH</given-names></name><name name-style="western"><surname>Laessøe</surname><given-names>T</given-names></name><name name-style="western"><surname>Latha</surname><given-names>KPD</given-names></name><name name-style="western"><surname>Loizides</surname><given-names>M</given-names></name><name name-style="western"><surname>Luo</surname><given-names>SM</given-names></name><name name-style="western"><surname>Maciá-Vicente</surname><given-names>JG</given-names></name><name name-style="western"><surname>Manimohan</surname><given-names>P</given-names></name><name name-style="western"><surname>Marbach</surname><given-names>PAS</given-names></name><name name-style="western"><surname>Marinho</surname><given-names>P</given-names></name><name name-style="western"><surname>Marney</surname><given-names>TS.</given-names></name><name name-style="western"><surname>Marques</surname><given-names>G</given-names></name><name name-style="western"><surname>Martín</surname><given-names>MP</given-names></name><name name-style="western"><surname>Miller</surname><given-names>AN</given-names></name><name name-style="western"><surname>Mondello</surname><given-names>F</given-names></name><name name-style="western"><surname>Moreno</surname><given-names>G</given-names></name><name name-style="western"><surname>Mufeeda</surname><given-names>KT</given-names></name><name name-style="western"><surname>Mun</surname><given-names>HY</given-names></name><name name-style="western"><surname>Nau</surname><given-names>T</given-names></name><name name-style="western"><surname>Nkomo</surname><given-names>T</given-names></name><name name-style="western"><surname>Okrasińska</surname><given-names>A</given-names></name><name name-style="western"><surname>Oliveira</surname><given-names>JPAF</given-names></name><name name-style="western"><surname>Oliveira</surname><given-names>RL</given-names></name><name name-style="western"><surname>Ortiz</surname><given-names>DA</given-names></name><name name-style="western"><surname>Pawłowska</surname><given-names>J</given-names></name><name name-style="western"><surname>Pérez-De-Gregorio</surname><given-names>MA</given-names></name><name name-style="western"><surname>Podile</surname><given-names>AR</given-names></name><name name-style="western"><surname>Portugal</surname><given-names>A</given-names></name><name name-style="western"><surname>Privitera</surname><given-names>N</given-names></name><name name-style="western"><surname>Rajeshkumar</surname><given-names>KC</given-names></name><name name-style="western"><surname>Rauf</surname><given-names>I</given-names></name><name name-style="western"><surname>Rian</surname><given-names>B</given-names></name><name name-style="western"><surname>Rigueiro-Rodríguez</surname><given-names>A</given-names></name><name name-style="western"><surname>Rivas-Torres</surname><given-names>GF</given-names></name><name name-style="western"><surname>Rodriguez-Flakus</surname><given-names>P</given-names></name><name name-style="western"><surname>Romero-Gordillo</surname><given-names>M</given-names></name><name name-style="western"><surname>Saar</surname><given-names>I</given-names></name><name name-style="western"><surname>Saba</surname><given-names>M</given-names></name><name name-style="western"><surname>Santos</surname><given-names>CD</given-names></name><name name-style="western"><surname>Sarma</surname><given-names>PVSRN</given-names></name><name name-style="western"><surname>Siquier</surname><given-names>JL</given-names></name><name name-style="western"><surname>Sleiman</surname><given-names>S</given-names></name><name name-style="western"><surname>Spetik</surname><given-names>M</given-names></name><name name-style="western"><surname>Sridhar</surname><given-names>KR</given-names></name><name name-style="western"><surname>Stryjak-Bogacka</surname><given-names>M</given-names></name><name name-style="western"><surname>Szczepańska</surname><given-names>K</given-names></name><name name-style="western"><surname>Taşikn</surname><given-names>H</given-names></name><name name-style="western"><surname>Tennakoon</surname><given-names>DS</given-names></name><name name-style="western"><surname>Thanakitpipattana</surname><given-names>D</given-names></name><name name-style="western"><surname>Trovão</surname><given-names>J.</given-names></name><name name-style="western"><surname>Türkekul</surname><given-names>A</given-names></name><name name-style="western"><surname>Van Iperen</surname><given-names>AL</given-names></name><name name-style="western"><surname>Van ’T Hof</surname><given-names>P</given-names></name><name name-style="western"><surname>Vasquez</surname><given-names>G</given-names></name><name name-style="western"><surname>Visagie</surname><given-names>CM</given-names></name><name name-style="western"><surname>Wingfield</surname><given-names>BD</given-names></name><name name-style="western"><surname>Wong</surname><given-names>PTW</given-names></name><name name-style="western"><surname>Yang</surname><given-names>WX</given-names></name><name name-style="western"><surname>Yarar</surname><given-names>M</given-names></name><name name-style="western"><surname>Yarden</surname><given-names>O</given-names></name><name name-style="western"><surname>Yilmaz</surname><given-names>N</given-names></name><name name-style="western"><surname>Zhang</surname><given-names>N</given-names></name><name name-style="western"><surname>Zhu</surname><given-names>YN</given-names></name><name name-style="western"><surname>Groenewald</surname><given-names>JZ</given-names></name></person-group> (<year>2023b</year>) <article-title>Fungal Planet description sheets: 1478–1549.</article-title><source>Persoonia</source><volume>50</volume>(<issue>1</issue>): <fpage>158</fpage>–<lpage>310</lpage>. <ext-link xlink:href="10.3767/persoonia.2023.50.05" ext-link-type="doi" xlink:type="simple">https://doi.org/10.3767/persoonia.2023.50.05</ext-link></mixed-citation></ref><ref id="B33"><mixed-citation xmlns:xlink="http://www.w3.org/1999/xlink" xlink:type="simple"><person-group><name name-style="western"><surname>Jeewon</surname><given-names>R</given-names></name><name name-style="western"><surname>Hyde</surname><given-names>KD</given-names></name></person-group> (<year>2016</year>) <article-title>Establishing species boundaries and new taxa among fungi: Recommendations to resolve taxonomic ambiguities.</article-title><source>Mycosphere : Journal of Fungal Biology</source><volume>7</volume>(<issue>11</issue>): <fpage>1669</fpage>–<lpage>1677</lpage>. <ext-link xlink:href="10.5943/mycosphere/7/11/4" ext-link-type="doi" xlink:type="simple">https://doi.org/10.5943/mycosphere/7/11/4</ext-link></mixed-citation></ref></ref-list></tp:taxon-treatment>
