# Supplementary material for: ﻿Molecular phylogeny and morphology reveal four novel species in Cordycipitaceae in China
Source: MycoKeys. 2025 Apr 9;116:91–124. doi: 10.3897/mycokeys.116.147006 (PMC12004076; doi:10.3897/mycokeys.116.147006)
Supplement: XML Treatment for Samsoniella torquatistipitata [file mycokeys.116.147006-treatment4.xml]

<!DOCTYPE tp:taxon-treatment
  PUBLIC "-//TaxonX//DTD Taxonomic Treatment Publishing DTD v0 20100105//EN" "tax-treatment-NSO.dtd">
<tp:taxon-treatment xmlns:tp="http://www.plazi.org/taxpub"><tp:treatment-meta><kwd-group><label>Taxon classification</label><kwd>
                <named-content content-type="kingdom">Fungi</named-content>
              </kwd><kwd>
                <named-content content-type="class">Sordariomycetes</named-content>
              </kwd><kwd>
                <named-content content-type="family">Cordycipitaceae</named-content>
              </kwd></kwd-group><mixed-citation publication-type="journal"><person-group><name><surname>Bu</surname><given-names>Jing</given-names></name><name><surname>Wei</surname><given-names>De-Ping</given-names></name><name><surname>Liu</surname><given-names>Zheng-Hui</given-names></name><name><surname>Yang</surname><given-names>Yang</given-names></name><name><surname>Liu</surname><given-names>Zhong-Liang</given-names></name><name><surname>Kang</surname><given-names>Ji-Chuan</given-names></name><name><surname>Peng</surname><given-names>Xing-Can</given-names></name><name><surname>Xie</surname><given-names>Shi-Wen</given-names></name><name><surname>Zhang</surname><given-names>He-Gui</given-names></name><name><surname>He</surname><given-names>Zhang-Jiang</given-names></name><name><surname>Huang</surname><given-names>Shi-Ke</given-names></name><name><surname>Zhang</surname><given-names>Xian</given-names></name><name><surname>Hyde</surname><given-names>Kevin D.</given-names></name><name><surname>Wijayawardene</surname><given-names>Nalin N.</given-names></name><name><surname>Wen</surname><given-names>Ting-Chi</given-names></name></person-group><article-title>﻿Molecular phylogeny and morphology reveal four novel species in <tp:taxon-name><tp:taxon-name-part taxon-name-part-type="family">Cordycipitaceae</tp:taxon-name-part></tp:taxon-name> in China</article-title><source>MycoKeys</source><day>09</day><month>04</month><year>2025</year><volume>116</volume><fpage>91</fpage><lpage>124</lpage><pub-id pub-id-type="doi">10.3897/mycokeys.116.147006</pub-id></mixed-citation></tp:treatment-meta><tp:nomenclature><label>﻿</label><tp:taxon-name>
              <object-id xmlns:xlink="http://www.w3.org/1999/xlink" content-type="arpha" xlink:type="simple">BC17707F-4005-5A0E-B464-CD6462B8A70E</object-id>
              <tp:taxon-name-part taxon-name-part-type="genus" reg="Samsoniella">Samsoniella</tp:taxon-name-part>
              <tp:taxon-name-part taxon-name-part-type="species" reg="torquatistipitata">torquatistipitata</tp:taxon-name-part>
              <object-id xmlns:xlink="http://www.w3.org/1999/xlink" xlink:type="simple">Index Fungorum: IF903213</object-id>
            </tp:taxon-name><tp:taxon-authority>J. Bu, K.D. Hyde &amp; T.C. Wen</tp:taxon-authority><tp:taxon-status xmlns:xlink="http://www.w3.org/1999/xlink" xlink:type="simple">sp. nov.</tp:taxon-status><xref ref-type="fig" rid="F6">Fig. 6</xref></tp:nomenclature><tp:treatment-sec sec-type="etymology" id="SECID0EMNDM"><title>Etymology.</title><p>From the Latin “torqu”, referring to the stipe of stroma, is torsional rather than cylindrical.</p><fig id="F6" position="float" orientation="portrait"><object-id xmlns:xlink="http://www.w3.org/1999/xlink" content-type="doi" xlink:type="simple">10.3897/mycokeys.116.147006.figure6</object-id><object-id xmlns:xlink="http://www.w3.org/1999/xlink" content-type="arpha" xlink:type="simple">1DEBDFD6-E7DA-53B9-9F91-71CD012FDD66</object-id><label>Figure 6.</label><caption><p><italic><tp:taxon-name><tp:taxon-name-part taxon-name-part-type="genus" reg="Samsoniella">Samsoniella</tp:taxon-name-part><tp:taxon-name-part taxon-name-part-type="species" reg="torquatistipitata">torquatistipitata</tp:taxon-name-part></tp:taxon-name></italic> (HKAS144411) <bold>a</bold> fungus on the adult ant <bold>b</bold> fertile part <bold>c</bold> vertical section of stroma <bold>d</bold> perithecium <bold>e–g</bold> asci <bold>h</bold> ascospore <bold>i, j</bold> ascus cap <bold>k, l</bold> obverse (<bold>k</bold>) and reverse (<bold>l</bold>) of colony on <abbrev xmlns:xlink="http://www.w3.org/1999/xlink" xlink:title="potato dextrose agar" id="ABBRID0EYODM" xlink:type="simple">PDA</abbrev>; <bold>m–r</bold> conidiophores and phialides; <bold>s, t</bold> conidia. Scale bars: 3 mm (<bold>a</bold>); 1 mm (<bold>b</bold>); 200 µm (<bold>c</bold>); 100 µm (<bold>d</bold>); 50 µm (<bold>e, m</bold>); 30 µm (<bold>f, g, h</bold>); 20 µm (<bold>n, o</bold>); 10 µm (<bold>i, j, p, q, r</bold>); 3 µm (<bold>s, t</bold>).</p></caption><graphic xmlns:xlink="http://www.w3.org/1999/xlink" xlink:href="mycokeys-116-091-g006.jpg" position="float" orientation="portrait" xlink:type="simple" id="oo_1303956.jpg"><uri content-type="original_file" xlink:type="simple">https://binary.pensoft.net/fig/1303956</uri></graphic></fig></tp:treatment-sec><tp:treatment-sec sec-type="description" id="SECID0EXPDM"><title>Description.</title><p>Parasitic on ant (Hymenopteran). <bold>Sexual morph. <italic>Stroma</italic></bold> arising from head of ant, orange, single, simple, 4.4 × 0.1–0.3 mm. <bold><italic>Stipe</italic></bold> fleshy, torsional, reddish-orange, up to 2.7 mm long. <bold><italic>Fertile part</italic></bold> cylindrical, becoming acuate toward the end, reddish-orange, 1.7 × 0.4 mm. <bold><italic>Perithecia</italic></bold> lageniform, superficial, 255–368 × 163–244 µm (<italic>x̄</italic> = 288 × 190 µm, n = 5), growing on one side of fertile part. <bold><italic>Asci</italic></bold> cylindrical, hyaline, 8-spored, 114–173 × 1.6–3.3 µm (<italic>x̄</italic> = 135 × 2.4 µm, n = 20), with hemispherical cap, 1.7–2.5 × 1.1–1.8 µm (<italic>x̄</italic> = 2.2 × 1.4 µm, n = 20). <bold><italic>Ascospores</italic></bold> filiform, aseptate, hyaline, 86–125 × 0.3–0.6 μm (<italic>x̄</italic> = 98.6 × 0.5 µm, n = 15), non-disarticulating. <bold>Asexual morph</bold>. produced on the cultures, hyphomycetous. <bold><italic>Hyphae</italic></bold> smooth, septate, hyaline, 1.2–2.0 μm (<italic>x̄</italic> = 1.6 µm, n = 30) in diam. <bold><italic>Conidiophores</italic></bold> smooth-walled, cylindrical or elongated ellipsoid, verticillate with phialides in whorls of two to five or singly along the hyphae, 4.4–18.4 × 1.7–3.9 µm (<italic>x̄</italic> = 8.4 × 2.7 µm, n = 30). <bold><italic>Phialides</italic></bold> lageniform, 6.1–10.7 µm (<italic>x̄</italic> = 8.0 µm, n = 30) long, basal portion inflated, 1.8–3.5 µm (<italic>x̄</italic> = 2.6 µm, n = 30) wide, tapering abruptly into a thin neck, 0.7–1.4 µm (<italic>x̄</italic> = 0.9 µm, n = 30) wide. <bold><italic>Conidia</italic></bold> subglobose, hyaline, 1.8–2.8 µm (<italic>x̄</italic> = 2.3 µm, n = 50) in diam.</p></tp:treatment-sec><tp:treatment-sec sec-type="description" id="SECID0ESRDM"><title>Culture characteristics.</title><p>colonies on <abbrev xmlns:xlink="http://www.w3.org/1999/xlink" xlink:title="potato dextrose agar" id="ABBRID0EYRDM" xlink:type="simple">PDA</abbrev> reaching 40 mm in 14 days at room temperature, circular, flat, edge entire, mycelia dense, cottony, creamy yellow at centre, becoming white outward, with concentric rings, sporulation, reverse creamy yellow, with radially striate.</p></tp:treatment-sec><tp:treatment-sec sec-type="material" id="SECID0E3RDM"><title>Type.</title><p>China • Yunnan Province, Puer City, Simao District, Plum Lake Park (<named-content xmlns:xlink="http://www.w3.org/1999/xlink" content-type="dwc:verbatimCoordinates" xlink:type="simple"><named-content content-type="geo-json" specific-use="{&#34;type&#34;:&#34;Point&#34;,&#34;coordinates&#34;:[101.639881,23.218564]}" id="NCID0EFSDM" xlink:type="simple">22°72'66.83"N, 100°97'83.57"E</named-content></named-content>, alt. 1354.5 m), on an adult ant (<tp:taxon-name><tp:taxon-name-part taxon-name-part-type="order">Hymenoptera</tp:taxon-name-part></tp:taxon-name>) buried in soil, 25 October 2023, Jing Bu, DSSZ20231025110B (holotype HKAS144411, ex-holotype KUNCC24-18535).</p></tp:treatment-sec><tp:treatment-sec sec-type="material" id="SECID0EPSDM"><title>Additional materials examined.</title><p>China • Yunnan Province, Puer, Simao District, Plum Lake Park (<named-content xmlns:xlink="http://www.w3.org/1999/xlink" content-type="dwc:verbatimCoordinates" xlink:type="simple"><named-content content-type="geo-json" specific-use="{&#34;type&#34;:&#34;Point&#34;,&#34;coordinates&#34;:[101.636981,23.253969]}" id="NCID0EYSDM" xlink:type="simple">22°75'14.29"N, 100°97'73.13"E</named-content></named-content>, alt. 1338.8 m), on lepidopteran cocoon buried in soil, 26 October 2023, Jing Bu, MZH20231025119B (paratype HKAS144402, ex-paratype KUNCC24-18536).</p></tp:treatment-sec><tp:treatment-sec sec-type="notes" id="SECID0E4SDM"><title>Notes.</title><p>The phylogenetic tree (Fig. <xref ref-type="fig" rid="F2">2</xref>) showed that <italic><tp:taxon-name><tp:taxon-name-part taxon-name-part-type="genus" reg="Samsoniella">Samsoniella</tp:taxon-name-part><tp:taxon-name-part taxon-name-part-type="species" reg="torquatistipitata">torquatistipitata</tp:taxon-name-part></tp:taxon-name></italic> constitutes a distinct clade distantly related to <italic><tp:taxon-name><tp:taxon-name-part taxon-name-part-type="genus" reg="Samsoniella">S.</tp:taxon-name-part><tp:taxon-name-part taxon-name-part-type="species" reg="cristata">cristata</tp:taxon-name-part></tp:taxon-name></italic>, <italic><tp:taxon-name><tp:taxon-name-part taxon-name-part-type="genus" reg="Samsoniella">S.</tp:taxon-name-part><tp:taxon-name-part taxon-name-part-type="species" reg="kunmingensis">kunmingensis</tp:taxon-name-part></tp:taxon-name></italic>, <italic><tp:taxon-name><tp:taxon-name-part taxon-name-part-type="genus" reg="Samsoniella">S.</tp:taxon-name-part><tp:taxon-name-part taxon-name-part-type="species" reg="lurida">lurida</tp:taxon-name-part></tp:taxon-name></italic>, and <italic><tp:taxon-name><tp:taxon-name-part taxon-name-part-type="genus" reg="Samsoniella">S.</tp:taxon-name-part><tp:taxon-name-part taxon-name-part-type="species" reg="tortricidae">tortricidae</tp:taxon-name-part></tp:taxon-name></italic>. A pairwise comparison of <italic>3P_TEF</italic>, <italic><abbrev xmlns:xlink="http://www.w3.org/1999/xlink" xlink:title="largest subunits of RNA polymerase II" id="ABBRID0EPUDM" xlink:type="simple">rpb1</abbrev></italic>, <italic><abbrev xmlns:xlink="http://www.w3.org/1999/xlink" xlink:title="replication licensing factor 7" id="ABBRID0EUUDM" xlink:type="simple">MCM7</abbrev></italic>, and <italic><abbrev xmlns:xlink="http://www.w3.org/1999/xlink" xlink:title="second-largest subunits of RNA polymerase II" id="ABBRID0EZUDM" xlink:type="simple">rpb2</abbrev></italic> showed that <italic><tp:taxon-name><tp:taxon-name-part taxon-name-part-type="genus" reg="Samsoniella">S.</tp:taxon-name-part><tp:taxon-name-part taxon-name-part-type="species" reg="torquatistipitata">torquatistipitata</tp:taxon-name-part></tp:taxon-name></italic> differs from <italic><tp:taxon-name><tp:taxon-name-part taxon-name-part-type="genus" reg="Samsoniella">S.</tp:taxon-name-part><tp:taxon-name-part taxon-name-part-type="species" reg="cristata">cristata</tp:taxon-name-part></tp:taxon-name></italic>, <italic><tp:taxon-name><tp:taxon-name-part taxon-name-part-type="genus" reg="Samsoniella">S.</tp:taxon-name-part><tp:taxon-name-part taxon-name-part-type="species" reg="kunmingensis">kunmingensis</tp:taxon-name-part></tp:taxon-name></italic>, <italic><tp:taxon-name><tp:taxon-name-part taxon-name-part-type="genus" reg="Samsoniella">S.</tp:taxon-name-part><tp:taxon-name-part taxon-name-part-type="species" reg="lurida">lurida</tp:taxon-name-part></tp:taxon-name></italic>, and <italic><tp:taxon-name><tp:taxon-name-part taxon-name-part-type="genus" reg="Samsoniella">S.</tp:taxon-name-part><tp:taxon-name-part taxon-name-part-type="species" reg="tortricidae">tortricidae</tp:taxon-name-part></tp:taxon-name></italic> in 1–6 bp, 3–4 bp, 6–9 bp, and 4–16 bp, respectively. <italic><tp:taxon-name><tp:taxon-name-part taxon-name-part-type="genus" reg="Samsoniella">Samsoniella</tp:taxon-name-part><tp:taxon-name-part taxon-name-part-type="species" reg="torquatistipitata">torquatistipitata</tp:taxon-name-part></tp:taxon-name></italic> is characterised by the small, single stroma (4.4 mm long), reddish-orange, cylindrical fertile part, superficial, lageniform perithecia, and the association with adult ants. Morphological comparisons of the novel taxa with closely related <italic><tp:taxon-name><tp:taxon-name-part taxon-name-part-type="genus" reg="Samsoniella">Samsoniella</tp:taxon-name-part></tp:taxon-name></italic> species are provided in Table <xref ref-type="table" rid="T3">3</xref>. Both morphological characteristics and molecular analyses support this fungus as a new species in <italic><tp:taxon-name><tp:taxon-name-part taxon-name-part-type="genus" reg="Samsoniella">Samsoniella</tp:taxon-name-part></tp:taxon-name></italic> (<xref ref-type="bibr" rid="B33">Jeewon and Hyde 2016</xref>).</p></tp:treatment-sec><tp:treatment-sec><!--Section generated to contain objects referenced in tp:taxon-treatment.--><fig id="F2" position="float" orientation="portrait"><object-id xmlns:xlink="http://www.w3.org/1999/xlink" content-type="doi" xlink:type="simple">10.3897/mycokeys.116.147006.figure2</object-id><object-id xmlns:xlink="http://www.w3.org/1999/xlink" content-type="arpha" xlink:type="simple">957689A9-1E33-593B-9ABB-0037869389F0</object-id><label>Figure 2.</label><caption><p>Phylogram generated from maximum likelihood analysis of <italic><tp:taxon-name><tp:taxon-name-part taxon-name-part-type="genus" reg="Samsoniella">Samsoniella</tp:taxon-name-part></tp:taxon-name></italic> based on a four-locus dataset (5P_<italic>TEF</italic>+3P_<italic>TEF</italic>+<italic><abbrev xmlns:xlink="http://www.w3.org/1999/xlink" xlink:title="largest subunits of RNA polymerase II" id="ABBRID0EBBCM" xlink:type="simple">rpb1</abbrev></italic>+<italic><abbrev xmlns:xlink="http://www.w3.org/1999/xlink" xlink:title="replication licensing factor 7" id="ABBRID0EGBCM" xlink:type="simple">MCM7</abbrev></italic>). SH-aLRT support ≥ 75%, ultrafast bootstrap support ≥ 75%, and PP values ≥ 95% are indicated above or below branches. A hyphen (–) indicates values lower than 75% SH-aLRT, 75% UFB, and 95% PP. The isolates in this study are shown in bold red. Ex-types are indicated by “T”.</p></caption><graphic xmlns:xlink="http://www.w3.org/1999/xlink" xlink:href="mycokeys-116-091-g002.jpg" position="float" orientation="portrait" xlink:type="simple" id="oo_1303952.jpg"><uri content-type="original_file" xlink:type="simple">https://binary.pensoft.net/fig/1303952</uri></graphic></fig><table-wrap id="T3" position="float" orientation="portrait"><label>Table 3.</label><caption><p>Comparison between the sexual morphs in <italic><tp:taxon-name><tp:taxon-name-part taxon-name-part-type="genus" reg="Samsoniella">Samsoniella</tp:taxon-name-part></tp:taxon-name></italic>. The data generated in this study are shown in bold.</p></caption><table id="TID0EPLKM" rules="all"><tbody><tr><th rowspan="1" colspan="1">Species</th><th rowspan="1" colspan="1">Host</th><th rowspan="1" colspan="1">Stromata (mm)</th><th rowspan="1" colspan="1">Fertile Part (mm)</th><th rowspan="1" colspan="1">Perithecia (µm)</th><th rowspan="1" colspan="1">Asci (µm)</th><th rowspan="1" colspan="1">Ascospores (µm)</th><th rowspan="1" colspan="1">References</th></tr><tr><td rowspan="1" colspan="1">
                      <italic>
                        <tp:taxon-name><tp:taxon-name-part taxon-name-part-type="genus" reg="Samsoniella">S.</tp:taxon-name-part><tp:taxon-name-part taxon-name-part-type="species" reg="cristata">cristata</tp:taxon-name-part></tp:taxon-name>
                      </italic>
                    </td><td rowspan="1" colspan="1">Lepidopteran pupa</td><td rowspan="1" colspan="1">solitary or two, 25–40 long, crista-like</td><td rowspan="1" colspan="1">crista-like or subulate, 3.1–18.5 × 0.9–8.0</td><td rowspan="1" colspan="1">superficial, narrowly ovoid, 370–485 × 150–245</td><td rowspan="1" colspan="1">cylindrical,8-spored,180–356 × 3.0–4.8</td><td rowspan="1" colspan="1">bola-shaped, septate, 155–290 × 1.0–1.3</td><td rowspan="1" colspan="1">
                      <xref ref-type="bibr" rid="B70">Wang et al. 2020</xref>
                    </td></tr><tr><td rowspan="1" colspan="1">
                      <italic>
                        <tp:taxon-name><tp:taxon-name-part taxon-name-part-type="genus" reg="Samsoniella">S.</tp:taxon-name-part><tp:taxon-name-part taxon-name-part-type="species" reg="inthanonensis">inthanonensis</tp:taxon-name-part></tp:taxon-name>
                      </italic>
                    </td><td rowspan="1" colspan="1">Lepidopteran larva</td><td rowspan="1" colspan="1">gregarious, 20–50 long, 1–1.5 broad, cylindrical to clavate</td><td rowspan="1" colspan="1">clavate, 8–15 × 1.5–2</td><td rowspan="1" colspan="1">superficial, ovoid, 417.5–474.5 × 205–260</td><td rowspan="1" colspan="1">cylindrical, 8-spored, 300 × 2–2.5</td><td rowspan="1" colspan="1">bola-shaped, 3 or 4 septate, 221.5–267 × 0.5–1</td><td rowspan="1" colspan="1">
                      <xref ref-type="bibr" rid="B44">Mongkolsamrit et al. 2018</xref>
                    </td></tr><tr><td rowspan="1" colspan="1">
                      <italic>
                        <tp:taxon-name><tp:taxon-name-part taxon-name-part-type="genus" reg="Samsoniella">S.</tp:taxon-name-part><tp:taxon-name-part taxon-name-part-type="species" reg="kunmingensis">kunmingensis</tp:taxon-name-part></tp:taxon-name>
                      </italic>
                    </td><td rowspan="1" colspan="1">Lepidopteran pupa</td><td rowspan="1" colspan="1">solitary, 23 long, cylindrical to clavate</td><td rowspan="1" colspan="1">clavate, 3.3–4.2 × 0.8–1.2</td><td rowspan="1" colspan="1">superficial, narrowly ovoid to fusiform,<break/> 330–395 × 110–185</td><td rowspan="1" colspan="1">cylindrical, 8-spored, 150–297 × 3.0–4.6</td><td rowspan="1" colspan="1">bola-shaped, septate, 127–190 × 0.8–1.5</td><td rowspan="1" colspan="1">
                      <xref ref-type="bibr" rid="B70">Wang et al. 2020</xref>
                    </td></tr><tr><td rowspan="1" colspan="1">
                      <italic>
                        <tp:taxon-name><tp:taxon-name-part taxon-name-part-type="genus" reg="Samsoniella">S.</tp:taxon-name-part><tp:taxon-name-part taxon-name-part-type="species" reg="lanmaoa">lanmaoa</tp:taxon-name-part></tp:taxon-name>
                      </italic>
                    </td><td rowspan="1" colspan="1">Lepidopteran pupa</td><td rowspan="1" colspan="1">two to five, 38–69 long, palmately branched</td><td rowspan="1" colspan="1">clavate, 8.5–11.2 × 0.6–2.3</td><td rowspan="1" colspan="1">superficial, narrowly ovoid to fusiform, 360–467 × 124–210</td><td rowspan="1" colspan="1">cylindrical, 8-spored, 160–325 × 3.3–4.8</td><td rowspan="1" colspan="1">bola-shaped, septate, 135–260 × 0.9–1.4</td><td rowspan="1" colspan="1">
                      <xref ref-type="bibr" rid="B70">Wang et al. 2020</xref>
                    </td></tr><tr><td rowspan="1" colspan="1">
                      <bold>
                        <italic>
                          <tp:taxon-name><tp:taxon-name-part taxon-name-part-type="genus" reg="Samsoniella">S.</tp:taxon-name-part><tp:taxon-name-part taxon-name-part-type="species" reg="lurida">lurida</tp:taxon-name-part></tp:taxon-name>
                        </italic>
                      </bold>
                    </td><td rowspan="1" colspan="1">
                      <bold>Lepidopteran pupa</bold>
                    </td><td rowspan="1" colspan="1">
                      <bold>6.4–8.6 long, cylindrical</bold>
                    </td><td rowspan="1" colspan="1">
                      <bold>clavate, 2.5–3.1 × 0.6–1.0, sterile tip 0.5–1.2 wide</bold>
                    </td><td rowspan="1" colspan="1">
                      <bold>superficial, broadly ovoid, 205–455 × 144–274</bold>
                    </td><td rowspan="1" colspan="1">
                      <bold>cylindrical, 128–219 × 1.4–3.6</bold>
                    </td><td rowspan="1" colspan="1">
                      <bold>filiform, aseptate, 86.1–174.7 × 0.4–1.0</bold>
                    </td><td rowspan="1" colspan="1">
                      <bold>This study</bold>
                    </td></tr><tr><td rowspan="1" colspan="1">
                      <italic>
                        <tp:taxon-name><tp:taxon-name-part taxon-name-part-type="genus" reg="Samsoniella">S.</tp:taxon-name-part><tp:taxon-name-part taxon-name-part-type="species" reg="pseudotortricidae">pseudotortricidae</tp:taxon-name-part></tp:taxon-name>
                      </italic>
                    </td><td rowspan="1" colspan="1">Lepidopteran pupa</td><td rowspan="1" colspan="1">solitary to several, 20–65 long, clavate</td><td rowspan="1" colspan="1">clavate to subulate, 10–17 × 1.5–4.2</td><td rowspan="1" colspan="1">superficial, narrowly ovoid to fusiform, 285.7–313.2 × 149.2–154.9</td><td rowspan="1" colspan="1">/</td><td rowspan="1" colspan="1">/</td><td rowspan="1" colspan="1">
                      <xref ref-type="bibr" rid="B71">Wang et al. 2022</xref>
                    </td></tr><tr><td rowspan="1" colspan="1">
                      <bold>
                        <italic>
                          <tp:taxon-name><tp:taxon-name-part taxon-name-part-type="genus" reg="Samsoniella">S.</tp:taxon-name-part><tp:taxon-name-part taxon-name-part-type="species" reg="torquatistipitata">torquatistipitata</tp:taxon-name-part></tp:taxon-name>
                        </italic>
                      </bold>
                    </td><td rowspan="1" colspan="1">
                      <bold>
                        <tp:taxon-name><tp:taxon-name-part taxon-name-part-type="order">Coleoptera</tp:taxon-name-part></tp:taxon-name>
                      </bold>
                    </td><td rowspan="1" colspan="1">
                      <bold>solitary, 4.4 × 0.1–0.3, clavate</bold>
                    </td><td rowspan="1" colspan="1">
                      <bold>clavate, 1.5 × 0.4</bold>
                    </td><td rowspan="1" colspan="1">
                      <bold>superficial, lageniform, 263–353 × 174–238</bold>
                    </td><td rowspan="1" colspan="1">
                      <bold>cylindrical, 8-spored, up to 114–173 × 1.6–3.3</bold>
                    </td><td rowspan="1" colspan="1">
                      <bold>filiform, 86.2–125.7 × 0.3–0.6</bold>
                    </td><td rowspan="1" colspan="1">
                      <bold>This study</bold>
                    </td></tr><tr><td rowspan="1" colspan="1">
                      <italic>
                        <tp:taxon-name><tp:taxon-name-part taxon-name-part-type="genus" reg="Samsoniella">S.</tp:taxon-name-part><tp:taxon-name-part taxon-name-part-type="species" reg="tortricidae">tortricidae</tp:taxon-name-part></tp:taxon-name>
                      </italic>
                    </td><td rowspan="1" colspan="1">Lepidopteran cocoon</td><td rowspan="1" colspan="1">gregarious, 25–60</td><td rowspan="1" colspan="1">clavate to subulate, 5–15 × 1.2–2.3</td><td rowspan="1" colspan="1">superficial, narrowly ovoid to fusiform, 350–468 × 140–225</td><td rowspan="1" colspan="1">cylindrical, 8-spored, 170–285 × 2.8–4.0</td><td rowspan="1" colspan="1">bola-shaped, septate, 120–235 × 0.8–1.3</td><td rowspan="1" colspan="1">
                      <xref ref-type="bibr" rid="B70">Wang et al. 2020</xref>
                    </td></tr><tr><td rowspan="1" colspan="1">
                      <italic>
                        <tp:taxon-name><tp:taxon-name-part taxon-name-part-type="genus" reg="Samsoniella">S.</tp:taxon-name-part><tp:taxon-name-part taxon-name-part-type="species" reg="winandae">winandae</tp:taxon-name-part></tp:taxon-name>
                      </italic>
                    </td><td rowspan="1" colspan="1">Lepidopteran cocoon</td><td rowspan="1" colspan="1">multiple, 8–20 long and 0.5–2 broad, cylindrical to enlarging apically</td><td rowspan="1" colspan="1">clavate, 2–8 × 2–3</td><td rowspan="1" colspan="1">superficial, narrowly ovoid, 500–570 × 135–180</td><td rowspan="1" colspan="1">cylindrical, 8-spored, 300 × 4–5</td><td rowspan="1" colspan="1">bola shaped, 3 or 5 septate, 200–265 × 0.5–1</td><td rowspan="1" colspan="1">
                      <xref ref-type="bibr" rid="B25">Crous et al. 2023b</xref>
                    </td></tr></tbody></table></table-wrap></tp:treatment-sec><ref-list><ref id="B70"><mixed-citation xmlns:xlink="http://www.w3.org/1999/xlink" xlink:type="simple"><person-group><name name-style="western"><surname>Wang</surname><given-names>YB</given-names></name><name name-style="western"><surname>Wang</surname><given-names>Y</given-names></name><name name-style="western"><surname>Fan</surname><given-names>Q</given-names></name><name name-style="western"><surname>Duan</surname><given-names>DE</given-names></name><name name-style="western"><surname>Zhang</surname><given-names>GD</given-names></name><name name-style="western"><surname>Dai</surname><given-names>RQ</given-names></name><name name-style="western"><surname>Dai</surname><given-names>YD</given-names></name><name name-style="western"><surname>Zeng</surname><given-names>WB</given-names></name><name name-style="western"><surname>Chen</surname><given-names>ZH</given-names></name><name name-style="western"><surname>Li</surname><given-names>DD</given-names></name><name name-style="western"><surname>Tang</surname><given-names>DX</given-names></name><name name-style="western"><surname>Xu</surname><given-names>ZH</given-names></name><name name-style="western"><surname>Sun</surname><given-names>T</given-names></name><name name-style="western"><surname>Nguyen</surname><given-names>TT</given-names></name><name name-style="western"><surname>Tran</surname><given-names>NL</given-names></name><name name-style="western"><surname>Dao</surname><given-names>VM</given-names></name><name name-style="western"><surname>Zhang</surname><given-names>CM</given-names></name><name name-style="western"><surname>Huang</surname><given-names>LD</given-names></name><name name-style="western"><surname>Liu</surname><given-names>YJ</given-names></name><name name-style="western"><surname>Zhang</surname><given-names>XM</given-names></name><name name-style="western"><surname>Yang</surname><given-names>DR</given-names></name><name name-style="western"><surname>Sanjuan</surname><given-names>T</given-names></name><name name-style="western"><surname>Liu</surname><given-names>XZ</given-names></name><name name-style="western"><surname>Yang</surname><given-names>ZL</given-names></name><name name-style="western"><surname>Yu</surname><given-names>H</given-names></name></person-group> (<year>2020</year>) Multigene phylogeny of the family <tp:taxon-name><tp:taxon-name-part taxon-name-part-type="family">Cordycipitaceae</tp:taxon-name-part></tp:taxon-name> (<tp:taxon-name><tp:taxon-name-part taxon-name-part-type="order">Hypocreales</tp:taxon-name-part></tp:taxon-name>): New taxa and the new systematic position of the Chinese cordycipitoid fungus <italic><tp:taxon-name><tp:taxon-name-part taxon-name-part-type="genus">Paecilomyces</tp:taxon-name-part><tp:taxon-name-part taxon-name-part-type="species">hepiali</tp:taxon-name-part></tp:taxon-name></italic>. Fungal Diversity 103: 1–46. <ext-link xlink:href="10.1007/s13225-020-00457-3" ext-link-type="doi" xlink:type="simple">https://doi.org/10.1007/s13225-020-00457-3</ext-link></mixed-citation></ref><ref id="B44"><mixed-citation xmlns:xlink="http://www.w3.org/1999/xlink" xlink:type="simple"><person-group><name name-style="western"><surname>Mongkolsamrit</surname><given-names>S</given-names></name><name name-style="western"><surname>Noisripoom</surname><given-names>W</given-names></name><name name-style="western"><surname>Thanakitpipattana</surname><given-names>D</given-names></name><name name-style="western"><surname>Wutikhun</surname><given-names>T</given-names></name><name name-style="western"><surname>Spatafora</surname><given-names>JW</given-names></name><name name-style="western"><surname>Luangsa-ard</surname><given-names>JJ</given-names></name></person-group> (<year>2018</year>) <article-title>Disentangling cryptic species with <italic>isaria</italic>-like morphs in <tp:taxon-name><tp:taxon-name-part taxon-name-part-type="family">Cordycipitaceae</tp:taxon-name-part></tp:taxon-name>.</article-title><source>Mycologia</source><volume>110</volume>(<issue>1</issue>): <fpage>230</fpage>–<lpage>257</lpage>. <ext-link xlink:href="10.1080/00275514.2018.1446651" ext-link-type="doi" xlink:type="simple">https://doi.org/10.1080/00275514.2018.1446651</ext-link></mixed-citation></ref><ref id="B71"><mixed-citation xmlns:xlink="http://www.w3.org/1999/xlink" xlink:type="simple"><person-group><name name-style="western"><surname>Wang</surname><given-names>ZQ</given-names></name><name name-style="western"><surname>Wang</surname><given-names>Y</given-names></name><name name-style="western"><surname>Dong</surname><given-names>Q</given-names></name><name name-style="western"><surname>Fan</surname><given-names>Q</given-names></name><name name-style="western"><surname>Dao</surname><given-names>VM</given-names></name><name name-style="western"><surname>Yu</surname><given-names>H</given-names></name></person-group> (<year>2022</year>) <article-title>Morphological and phylogenetic characterization reveals five new species of <italic><tp:taxon-name><tp:taxon-name-part taxon-name-part-type="genus">Samsoniella</tp:taxon-name-part></tp:taxon-name></italic> (<tp:taxon-name><tp:taxon-name-part taxon-name-part-type="family">Cordycipitaceae</tp:taxon-name-part></tp:taxon-name>, <tp:taxon-name><tp:taxon-name-part taxon-name-part-type="order">Hypocreales</tp:taxon-name-part></tp:taxon-name>).</article-title><source>Journal of <tp:taxon-name><tp:taxon-name-part taxon-name-part-type="kingdom">Fungi</tp:taxon-name-part></tp:taxon-name></source><volume>8</volume>(<issue>7</issue>): <fpage>747</fpage>. <ext-link xlink:href="10.3390/jof8070747" ext-link-type="doi" xlink:type="simple">https://doi.org/10.3390/jof8070747</ext-link></mixed-citation></ref><ref id="B25"><mixed-citation xmlns:xlink="http://www.w3.org/1999/xlink" xlink:type="simple"><person-group><name name-style="western"><surname>Crous</surname><given-names>PW</given-names></name><name name-style="western"><surname>Osieck</surname><given-names>ER</given-names></name><name name-style="western"><surname>Shivas</surname><given-names>RG</given-names></name><name name-style="western"><surname>Tan</surname><given-names>YP</given-names></name><name name-style="western"><surname>Bishop-Hurley</surname><given-names>SL</given-names></name><name name-style="western"><surname>Esteve-Raventós</surname><given-names>F</given-names></name><name name-style="western"><surname>Larsson</surname><given-names>E</given-names></name><name name-style="western"><surname>Luangsa-ard</surname><given-names>JJ</given-names></name><name name-style="western"><surname>Pancorbo</surname><given-names>F</given-names></name><name name-style="western"><surname>Balashov</surname><given-names>S</given-names></name><name name-style="western"><surname>Baseia</surname><given-names>IG</given-names></name><name name-style="western"><surname>Boekhout</surname><given-names>T</given-names></name><name name-style="western"><surname>Chandranayaka</surname><given-names>S</given-names></name><name name-style="western"><surname>Cowan</surname><given-names>DA</given-names></name><name name-style="western"><surname>Cruz</surname><given-names>RHSF</given-names></name><name name-style="western"><surname>Czachura</surname><given-names>P</given-names></name><name name-style="western"><surname>De La Peña-Lastra</surname><given-names>S</given-names></name><name name-style="western"><surname>Dovana</surname><given-names>F</given-names></name><name name-style="western"><surname>Drury</surname><given-names>B</given-names></name><name name-style="western"><surname>Fell</surname><given-names>J</given-names></name><name name-style="western"><surname>Flakus</surname><given-names>A</given-names></name><name name-style="western"><surname>Fotedar</surname><given-names>R</given-names></name><name name-style="western"><surname>Jurjević</surname><given-names>Ž</given-names></name><name name-style="western"><surname>Kolecka</surname><given-names>A</given-names></name><name name-style="western"><surname>Mack</surname><given-names>J</given-names></name><name name-style="western"><surname>Maggs-Kölling</surname><given-names>G</given-names></name><name name-style="western"><surname>Mahadevakumar</surname><given-names>S</given-names></name><name name-style="western"><surname>Mateos</surname><given-names>A</given-names></name><name name-style="western"><surname>Mongkolsamrit</surname><given-names>S</given-names></name><name name-style="western"><surname>Noisripoom</surname><given-names>W</given-names></name><name name-style="western"><surname>Plaza</surname><given-names>M</given-names></name><name name-style="western"><surname>Overy</surname><given-names>DP</given-names></name><name name-style="western"><surname>Pitek</surname><given-names>M</given-names></name><name name-style="western"><surname>Sandoval-Denis</surname><given-names>M</given-names></name><name name-style="western"><surname>Vauras</surname><given-names>J</given-names></name><name name-style="western"><surname>Wingfield</surname><given-names>MJ</given-names></name><name name-style="western"><surname>Abell</surname><given-names>SE</given-names></name><name name-style="western"><surname>Ahmadpour</surname><given-names>A</given-names></name><name name-style="western"><surname>Akulov</surname><given-names>A</given-names></name><name name-style="western"><surname>Alavi</surname><given-names>F</given-names></name><name name-style="western"><surname>Alavi</surname><given-names>Z</given-names></name><name name-style="western"><surname>Altés</surname><given-names>A</given-names></name><name name-style="western"><surname>Alvarado</surname><given-names>P</given-names></name><name name-style="western"><surname>Anand</surname><given-names>G</given-names></name><name name-style="western"><surname>Ashtekar</surname><given-names>N</given-names></name><name name-style="western"><surname>Assyov</surname><given-names>B</given-names></name><name name-style="western"><surname>Banc-Prandi</surname><given-names>G</given-names></name><name name-style="western"><surname>Barbosa</surname><given-names>KD</given-names></name><name name-style="western"><surname>Barreto</surname><given-names>GG</given-names></name><name name-style="western"><surname>Bellanger</surname><given-names>JM</given-names></name><name name-style="western"><surname>Bezerra</surname><given-names>JL</given-names></name><name name-style="western"><surname>Bhat</surname><given-names>DJ</given-names></name><name name-style="western"><surname>Bilański</surname><given-names>P</given-names></name><name name-style="western"><surname>Bose</surname><given-names>T</given-names></name><name name-style="western"><surname>Bozok</surname><given-names>F</given-names></name><name name-style="western"><surname>Chaves</surname><given-names>J</given-names></name><name name-style="western"><surname>Costa-Rezende</surname><given-names>DH.</given-names></name><name name-style="western"><surname>Danteswari</surname><given-names>C</given-names></name><name name-style="western"><surname>Darmostuk</surname><given-names>V</given-names></name><name name-style="western"><surname>Delgado</surname><given-names>G</given-names></name><name name-style="western"><surname>Denman</surname><given-names>S</given-names></name><name name-style="western"><surname>Eichmeier</surname><given-names>A</given-names></name><name name-style="western"><surname>Etayo</surname><given-names>J</given-names></name><name name-style="western"><surname>Eyssartier</surname><given-names>G</given-names></name><name name-style="western"><surname>Faulwetter</surname><given-names>S</given-names></name><name name-style="western"><surname>Ganga</surname><given-names>KGG</given-names></name><name name-style="western"><surname>Ghosta</surname><given-names>Y</given-names></name><name name-style="western"><surname>Goh</surname><given-names>J</given-names></name><name name-style="western"><surname>Góis</surname><given-names>JS</given-names></name><name name-style="western"><surname>Gramaje</surname><given-names>D</given-names></name><name name-style="western"><surname>Granit</surname><given-names>L</given-names></name><name name-style="western"><surname>Groenewald</surname><given-names>M</given-names></name><name name-style="western"><surname>Gulden</surname><given-names>G</given-names></name><name name-style="western"><surname>Gusmão</surname><given-names>LFP</given-names></name><name name-style="western"><surname>Hammerbacher</surname><given-names>A</given-names></name><name name-style="western"><surname>Heidarian</surname><given-names>Z</given-names></name><name name-style="western"><surname>Hywel-Jones</surname><given-names>N</given-names></name><name name-style="western"><surname>Jankowiak</surname><given-names>R</given-names></name><name name-style="western"><surname>Kaliyaperumal</surname><given-names>M</given-names></name><name name-style="western"><surname>Kaygusuz</surname><given-names>O</given-names></name><name name-style="western"><surname>Kezo</surname><given-names>K</given-names></name><name name-style="western"><surname>Khonsanit</surname><given-names>A</given-names></name><name name-style="western"><surname>Kumar</surname><given-names>S</given-names></name><name name-style="western"><surname>Kuo</surname><given-names>CH</given-names></name><name name-style="western"><surname>Laessøe</surname><given-names>T</given-names></name><name name-style="western"><surname>Latha</surname><given-names>KPD</given-names></name><name name-style="western"><surname>Loizides</surname><given-names>M</given-names></name><name name-style="western"><surname>Luo</surname><given-names>SM</given-names></name><name name-style="western"><surname>Maciá-Vicente</surname><given-names>JG</given-names></name><name name-style="western"><surname>Manimohan</surname><given-names>P</given-names></name><name name-style="western"><surname>Marbach</surname><given-names>PAS</given-names></name><name name-style="western"><surname>Marinho</surname><given-names>P</given-names></name><name name-style="western"><surname>Marney</surname><given-names>TS.</given-names></name><name name-style="western"><surname>Marques</surname><given-names>G</given-names></name><name name-style="western"><surname>Martín</surname><given-names>MP</given-names></name><name name-style="western"><surname>Miller</surname><given-names>AN</given-names></name><name name-style="western"><surname>Mondello</surname><given-names>F</given-names></name><name name-style="western"><surname>Moreno</surname><given-names>G</given-names></name><name name-style="western"><surname>Mufeeda</surname><given-names>KT</given-names></name><name name-style="western"><surname>Mun</surname><given-names>HY</given-names></name><name name-style="western"><surname>Nau</surname><given-names>T</given-names></name><name name-style="western"><surname>Nkomo</surname><given-names>T</given-names></name><name name-style="western"><surname>Okrasińska</surname><given-names>A</given-names></name><name name-style="western"><surname>Oliveira</surname><given-names>JPAF</given-names></name><name name-style="western"><surname>Oliveira</surname><given-names>RL</given-names></name><name name-style="western"><surname>Ortiz</surname><given-names>DA</given-names></name><name name-style="western"><surname>Pawłowska</surname><given-names>J</given-names></name><name name-style="western"><surname>Pérez-De-Gregorio</surname><given-names>MA</given-names></name><name name-style="western"><surname>Podile</surname><given-names>AR</given-names></name><name name-style="western"><surname>Portugal</surname><given-names>A</given-names></name><name name-style="western"><surname>Privitera</surname><given-names>N</given-names></name><name name-style="western"><surname>Rajeshkumar</surname><given-names>KC</given-names></name><name name-style="western"><surname>Rauf</surname><given-names>I</given-names></name><name name-style="western"><surname>Rian</surname><given-names>B</given-names></name><name name-style="western"><surname>Rigueiro-Rodríguez</surname><given-names>A</given-names></name><name name-style="western"><surname>Rivas-Torres</surname><given-names>GF</given-names></name><name name-style="western"><surname>Rodriguez-Flakus</surname><given-names>P</given-names></name><name name-style="western"><surname>Romero-Gordillo</surname><given-names>M</given-names></name><name name-style="western"><surname>Saar</surname><given-names>I</given-names></name><name name-style="western"><surname>Saba</surname><given-names>M</given-names></name><name name-style="western"><surname>Santos</surname><given-names>CD</given-names></name><name name-style="western"><surname>Sarma</surname><given-names>PVSRN</given-names></name><name name-style="western"><surname>Siquier</surname><given-names>JL</given-names></name><name name-style="western"><surname>Sleiman</surname><given-names>S</given-names></name><name name-style="western"><surname>Spetik</surname><given-names>M</given-names></name><name name-style="western"><surname>Sridhar</surname><given-names>KR</given-names></name><name name-style="western"><surname>Stryjak-Bogacka</surname><given-names>M</given-names></name><name name-style="western"><surname>Szczepańska</surname><given-names>K</given-names></name><name name-style="western"><surname>Taşikn</surname><given-names>H</given-names></name><name name-style="western"><surname>Tennakoon</surname><given-names>DS</given-names></name><name name-style="western"><surname>Thanakitpipattana</surname><given-names>D</given-names></name><name name-style="western"><surname>Trovão</surname><given-names>J.</given-names></name><name name-style="western"><surname>Türkekul</surname><given-names>A</given-names></name><name name-style="western"><surname>Van Iperen</surname><given-names>AL</given-names></name><name name-style="western"><surname>Van ’T Hof</surname><given-names>P</given-names></name><name name-style="western"><surname>Vasquez</surname><given-names>G</given-names></name><name name-style="western"><surname>Visagie</surname><given-names>CM</given-names></name><name name-style="western"><surname>Wingfield</surname><given-names>BD</given-names></name><name name-style="western"><surname>Wong</surname><given-names>PTW</given-names></name><name name-style="western"><surname>Yang</surname><given-names>WX</given-names></name><name name-style="western"><surname>Yarar</surname><given-names>M</given-names></name><name name-style="western"><surname>Yarden</surname><given-names>O</given-names></name><name name-style="western"><surname>Yilmaz</surname><given-names>N</given-names></name><name name-style="western"><surname>Zhang</surname><given-names>N</given-names></name><name name-style="western"><surname>Zhu</surname><given-names>YN</given-names></name><name name-style="western"><surname>Groenewald</surname><given-names>JZ</given-names></name></person-group> (<year>2023b</year>) <article-title>Fungal Planet description sheets: 1478–1549.</article-title><source>Persoonia</source><volume>50</volume>(<issue>1</issue>): <fpage>158</fpage>–<lpage>310</lpage>. <ext-link xlink:href="10.3767/persoonia.2023.50.05" ext-link-type="doi" xlink:type="simple">https://doi.org/10.3767/persoonia.2023.50.05</ext-link></mixed-citation></ref><ref id="B33"><mixed-citation xmlns:xlink="http://www.w3.org/1999/xlink" xlink:type="simple"><person-group><name name-style="western"><surname>Jeewon</surname><given-names>R</given-names></name><name name-style="western"><surname>Hyde</surname><given-names>KD</given-names></name></person-group> (<year>2016</year>) <article-title>Establishing species boundaries and new taxa among fungi: Recommendations to resolve taxonomic ambiguities.</article-title><source>Mycosphere : Journal of Fungal Biology</source><volume>7</volume>(<issue>11</issue>): <fpage>1669</fpage>–<lpage>1677</lpage>. <ext-link xlink:href="10.5943/mycosphere/7/11/4" ext-link-type="doi" xlink:type="simple">https://doi.org/10.5943/mycosphere/7/11/4</ext-link></mixed-citation></ref></ref-list></tp:taxon-treatment>
