# Supplementary material for: ﻿Molecular phylogeny and morphology reveal four novel species in Cordycipitaceae in China
Source: MycoKeys. 2025 Apr 9;116:91–124. doi: 10.3897/mycokeys.116.147006 (PMC12004076; doi:10.3897/mycokeys.116.147006)
Supplement: Supplementary material 1 — Alignment of Cordycipitaceae tree-six locus [file mycokeys-116-091-s001.fas]

>AL17
CCAACAGGGATTGCCCCAGTAACGGCGAGTGAAGCGGCAACAGCTCAAATTTGAAATCTGGCCTCCGGGTCCGAGTTGTAATTTGTAGAGGATGCTTTTGGCGAGGTGCCTTCCGAGTTCCCTGGAACGGGACGCCATAGAGGGTGAGAGCCCCGTCTGGTCGGACACCGAGCCTCTGTAAAGCTCCTTCGACGAGTCGAGTAGTTTGGGAATGCTGCTCAAAATGGGAGGTATATGTCTTCTAAAGCTAAATATTGGCCAGAGACCGATAGCGCACAAGTAGAGTGATCGAAAGATGAAAAGCACTTTGAAAAGAGGGTTAAAAAGTACGTGAAATTGTTGAAAGGGAAGCGCCTATGACCAGACTTGGGCCCGGTGAATCATCCAGCGTTCTCGCTGGTGCACTTTGCCGGGCACAGGCCAGCATCAGTTTGGCGCGGGGGAAAAAGGTTTTGGGAATGTGGCTCCCTCGGGAGTGTTATAGCCCATTGCGTAATACCCTGCGCCGGACTGAGGTACGCGCATCGCAAGGATGCTGGCGTAATGGTCATCAGCGACCCGTCTTGAAACACGGACCAAGGAGTCGTCTTCGTATGCGAGTGTTCGGGTGTCAAACCCCTACGCGTAATGAAAGTGAACGCAGGTGAGAGCTTCGGCGCATCATCGACCGATCCTGATGTTCTCGGATGGATTTGAGTAAGAGCATACGGGGCCGGACCCGAAAGAAGGTGAACTATGCCTGTATAGGGTGAAGCCAGAGGAAACTCTGGTGGAGGCTCGCAGCGGTTCTGACGTGCGAATCGATCGTCAAATATGGGCATGGGGGCGAAAGACTAATCGAACCTTCTAGTAGCTGGTTTGGTGAACCAGCGGAGGGATCATTACCGAGTTTTCAACTCCCAAACCCTTTTGTGAACATACCTATCGTTGCTTCGGCGGACTCGCCCCAGCGTCCGGCCGGCCCCGCGCCGGCCGCGGCCTGGATCCAGGCGGCCGCCGGAGACCCCCAAACTCTGTAT-TCTCAGTATTTTTTGAATCCGCCGCAAGGCAAAACAAATGAATCAAAACTTTCAACAACGGATCTTTTGGTTTTGGCATCGATGAAGAACGCAGCGAAATGCGATAAGTAATGTGAATTGCAGAATTCAGTGAATCATTGAATCTTTGAACGCACATTGCGCCCGCCAGCATTTTGGCGGGCATGCCTGTTCGAGCGTCATTTCAACCCTTGACTTCCCTTTGGGGAAATCGGCGTTGGGGACCGGCCGTATACCGCCGGCCCCGAAATGAAGTGGCGGCCCGTCCGCGGCGACCTCTGCGTAGTAATCCAACTCGCACCGGAACCCCGACGTGGCCACGCCGTAAAACCCCC----------------------------------------CAGCGAAACTGCGAATGGCTCATTATATAAGTTATCGTTTATTTGATAGTACCTTACTACTTGGATAACCGTGGTAATTCTAGAGCTAATACATGCTAAAAATCCCGACTTCGGAAGGGATGTATTTATTAGATTAAAAACCAATGCCCTCTGGGCTCCTTGGTGATTCATAATAACTTTTCGAATCGCATGGCCTTGCGCCGGCGATGGTTCATTCAAATTTCTTCCCTATCAACTTTCGATGTTTGGGTATTGGCCAAACATGGTCGCAACGGGTAACGGAGGGTTAGGGCTCGACCCCGGAGAAGGAGCCTGAGAAACGGCTACTACATCCAAGGAAGGCAGCAGGCGCGCAAATTACCCAATCCCGATTCGGGGAGGTAGTGACAATAAATACTGATACAGGGCTCTTTTGGGTCTTGTAATTGGAATGAGTACAATTTAAATCCCTTAACGAGGAACAATTGGAGGGCAAGTCTGGTGCCAGCAGCCGCGGTAATTCCAGCTCCAATAGCGTATATTAAAGTTGTTGTGGTTAAAAAGCTCGTAGTTGAACCTTGGGCCTGGCTGGCCGGTCCGCCTCACCGCGTGTACTGGTCCGGCCGGGCCTTTCCCTCTGTGGAACCTCATGCCCTTCACTGGGTGTGGCGGGGAAACAGGACTTTTACTTTGAAAAAATTAGAGTGCTCCAGGCAGGCCTATGCTCGAATACATTAGCATGGAATAATGAAATAGGACGTGTGGTTCTATTTTGTTGGTTTCTAGGACCGCCGTAATGATTAATAGGGACAGTCGGGGGCATCAGTATTCAATTGTCAGAGGTGAAATTCTTGGATTTATTGAAGACTAACTACTGCGAAAGCATTTGCCAAGGATGTTTTCATTAATCAGGAACGAAAGTTAGGGGATCGAAGACGATCAGATACCGTCGTAGTCTTAACCATAAACTATGCCGACTAGGGATCGGACGATGTTATTTTTTGACGCGTTCGGCACCTTACGAGAAATC--------------------------------------------------------------------------------------------------------------------------------------------------------------------------------------------------------------------------------------------------------------------------------------------------------GGTACAAGGGTTGGGAGAAGGAGACCAAGGCTGGCAAGTTCACCGGCAAGACCCTCCTCGAGGCTATTGACTCCATCGAACCCCCCAACCGTCCTACCGACAAGCCCCTCCGTCTTCCCCTTCAGGATGTCTACAAGATCAGTGGTATCGGAACGGTGCCCGTCGGCCGTGTCGAGACCGGTATCATCAAGCCCGGCATGGTCGTCACCTTTGCCCCCGCTGGTGTCACCACTGAAGTCAAGTCCGTCGAGATGCATCACAMGCAGCTTCTTCAGGGTGTCCCCGGTGACAACGTCGGCTTCAACGTGAAGAACGTTTCCGTCAAGGAAGTCCGTCGTGGCAACGTYGCTGGTGACTCCAAGAACGACCCCCCTTCTGGCGCCGCTTCCTTCAACGCCCAGGTCATTGTCATCAACCACCCTGGTCAGATTGGTAACGGTTACGCCCCCGTTCTCGATTGCCACACTGCCCACATTGCTTGCAAGTTCGCCGAGCTCCTTGAGAAGATCGACCGCCGTACTGGTAAGTCGGTTGAGAACAACCCCAAGTTCATCAAGTCTGGTGACTCCGCCATTGTCAAGATGGAGCCT------------------------------------------GTGAAAAAAGTTTTGGAGATTGTCTGCCACAACTGTAGCAAAGTGTTGGCCGATGAAGTTGGTCTTCCCTTTACTCCATGAAGCTTTTCAGCTTGCTGGATGCTAACGTGAATTCTCAGAGCGATCCCGAGTTTGTCACAGCCGTCAACACCCGCGATCCGAAACTCCGATTCAAACGCGTCTGGGCCGTGTGCAAGAAGAAGCGCAAGTGCGAGAACGAGGATAGACAGGACAAGAATAAGGATGAAGACTTTGCGCCAGGTGTCAAGAGCGTCGTTCTCGAAGGACATGGCGGATGCGGCAACATGCAGCCGCAGGTAAGACAGGCCGCGCTGCAACTGAAGGCCGCTTTCGAAGTTGTGTCGGAAGAGGGTCCCAAGAGGAAGGAGACCGTGAACATTAGCGCCGAAATGGCGCACGGTATTCTTCGCCGCATCTCTGACCGCGATTTGCACAATATTGGTCTCAACTCGGACTATGCCCGTCCTGAGTGGATGGTTATCACTGTTCTCCCTGTCCCCCCTCCTCCTGTGCGTCCTAGTATTTCCATGGATGGTACTGGTACCGGCATGAGAAATGAGGACGATTTGACCTACAAGCTTGGCGACATTATTCGCGCCAACGGCAATGTCAAGCAAGCCATTCGCGAAGGATCGCCGCAACATATTGCGCGTGATTTCGAGGAGCTGCTGCAATATCATGTTGCCACTGGCTGTCGGTATCAAGCCCGGTACGCTTTCGAATGGTCTTAAGTACTCTCTTGCCACTGGCAACTGGGGCGACCAGAAGAAAGCCATGAGCTCAACTGCCGGTGTGTCTCAGGTGTTGAACCGATATACCTTTGCCTCGACTCTATCCCATCTCCGACGTACCAATACACCCATTGGCAGAGATGGCAAACTGGCGAAACCTCGTCAGCTTCATAATACTCATTGGGGTCTTGTCTGCCCTGCTGAGACACCTGAAGGTCAGGCTTGTGGTCTTGTCAAGAATCTGTCCCTCATGTGCTATGTTAGCGTCGGTTCGCCCGCCGAGCCGCTCATTGACTTTATGATCAATAGGGGTATGGAAGTCATTGAAGAGTACGAACCACTAAGATACCCGCACGCTACCAAGATCTTTGTCAACGGCACCTGGGTTGGGGTTCACCAGGACCCTAAGCACCTTGTTGATCAGGTATTTGAAACCCGCCGCAAGTCCTACCTGCAGTACGAGGTGTCTCTCATTAGGGAAATTCGTGACCAAGAGTTCAAGATCTTCTCTGATGCTGGCCGAGTCATGAGGCCCGTTTTCACAGTGCAGCAGAAAGACGACGCAGAGACTGGCCTTGAAAAGGGCCAGCTTGGTCTGACCAAGGATTTGGTCAACAAGCTGGCGCAAGAGCAAGCCGACCCACCTGATGATCCAGAAATGAAGATGGGTTGGGAGGGTCTAATCAAAGCTGGCGCGGTTGAGTATCTGGATGCTGAAGAAGAGGAGACGTCTATGATCTGCATGACCCCGGAGGATTTGGAGCTCTATAGACTTCAAAAAGCAGGTTTACCTGTCGGTGACGACCCTGGCGATGATATGAACAAGCGCCTGAAGACAAAAACCAACCCAACCACTCACAAGTACACTCACTGCGAAATCCACCCAAGTATGATT--------------------------
>Akanthomyces_aculeatusHUA_772
-----------------------------------------------------AAATCTGGCCCCCGGGTCCGAGTTGTAATTTGCAGAGGATGCTTTTGGCGAGGTGCCTTCCGAGTTCCCTGGAACGGGACGCCATAGAGGGTGAGAGCCCCGTCTGG-CGGACACCGAGCCTCTGTAAAGCTCCTTCGACGAGTCGAGTAGTTTGGGAATGCTGCTCAAAATGGGAGGTATATGTCTTCTAAAGCTAAATATTGGCCAGAGACCGATAGCGCACAAGTAGAGTGATCGAAAGATGAAAAGCACTTTGAAAAGAGGGTTAAAAAGTACGTGAAATTGTTGAAAGGGAAGCGCCTATGACCAGACTTGGGCCCGGTGAATCATCCAGCGTTCTCGCTGGTGCACTTTGCCGGGCACAGGCCAGCATCAGTTTGGCGCGGGGGAAAAAGGCTCTGGGAATGTGGCTCCTCTTGGAGTGTTATAGCCCACCGCGTAATACCCTGCGCCGGACTGAGGTACGCGCATTGCAAGGATGCTGGCGTAATGGTCATCAGCGACCCGTCTTGAAACACGGACCAAGGAGTCGTCTTCGTATGCGAGTGTTCGGGTGTCAAACCCCTACGCGTAATGAAAGTGAACGCAGGTGAGAGCTTCGGCGCATCATCGACCGATCCTGATGTTCTCGGATGGATTTGAGTAAGAGCATACGGGGCCGGACCCGAAAGAAGGTGAACTATGCCTGTATAGGGTGAAGCCAGAGGAAACTCTGGTGGAGGCTCGCAGCGGTTCTGACGT-----------------------------------------------------------------GGTGAACCAGCGGAGGGATCATTACCGAGTTTACAACTCCCAAACCCTCATGTGAACATACCTATCGTTGCTTCGGCGGA-TCGCCCCGGCGTCCGGACGGCCTAGCGCCGCCCGCGGCCCGGACCCAGGTGGCCGCCGGAGACCCCAAACTCTTGTATTTATCAGCATCTTCTGAATTAGCCTCACGGCAAAACAAATGAATCAAAACTTTCAACAACGGATCTCTTGGTTCTGGCATCGATGAAGAACGCAGCGAAATGCGATAAGTAATGTGAATTGCAGAATTCAGTGAATCATCGAATCTTTGAACGCACATTGCGCCCGCCAGCATTCTGGCGGGCATGCCTGTTCGAGCGTCATTTCAACACTCGGCTTCCCCCTGGGGAAACCGGCGTTGGGGAACGGCAGCACACCGCCGGCCCTGAAATAGAGTGGCGGCCCGTCCGCGGCGACCTCTGCGTAGTAAAACAGCTCGCACCGGAAGCTCGACGTGGCCACGCCGTAAAACACCCAAC-TCTGAACGTTGACCTCGGATCAGGTAGGACTACCCG-----------------------------------------------------------------------------------------------------------------GAAGGGATGTATTTATTAGATTAAAAACCAATGCCCTCTGGGCTCCTTGGTGATTCATGATAACTTTTCGAATCGCA-GGCCTTGCGCCGGCGATGGTTCATTCAAATTTCTTCCCTATCAACTTTCGATGTTTGGGTATTGGCCAAACATGGTCGCAACGGGTAACGGAGGGTTAGGGCTCGACCCCGGAGAAGGAGCCTGAGAAACGGCTACTACATCCAAGGAAGGCAGCAGGCGCGCAAATTACCCAATCCCGATTCGGGGAGGTAGTGACAATAAATACTGATACAGGGCTCTTTTGGGTCTTGTAATTGGAATGAGTACAATTTAAATCCCTTAACGAGGAACAATTGGAGGGCAAGTCTGGTGCCAGCAGCCGCGGTAATTCCAGCTCCAATAGCGTATA-TAAAGTTGTTGTGGTTAAAAAGCTCGTAGTTGAACCTTGGGCCTGGCTGGCCGGTCCGCCTCACCGCGTGCACTGGTCCGGCCGGGCCTTTCCCTCTGTGGAACCCCATGCCCTTCACTGGGTGTGGCGGGGAAACAGGACTTTTACTTTGAAAAAATTAGAGTGCTCCAGGCAGGCCTATGCTCGAATACATTAGCATGGAATAATGAAATAGGACGTGTGGTTCTATTTTGTTGGTTTCTAGGACCGCCGTAATGATTAATAGGGACAGTCGGGGGCATCAGTATTCAATTGTCAGAGGTGAAATTCTTGGATTTATTGAAGACTAACTACTGCGAAAGCATTTGCCAAGGATGTTTTCATTAATCAGGAACGAAAGTTAGGGGATCGAAGACGATCAGATACCGTCGTAGTCTTAACCATAAACTATGCCGACTAGGGATCGGACGATGTTA-TTTTTGACGCGTTCGGCACCTTACGAGAAATC--------------------------------------------------------------------------------------------------------------------------------------AGATGGACACTGCTCAGTGGGCCGAAGCTCGTTACCAGGAAATTATCAAGGAGACCTCCAACTTCATCAAGAAGGTCGGCTACAACCCCAAGACTGTTGCCTTCGTTCCCATCTCGGGCTTCAACGGCGACAACATGCTTGCTCCCTCCACCAACTGCCCCTGGTACAAGGGTTGGGAGAAGGAGACCAAGGATGGCAAGTCTACTGGCAAGACCCTCCTCGAGGCCATCGATGCCATTGAGCCCCCCAAGCGTCCCCTCGACAAGCCTCTCCGTCTTCCCCTCCAGGATGTCTACAAGATCGGTGGTATTGGAACGGTGCCCGTCGGTCGTGTTGAGACTGGTATCATCAAGCCCGGTATGGTCGTCACCTTCGCCCCCGCTGGTGTCACCACTGAAGTCAAGTCCGTCGAGATGCACCACGAGCAGCTGCCCGAGGGTGTCCCCGGTGACAACGTCGGCTTCAACGTGAAGAACGTTTCCGTCAAGGAAATCCGTCGTGGTAACGTTGCTGGTGACTCCAAGAACGATCCCCCCAAGGCCTCCGCTTCCTTCAACGCCCAGGTCATTGTCATCAACCACCCTGGTCAAATTGGTAACGGTTACGCCCCCGTTCTCGACTGCCACACTG--------------------------------GAAGGGAT-----------------------------GTATTTATTAG------------------------------------------------------------------------------------?????????????????????????????????????????????????????????????????????????????????????????????????????????????????????????????????????????????????????????????????????????????????????????????????????????????????????????????????????????????????????????????????????????????????????????????????????????????????????????????????????????????????????????????????????????????????????????????????????????????????????????????????????????????????????????????????????????????????????????????????????????????????????????????????????????????????????????????????????????????????????????????????????????????????????????????????????????????????????????????????????????????????????????????????????????????????????????????????????????????????????????????????????????????????????????????????????????????????????????????????????????????????????????????????????????????????????????????????????????????????????????????????????????????????????????????????????????????????????????????????????????????????????????????????????????????????????????????????????????????????????????????????????????????????????????????????????????????????????????????????????????????????????????????????????????????????????????????????????????????????????????????????????????????????????????????????????????????????????????????????????????????????????????????????????????????????????????????????????????????????????????????????????????????????????????????????????????????????????????????????????????????????????????????????????????????????????????????????????????????????????????????????????????????????????????????????????????????????????????????????????????????????????????????????????????????????????????????????????????
>Akanthomyces_aculeatusHUA186145
-----------------------------------------------------AAATCTGGCCCCCGGGTCCGAGTTGTAATTTGCAGAGGATGCTTTTGGCGAGGTGCCTTCCGAGTTCCCTGGAACGGGACGCCATAGAGGGTGAGAGCCCCGTCTGGTCGGACACCGAGCCTCTGTAAAGCTCCTTCGACGAGTCGAGTAGTTTGGGAATGCTGCTCAAAATGGGAGGTATATGTCTTCTAAAGCTAAATATTGGCCAGAGACCGATAGCGCACAAGTAGAGTGATCGAAAGATGAAAAGCACTTTGAAAAGAGGGTTAAAAAGTACGTGAAATTGTTGAAAGGGAAGCGCCTATGACCAGACTTGGGCCCGGTGAATCATCCAGCGTTCTCGCTGGTGCACTTTGCCGGGCACAGGCCAGCATCAGTTTGGCGCGGGGGAAAAAGGCTCTGGGAATGTGGCTCCTCTTGGAGTGTTATAGCCCACCGCGTAATACCCTGCGCCGGACTGAGGTACGCGCATTGCAAGGATGCTGGCGTAATGGTCATCAGCGACCCGTCTTGAAACACGGACCAAGGAGTCGTCTTCGTATGCGAGTGTTCGGGTGTCAAACCCCTACGCGTAATGAAAGTGAACGCAGGTGAGAGCTTCGGCGCATCATCGACCGATCCTGATGTTCTCGGATGGATTTGAGTAAGAGCATACGGGGCCGGACCCGAAAGAAGGTGAACTATGCCTGTATAGGGTGAAGCCAGAGGAAACTCTGGTGGAGGCTCGCAGCGGTTCTGACGT-----------------------------------------------------------------??????????????????????????????????????????????????????????????????????????????????????????????????????????????????????????????????????????????????????????????????????????????????????????????????????????????????????????????????????????????????????????????????????????????????????????????????????????????????????????????????????????????????????????????????????????????????????????????????????????????????????????????????????????????????????????????????????????????????????????????????????????????????????????????????????????????????????????????????????????????????????????????????????????????????????????????????????????????????????????????????????????????????????????????????????????????????????????????????????????????????????????????????????????????????????????????????????????????????????????????????????????????????????????????????????????????????????????????????????????????????????????????????????????????????????????????????????????????????????????????????????????????????????????????????????????????????????????????????????????????????????????????????????????????????????????????????????????????????????????????????????????????????????????????????????????????????????????????????????????????????????????????????????????????????????????????????????????????????????????????????????????????????????????????????????????????????????????????????????????????????????????????????????????????????????????????????????????????????????????????????????????????????????????????????????????????????????????????????????????????????????????????????????????????????????????--------------------------------------------------------------------------------------------------------------------------------------AGATGGACACTGCTCAGTGGGCCGAAGCTCGTTACCAGGAAATTATCAAGGAGACCTCCAACTTCATCAAGAAGGTCGGCTACAACCCCAAGACTGTTGCCTTCGTTCCCATCTCGGGCTTCAACGGCGACAACATGCTTGCTCCCTCCACCAACTGCCCCTGGTACAAGGGTTGGGAGAAGGAGACCAAGGATGGCAAGTCTACTGGCAAGACCCTCCTCGAGGCCATCGATGCCATTGAGCCCCCCAAGCGTCCCCTCGACAAGCCTCTCCGTCTTCCCCTCCAGGATGTCTACAAGATCGGTGGTATTGGAACGGTGCCCGTCGGTCGTGTTGAGACTGGTATCATCAAGCCCGGTATGGTCGTCACCTTCGCCCCCGCTGGTGTCACCACTGAAGTCAAGTCCGTCGAGATGCACCACGAGCAGCTGCCCGAGGGTGTCCCCGGTGACAACGTCGGCTTCAACGTGAAGAACGTTTCCGTCAAGGAAATCCGTCGTGGTAACGTTGCTGGTGACTCCAAGAACGATCCCCCCAAGGCCTCCGCTTCCTTCAACGCCCAGGTCATTGTCATCAACCACCCTGGTCAAATTGGTAACGGTTACGCCCCCGTTCTCGACTGCCACACTG--------------------------------------------------------------------------------------------------------------------------------------------------------------------?????????????????????????????????????????????????????????????????????????????????????????????????????????????????????????????????????????????????????????????????????????????????????????????????????????????????????????????????????????????????????????????????????????????????????????????????????????????????????????????????????????????????????????????????????????????????????????????????????????????????????????????????????????????????????????????????????????????????????????????????????????????????????????????????????????????????????????????????????????????????????????????????????????????????????????????????????????????????????????????????????????????????????????????????????????????????????????????????????????????????????????????????????????????????????????????????????????????????????????????????????????????????????????????????????????????????????????????????????????????????????????????????????????????????????????????????????????????????????????????????????????????????????????????????????????????????????????????????????????????????????????????????????????????????????????????????????????????????????????????????????????????????????????????????????????????????????????????????????????????????????????????????????????????????????????????????????????????????????????????????????????????????????????????????????????????????????????????????????????????????????????????????????????????????????????????????????????????????????????????????????????????????????????????????????????????????????????????????????????????????????????????????????????????????????????????????????????????????????????????????????????????????????????????????????????????????????????????????????????
>Akanthomyces_australiensisBRIP_72630a
CCAACAGGGATTGCCCCAGTAACGGCGAGTGAAGCGGCAACAGCTCAAATTTGAAATCTGGCCCCCGGGTCCGAGTTGTAATTTGTAGAGGATGCTTTTGGCGAGGTGCCTTCCGAGTTCCCTGGAACGGGACGCCATAGAGGGTGAGAGCCCCGTCTGGTCGGACACCGAGCCTCTGTAAAGCTCCTTCGACGAGTCGAGTAGTTTGGGAATGCTGCTCAAAATGGGAGGTATATGTCTTCTAAAGCTAAATACCGGCCAGAGACCGATAGCGCACAAGTAGAGTGATCGAAAGATGAAAAGCACTTTGAAAAGAGGGTTAAAAAGTACGTGAAATTGTTGAAAGGGAAGCGCCCATGACCAGACTTGGGCCCGGCGAATCACCCGGCGTTCTCGCCGGTGCACTTCGCCGGGCACAGGCCAGCATCAGTTTGGCGCGGGGGATAAAGGCTCTGGGAATGTGGCTCCCCCGGGAGTGTTATAGCCCACCGCGTAATACCCTGCGCCGGACTGAGGTACGCGCATTGCAAGGATGCTGGCGTAATGGTCATCAGCGACCCGTCTTGAAACACGGACCAAGGAGTCGTCTTCGTATGCGAGTGTTCGGGTGCCAAACCCCTACGCGTAATGAAAGTGAACGCAGGTGAGAGCTTCGGCGCATCATCGACCGATCCTGATGTTCTCGGATGGATTTGAGTAAGAGCATACGGGGCCGGACCCGAAAGAAGGTGAACTATGCCTGTATAGGGTGAAGCCAGAGGAAACTCTGGTGGAGGCTCGCAGCGGTTCTGACGTGCGAATCGATCGTCAAATATGGGCATGGGGGCGAAAGACTAATCGAACCTTCTAGTA--------GGTGAACCAGCGGAGGGATCATTAACGAGTTTACAACTCCCAAACCCCTATGTGAACATACCTACCGTTGCTTCGGCGGACTCGCCCCGGCGTCCGGACGGCCTCGCGGCGGCCGCGGCCCGGATCCAGGCGGCCGCCGGAGACCCCAAACTCTTGTCTTTACTAGCGTATTCTGAATCAGCCTAGCGGCGAAACAAACGAATCAAAACTTTCAACAACGGATCTCTTGGCTCTGGCATCGATGAAGAACGCAGCGAAATGCGATAAGTAATGTGAATTGCAGAATTCAGTGAATCATCGAATCTTTGAACGCACATTGCGCCCGCCAGCATTCTGGCGGGCATGCCTGTCCGAGCGTCATTTCAACACTCGACCTCCCCCCGGGGAGGTCGGCGTTGGGGAGCGGCAGCACA-CGCCGGCCCCGAAATACAGTGGCGGCCCGTCCGCGGCGACCTTTGCGCAGTAACACAGCTCGCACCGGAAGCCGGGCGCGGCCACGCCGTAAAACACCCAAC-TCTGAACGTTGACCTCGGATCA----------------------------------CATTATATAAGTTATCGTTTATTTGATAGTACCTTACTACTTGGATAACCGTGGTAATTCTAGAGCTAATACATGCTAAAAATCCCGACTTCGGAAGGGATGTATTTATTAGATTAAAAACCAATGCCCCCTGGGCTCCTTGGTGATTCATGATAACTTTTCGAATCGCATGGCCTTGCGCCGGCGATGGTTCATTCAAATTTCTTCCCTATCAACTTTCGATGTTTGGGTATTGGCCAAACATGGTCGCAACGGGTAACGGAGGGTTAGGGCTCGACCCCGGAGAAGGAGCCTGAGAAACGGCTACTACATCCAAGGAAGGCAGCAGGCGCGCAAATTACCCAATCCCGATTCGGGGAGGTAGTGACAATAAATACTGATACAGGGCTCTTTTGGGTCTTGTAATTGGAATGAGTACAATTTAAATCCCTTAACGAGGAACAATTGGAGGGCAAGTCTGGTGCCAGCAGCCGCGGTAATTCCAGCTCCAATAGCGTATATTAAAGTTGTTGTGGTTAAAAAGCTCGTAGTTGAACCTTGGGCCTGGCTGGCCGGTCCGCCTCACCGCGTGCACTGGTCCGGCCGGGCCTTTCCCTCTGTGGAACCCCATGCCCTTCACTGGGTGTGGCGGGGAAACAGGACTTTTACTTTGAAAAAATTAGAGTGCTCCAGGCAGGCCTATGCTCGAATACATTAGCATGGAATAATGAAATAGGACGCGTGGTTCTATTTTGTTGGTTTCTAGGACCGCCGTAATGATTAATAGGGACAGTCGGGGGCATCAGTATTCAATTGTCAGAGGTGAAATTCTTGGATTTATTGAAGACTAACTACTGCGAAAGCATTTGCCAAGGATGTTTTCATTAATCAGGAACGAAAGTTAGGGGATCGAAGACGATCAGATACCGTCGTAGTCTTAACCATAAACTATGCCGACTAGGGATCGGACGATGTTATTTTTTGACGCGTTCGGCACCTTACGAGAAA--CGATTGCGCTATTCTCATTATTGCTGCCGGTACTGGTGAGTTCGAGGCTGGTATCTCCAAGGATGGCCAGACCCGCGAGCACGCTCTCCTCGCTTTCACCCTCGGTGTCAAGCAGCTCATTGTTGCCATCAACAAGATGGACACTGCTCAGTGGGCCGAAGCTCGTTACCAGGAAATCATCAAGGAGACCTCCAACTTCATCAAGAAGGTCGGCTACAACCCCAAGACTGTTGCCTTCGTTCCCATCTCGGGCTTCAACGGCGACAACATGCTTACTGCCTCCACCAACTGCCCCTGGTACAAGGGTTGGGAGAAGGAGACCAAGGCTGGCAAGTCTACTGGCAAGACCCTTCTTGAGGCTATCGATGCCATCGAGCCCCCCAAGCGTCCCCTCGACAAGCCTCTCCGTCTTCCCCTTCAGGATGTCTACAAGATTGGTGGTATCGGAACGGTGCCTGTCGGTCGTGTCGAGACTGGTATCATCAAGCCCGGTATGGTCGTCACCTTCGCCCCCGCTGGTGTCACCACTGAAGTCAAGTCCGTCGAGATGCACCACGAGCAGCTGCCCGAGGGTGTTCCCGGTGACAACGTCGGCTTCAACGTGAAGAACGTTTCCGTCAAGGAAATCCGCCGTGGTAACGTTGCTGGTGACTCCAAGAACGACCCCCCCAAGGCCTCCGCTTCCTTCAACGCCCAGGTCATCGTCATCAACCACCCTGGTCAGATTGGTAACGGTTACGCCCCCGTCCTTGACTGCCACACTGCCCACATTGCTTGCAAGTTCTCCGAGCTCCTCGAGAAGATCGACCGCCGTACTGGTAAGTCGGTTGAGAACAACCCCAAGTTCATCAAGTCTGGTGATTCCGCCATTGTCAAGATGGTTCCCTCCAAGCCCATGTGCGTTGAGGCTTTCACCGACTACCCTCCC?????????????????????????????????????????????????????????????????????????????????????????????????????????????????????????????????????????????????????????????????????????????????????????????????????????????????????????????????????????????????????????????????????????????????????????????????????????????????????????????????????????????????????????????????????????????????????????????????????????????????????????????????????????????????????????????????????????????????????????????????????????????????????????????????????????????????????????????????????????????????????????????????????????????????????????????????????????????????????????????????????????????????????????????????????????????????????????????????????--------------------------------------------------------------------------------------------------------------------------------------------------TCTCATCTTCGACGTACCAATACGCCCATTGGTAGAGATGGAAAACTTGCAAAACCTCGGCAGCTTCACAATACTCATTGGGGTCTTGTCTGCCCCGCTGAGACCCCTGAAGGCCAGGCCTGTGGTCTTGTCAAAAACCTATCCCTCATGTGCTACGTCAGCGTTGGTTCGCCCGCCGAGCCGCTCATTGATTTCATGATCAACAGGGGTATGGAGGTCATCGAAGAGTACGAACCACTCAGATATCCGCACGCTACGAAGATCTTCGTCAATGGAACATGGGTTGGAGTTCACCAGGACCCCAAACACCTTGTGGAACAGGTACTTGAGACCCGTCGCAAGTCCTACCTGCAGTATGAGGTGTCTCTCATAAGAGAGATTCGTGATCAAGAATTCAAGATCTTCTCTGACGCTGGCCGAGTCATGCGGCCCGTTTTTACAGTTCAAAAAGAAGACGATTTGAAAACCGGACTTTTAAAGGGTCAACTTGGTTTAACCAAGGATCTGGTCATCAAGTTAGCTCAAGAGCAAGCTGATCCACCTGACGATCCGGAATCGAAGATGGGCTGGGAAGGTCTGATAAAAGCTGGCGCGATTGAGTATCTAGATGCTGAAGAAGAGGAGACGTCAATGATTTGCATGACGCCGGAGGATCTGGAGCTCTATAGACTTCAAAAAGCCGGTACACCTGTCGATGACGACTCCAGCGATGATCCGAACAAGCGCCTGAAGACCAAAACGAATCCAACCACTCACATGTACACTCATTGTGAAATTCATCCAAGTATGATTTTAGGTATCTGCGCAAGCATTATTCC
>Akanthomyces_baishanensisCGMCC3_25673
-----------------AGTAACGGCGAGTGAAGCGGCAACAGCTCAAATTTGAAATCTGGCCCCCGGGTCCGAGTTGTAATTTGCAGAGGATGCTTTTGGCGAGGTGCCTTCCGAGTTCCCTGGAACGGGACGCCACAGAGGGTGAGAGCCCCGTCTGGTCGGACACCGAGCCTCTGTAAAGCTCCTTCGACGAGTCGAGTAGTTTGGGAATGCTGCTCAAAATGGGAGGTATATGTCTTCTAAAGCTAAATATTGGCCAGAGACCGATAGCGCACAAGTAGAGTGATCGAAAGATGAAAAGCACTTTGAAAAGAGGGTTAAAAAGTACGTGAAATTGTTGAAAGGGAAGCGCCTGTGACCAGACTTGGGCCCGGTGAATCATCCAGCGTTCTCGCTGGTGCACTTCGCCGGGCACAGGCCAGCATCAGTTTGGCGCGGGGGAAAAAGGCTCTGGGAATGTGGCTCCTCCGGGAGTGTTATAGCCCACCGCGTAATACCCTGCGCCGGACTGAGGTACGCGCATTGCAAGGATGCTGGCGTAATGGTCATCAGCGACCCGTCTTGAAACACGGACCAAGGAGTCGTCTTCGTATGCGAGTGTTCGGGTGCCAAACCCCTACGCGTAATGAAAGTGAACGCAGGTGAGAGCTTCGGCGCATCATCGACCGATCCTGATGTTCTCGGATGGATTTGAGTAAGAGCATACGGGGCCGGACCCGAAAGAAGGTGAACTATGCCTGTATAGGGTGAAGCCAGAGGAAACTCTGGTGGAGGCTCGCAGCGGTTCTGACGTGCGAATCGATCGTCAAATATGGGCATGGGGGCG--------------------------------??????????????????????????????????????????????????????????????????????????????????????????????????????????????????????????????????????????????????????????????????????????????????????????????????????????????????????????????????????????????????????????????????????????????????????????????????????????????????????????????????????????????????????????????????????????????????????????????????????????????????????????????????????????????????????????????????????????????????????????????????????????????????????????????????????????????????????????????????????????????????????????????????????????????????????????????????????????????????????????????????????????????????????????????????????????????????????????????????????????????????????????????????????????????????????????????????????????????????????????????????????????????????????????????????????????????????????????????????????????????????????????????????????????????????????????????????????????????????????????????????????????????????????????????????????????????????????????????????????????????????????????????????????????????????????????????????????????????????????????????????????????????????????????????????????????????????????????????????????????????????????????????????????????????????????????????????????????????????????????????????????????????????????????????????????????????????????????????????????????????????????????????????????????????????????????????????????????????????????????????????????????????????????????????????????????????????????????????????????????????????????????????????????????????????????????----------ATTCTCATCATTGCCGCCGGTACTGGTGAGTTCGAGGCTGGTATCTCCAAGGATGGCCAGACCCGCGAGCACGCTCTCCTCGCTTTCACCCTCGGTGTCAAGCAGCTCATTGTTGCCATCAACAAGATGGACACTGCTCAGTGGGCCGAAGCTCGTTACCAGGAAATCATCAAGGAGACCTCCAACTTCATCAAGAAGGTCGGCTACAACCCCAAGACTGTTGCCTTCGTTCCCATCTCGGGCTTCAACGGCGACAACATGCTTGCTGCCTCCACCAACTGCCCCTGGTACAAGGGTTGGGAGAAGGAGACCAAGGCCGGCAAGTCTACTGGCAAGACCCTCCTCGAGGCCATCGATGCCATCGAGCCCCCCAAGCGTCCCCTCGACAAGCCTCTCCGTCTTCCCCTTCAGGACGTCTACAAGATCGGTGGTATCGGAACGGTGCCCGTCGGTCGTGTTGAGACTGGTATCATCAAGCCCGGCATGGTCGTCACCTTCGCCCCCGCTGGCGTCACCACTGAAGTCAAGTCCGTCGAGATGCACCACGAGCAGCTGCCCGAGGGTGTTCCTGGTGACAACGTCGGCTTCAACGTGAAGAACGTTTCCGTCAAGGAAATCCGTCGTGGTAACGTTGCTGGTGACTCCAAGAACGACCCCCCCAAGGCCTCCGCTTCCTTCAACGCCCAGGTTATTGTCATCAACCACCCTGGTCAGATTGGTAACGGTTACGCCCCCGTTCTCGACTGCCACACTGCCCACATCGCTTGCAAGTTCTCCGAGCTCCTCGAGAAGATCGACCGCCGTACTGGTAAGTCGGTTGAGAACAACCCCAAGTTCATCAAGTCTGGTGACTCCGCCATCGTCAAGATGGTTCCCTCCAAGCCCATGTGCGTTGAGGCT---------------------------GTTTTGGAGATTGTCTGCCACAATTGCAGCAAAGTGTTGGCCGATGAAGTTGGTCTTACCTTCACTCAATGAAGCTTTTGAGCTTGCTGGACGCTAACGTGAATTCTCAGAGTGATCCCGAGTTTGTCACAGCCGTCAACACCCGCGATCCGAAACTCCGATTCAAGCGCATGTGGGCCGTGTGCAAGAAGAAGCGCAAGTGTGAGAATGAGGACAGGCAAGAGAAAAACAAAGACGAGGAGTTTGCTCCAGGTGCCAAGAGTGTTGTACTCGAAGGGCACGGTGGATGCGGCAACATGCAGCCGCAGGTAAGACAAGCCGCGCTGCAGCTCAAGGCCGCCTTCGAGATTACTACGGAAGATGGCCCCAAGAGGAAGGAAACCGTCAACATTAGCGCCGAAATGGCGCATGGTATTCTCCGCCGCATCTCTGAACGCGACCTACGCAACATTGGTCTCAACTCGGACTATGCCCGCCCTGAGTGGATGATTGTCACTGTTCTTCCCGTTCCCCCGCCTCCAGTGCGCCCTAGTATCTCCATGGATGGTACCGGCACCGGCATGCGAAATGAAGACGATTTGACATACAAGCTTGGCGATATTATTCGTGCCAACGGAAATGTCAAGCAGGCCATTCGCGAAGGATCACCACAACACATTGCACGCGATTTCGAAGAGCTGCTG-----------------TGGCTGTTGGTATCAAACCCGGTACGCTCTCGAATGGTTTAAAATACTCGCTCGCCACTGGTAACTGGGGTGACCAGAAGAAGGCCATGAGCTCAACTGCAGGTGTATCCCAAGTCTTAAATCGCTATACATTTGCCTCGACGCTTTCTCATCTTCGACGTACCAATACGCCCATTGGTAGAGATGGAAAACTTGCAAAACCTCGGCAGCTTCACAATACTCACTGGGGTTTTGTTTGCCCTGCGGAGACCCCTGAGGGCCAGGCTTGTGGTCTTGTCAAAAACCTGTCCCTCATGTGCTACGTCAGCGTTGGTTCGCCCGCCGAGCCGCTCATTGACTTCATGATCAACAGGGGTATGGAAGTTATTGAAGAGTACGAACCACTCAGATATCCACACGCTACCAAGATCTTCGTAAATGGAACATGGGTTGGAGTTCACCAGGACCCGAAACACCTTGTGGAACAGGTACTTGAGACCCGTCGCAAGTCCTACCTGCAGTATGAGGTGTCTCTCATCAGAGAGATTCGTGATCAAGAATTCAAGATCTTCTCTGACGCCGGCCGAGTCATGCGGCCCGTTTTTACAGTGCAAAAGGACGACGATTCGAAGATTGGGCTCTTCAGGGGTCAACTTGGTCTGACCAAAGATCTGGTCAACAAGTTAGCTCAAGAGCAAGCTGATCCACCTGACGATCCGGAAATGAAGATGGGCTGGGAGGGTCTGATAAAAGCTGGCGCAATTGAGTACCTGGATGCTGAAGAAGAGGAGACATCGATGATTTGCATGACTCCGGAGGATCTGGAGCTCTATAGACTGCAAAAAGCCGGTAGAGCTGTCGAGGACGACTCCAGCGATGATCCGAACAAGCGCCTGAAGACCAAAACCAACCCAACCACTCACATGTACACTCATTGTGAAATTCATCCAAGTATGATTTTAGGTATCTGCGCAAGCATTATTCC
>Akanthomyces_baishanensisCGMCC3_25674
---------------CCAGTAACGGCGAGTGAAGCGGCAACAGCTCAAATTTGAAATCTGGCCCCCGGGTCCGAGTTGTAATTTGCAGAGGATGCTTTTGGCGAGGTGCCTTCCGAGTTCCCTGGAACGGGACGCCACAGAGGGTGAGAGCCCCGTCTGGTCGGACACCGAGCCTCTGTAAAGCTCCTTCGACGAGTCGAGTAGTTTGGGAATGCTGCTCAAAATGGGAGGTATATGTCTTCTAAAGCTAAATATTGGCCAGAGACCGATAGCGCACAAGTAGAGTGATCGAAAGATGAAAAGCACTTTGAAAAGAGGGTTAAAAAGTACGTGAAATTGTTGAAAGGGAAGCGCCTGTGACCAGACTTGGGCCCGGTGAATCATCCAGCGTTCTCGCTGGTGCACTTCGCCGGGCACAGGCCAGCATCAGTTTGGCGCGGGGGAAAAAGGCTCTGGGAATGTGGCTCCTCCGGGAGTGTTATAGCCCACCGCGTAATACCCTGCGCCGGACTGAGGTACGCGCATTGCAAGGATGCTGGCGTAATGGTCATCAGCGACCCGTCTTGAAACACGGACCAAGGAGTCGTCTTCGTATGCGAGTGTTCGGGTGCCAAACCCCTACGCGTAATGAAAGTGAACGCAGGTGAGAGCTTCGGCGCATCATCGACCGATCCTGATGTTCTCGGATGGATTTGAGTAAGAGCATACGGGGCCGGACCCGAAAGAAGGTGAACTATGCCTGTATAGGGTGAAGCCAGAGGAAACTCTGGTGGAGGCTCGCAGCGGTTCTGACGTGCGAATCGATCGTCAAATATGGGCAT---------------------------------------??????????????????????????????????????????????????????????????????????????????????????????????????????????????????????????????????????????????????????????????????????????????????????????????????????????????????????????????????????????????????????????????????????????????????????????????????????????????????????????????????????????????????????????????????????????????????????????????????????????????????????????????????????????????????????????????????????????????????????????????????????????????????????????????????????????????????????????????????????????????????????????????????????????????????????????????????????????????????????????????????????????????????????????????????????????????????????????????????????????????????????????????????????????????????????????????????????????????????????????????????????????????????????????????????????????????????????????????????????????????????????????????????????????????????????????????????????????????????????????????????????????????????????????????????????????????????????????????????????????????????????????????????????????????????????????????????????????????????????????????????????????????????????????????????????????????????????????????????????????????????????????????????????????????????????????????????????????????????????????????????????????????????????????????????????????????????????????????????????????????????????????????????????????????????????????????????????????????????????????????????????????????????????????????????????????????????????????????????????????????????????????????????????????????????????????-------------------------------ACTGGTGAGTTCGAGGCTGGTATCTCCAAGGATGGCCAGACCCGCGAGCACGCTCTCCTCGCTTTCACCCTCGGTGTCAAGCAGCTCATTGTTGCCATCAACAAGATGGACACTGCTCAGTGGGCCGAAGCTCGTTACCAGGAAATCATCAAGGAGACCTCCAACTTCATCAAGAAGGTCGGCTACAACCCCAAGACTGTTGCCTTCGTTCCCATCTCGGGCTTCAACGGCGACAACATGCTTGCTGCCTCCACCAACTGCCCCTGGTACAAGGGTTGGGAGAAGGAGACCAAGGCCGGCAAGTCTACTGGCAAGACCCTCCTCGAGGCCATCGATGCCATCGAGCCCCCCAAGCGTCCCCTCGACAAGCCTCTCCGTCTTCCCCTTCAGGACGTCTACAAGATCGGTGGTATCGGAACGGTGCCCGTCGGTCGTGTTGAGACTGGTATCATCAAGCCCGGCATGGTCGTCACCTTCGCCCCCGCTGGCGTCACCACTGAAGTCAAGTCCGTCGAGATGCACCACGAGCAGCTGCCCGAGGGTGTTCCTGGTGACAACGTCGGCTTCAACGTGAAGAACGTTTCCGTCAAGGAAATCCGTCGTGGTAACGTTGCTGGTGACTCCAAGAACGACCCCCCCAAGGCCTCCGCTTCCTTCAACGCCCAGGTTATTGTCATCAACCACCCTGGTCAGATTGGTAACGGTTACGCCCCCGTTCTCGACTGCCACACTGCCCACATCGCTTGCAAGTTCTCCGAGCTCCTCGAGAAGATCGACCGCCGTACTGGTAAGTCGGTTGAGAACAACCCCAAGTTCATCAAGTCTGGTGACTCCGCCATCGTCAAGATGGTTCCCTCCAAGCCCATGTGCGTTGAGGCT------------------GTGAAAAAGGTTTTGGAGATTGTCTGCCACAATTGCAGCAAAGTGTTGGCCGATGAAGTTGGTCTTACCTTCACTCAATGAAGCTTTTGAGCTTGCTGGACGCTAACGTGAATTCTCAGAGTGATCCCGAGTTTGTCACAGCCGTCAACACCCGCGATCCGAAACTCCGATTCAAGCGCATGTGGGCCGTGTGCAAGAAGAAGCGCAAGTGTGAGAATGAGGACAGGCAAGAGAAAAACAAAGACGAGGAGTTTGCTCCAGGTGCCAAGAGTGTTGTACTCGAAGGGCACGGTGGATGCGGCAACATGCAGCCGCAGGTAAGACAAGCCGCGCTGCAGCTCAAGGCCGCCTTCGAGATTACTACGGAAGATGGCCCCAAGAGGAAGGAAACCGTCAACATTAGCGCCGAAATGGCGCATGGTATTCTCCGCCGCATCTCTGAACGCGACCTACGCAACATTGGTCTCAACTCGGACTATGCCCGCCCTGAGTGGATGATTGTCACTGTTCTTCCCGTTCCCCCGCCTCCAGTGCGCCCTAGTATCTCCATGGATGGTACCGGCACCGGCATGCGAAATGAAGACGATTTGACATACAAGCTTGGCGATATTATTCGTGCCAACGGAAATGTCAAGCAGGCCATTCGCGAAGGATCACCACAACACATTGCACGCGATTTCGAAGAGCTGCTGCAGTATCATGTTGCCACTGGCTGTTGGTATCAAACCCGGTACGCTCTCGAATGGTTTAAAATACTCGCTCGCCACTGGTAACTGGGGTGACCAGAAGAAGGCCATGAGCTCAACTGCAGGTGTATCCCAAGTCTTAAATCGCTATACATTTGCCTCGACGCTTTCTCATCTTCGACGTACCAATACGCCCATTGGTAGAGATGGAAAACTTGCAAAACCTCGGCAGCTTCACAATACTCACTGGGGTTTTGTTTGCCCTGCGGAGACCCCTGAGGGCCAGGCTTGTGGTCTTGTCAAAAACCTGTCCCTCATGTGCTACGTCAGCGTTGGTTCGCCCGCCGAGCCGCTCATTGACTTCATGATCAACAGGGGTATGGAAGTTATTGAAGAGTACGAACCACTCAGATATCCACACGCTACCAAGATCTTCGTAAATGGAACATGGGTTGGAGTTCACCAGGACCCGAAACACCTTGTGGAACAGGTACTTGAGACCCGTCGCAAGTCCTACCTGCAGTATGAGGTGTCTCTCATCAGAGAGATTCGTGATCAAGAATTCAAGATCTTCTCTGACGCCGGCCGAGTCATGCGGCCCGTTTTTACAGTGCAAAAGGACGACGATTCGAAGATTGGGCTCTTCAGGGGTCAACTTGGTCTGACCAAAGATCTGGTCAACAAGTTAGCTCAAGAGCAAGCTGATCCACCTGACGATCCGGAAATGAAGATGGGCTGGGAGGGTCTGATAAAAGCTGGCGCAATTGAGTACCTGGATGCTGAAGAAGAGGAGACATCGATGATTTGCATGACTCCGGAGGATCTGGAGCTCTATAGACTGCAAAAAGCCGGTAGAGCTGTCGAGGACGACTCCAGCGATGATCCGAACAAGCGCCTGAAGACCAAAACCAACCCAACCACTCACATGTACACTCATTGTGAAATTCATCCAAGTATGATTTTAGGTATCTGCGCAAGCATTATTCC
>Akanthomyces_bannaensisCLZhao_34016
CCAACAGGGATTGCCCCAGTAACGGCGAGTGAAGCGGCAACAGCTCAAATTTGAAATCTGGCCCCCGGGTCCGAGTTGTAATTTGCAGAGGATGCTTTTGGCGAGGTGCCTTCCGAGTTCCCTGGAACGGGACGCCGCAGAGGGTGACAGCCCCGTCTGGTCGGACACCGAGCCTCTGTAAAGCTCCTTCGACGAGTCGAGTAGTTTGGGAATGCTGCTCAAAATGGGAGGTATATGTCTTCTAAAGCTAAATATTGGCCAGAGACCGATAGCGCACAAGTAGAGTGATCGAAAGATGAAAAGCACTTTGAAAAGAGGGTTAAAAAGTACGTGAAATTGTTGAAAGGGAAGCGCCTGTGACCAGACTTGGGCCCGGTGAATCACCCAGCGTTCTCGCTGGTGCACTTCGCCGGGCACAGGCCAGCATCAGTTTGGCGCGCGGGAGAAAGGCTCTGGGAATGTGGCTCCCCCGGGAGTGTTATAGCCCACCGCGTAATACCCCGCGCCGGACTGAGGTACGCGCATTGCAAGGATGCTGGCGTAATGGTCATCAGCGACCCGTCTTGAAACACGGACCAAGGAGTCGTCTTCGTATGCGAGTGTTCGGGTGTCAAACCCCTACGCGTAATGAAAGTGAACGCAGGTGAGAGCTTCGGCGCATCATCGACCGATCCTGATGTTCTCGGATGGATTTGAGTAAGAGCATACGGGGCCGGACCCGAAAGAAGGTGAACTATGCCTGTATAGGGTGAAGCCAGAGGAAACTCTGGTGGAGGCTCGCAGCGGTTCTGACGTGCGAATCGATCGTCAAATATGGGCATGGGGGCGAAAGACTAATCGAACCTTCTAGTAGCTGGTTT-GTGA---AGC-GGAGGGTCATTAACGAGTTTACAACTCCAAAACCCTCATGTGAACATACCAACCGTTGCTTCGGCGGACTCGCCCCGGCGCCCGGACGGCCTCGCGCCGCCCGCGGCCCGGATCCAGGCGGCCGCCGGAGACCAGAAACTCTTGTCTTTGTCAGCATCTTCTGAATAAGCCTAGCGGCGAAACAAATGAATCAAAACTTTCAACAACGGATCTCTTGGTTCTGGCATCGATGAAGAACGCAGCGAAATGCGATAAGTAGTGTGAATTGCAGAATTCAGTGAATCATCGAATCTTTGAACGCACATTGCGCCCGCCAGCATTCTGGCGGGCATGCCTGTCCGAGCGTCATTTCAACACTCGACCCCCCCCAGGGGAGGTCGGCGTTGGGGAACGGCAGCACACCGCCGGCCCCGAAATCCAGTGGCGGCCCGTCCGCGGCAAGCTCTGCGCAGTAACGCACCTCGCACCGCAAGCCCGACGCGGCCACGCCGTAAAACGCCCAAC-TCTGAACGTTGACCTCGGATCAGGTAGGAATACCCG??????????????????????????????????????????????????????????????????????????????????????????????????????????????????????????????????????????????????????????????????????????????????????????????????????????????????????????????????????????????????????????????????????????????????????????????????????????????????????????????????????????????????????????????????????????????????????????????????????????????????????????????????????????????????????????????????????????????????????????????????????????????????????????????????????????????????????????????????????????????????????????????????????????????????????????????????????????????????????????????????????????????????????????????????????????????????????????????????????????????????????????????????????????????????????????????????????????????????????????????????????????????????????????????????????????????????????????????????????????????????????????????????????????????????????????????????????????????????????????????????????????????????????????????????????????????????????????????????????????????????????????????????????????????????????????????????????????????????????????????????????????????????????????????????????????????????????????????????????????????????????????????????????????????????????????????????????????????????????????????????????????????????????????????????????????????????????????????????????????????????????????????????????????????????????????????????????????????????????????????????????????????????????????????????????????????????????????????????????????????????????????????????????????????????????????????????????????????????????????????????????????????????????????????????????????????????????????????????????????????????????????????????????????????????????????????????????????????????????????????????????????????????????????????????????????????????????????????????????????????????????????????????????????????????????????????????????????????????????????????????????????????????????????????????????????????????????????????????????????????????????????????????????????????????????????????????????????????????????????????????????????????????????????????????????????????????????????????????????????????????????????????????????????????????????????????????????????????????????????????????????????????????????????????????????????????????????????????????????????????????????????????????????????????????????????????????????????????????????????????????????????????????????????????????????????????????????????????????????????????????????????????????????????????????????????????????????????????????????????????????????????????????????????????????????????????????????????????????????????????????????--------------------------------------------------------------------------------------------------------------------------------------------------------------------------------------------------------------------------------------------------------------------------------------------CTGTCCCTGATGTGCTACGTCAGTGTTGGTTCGCCCGCCGAGCCGCTCATTGACTTCATGATCAACAGGGGTATGGAAGTTATCGAAGAATACGAACCACTCAGATATCCACACGCTACCAAGATCTTCGTAAATGGGACATGGGTTGGAGTTCACCAGGACCCGAAACACCTTGTGGAACAGGTACTTGAGACCCGTCGCAAGTCCTACCTGCAGTATGAGGTGTCTCTCATCAGAGAGATTCGTGATCAAGAATTCAAGATCTTCTCCGACGCCGGTCGAGTTATGCGGCCCGTTTTTATAGTGCAAAAGGAAGACGATTCGAAGATTGGGCTTTTAAAGGGTCAACTTGGTCTAACCAAAGATCTGGTCAACAAATTAGCTCAAGAGCAAGCTGATCCACCCGACGATCCGGAAATGAAGATGGGCTGGGAGGGTCTGATAAAAGCTGGCGCAATTGAGTATCTAGATGCTGAAGAAGAGGAGACATCAATGATCTGCATGACTCCGGAGGATCTGGAACTCTATAGACTTCAAAAAGCCGGTAGACCTGTCGAGGACGACTCCAGCGATGATCCGAACAAGCGCCTAAAGACCAAAACCAACCCAACCACTCACATGTACACTCATTGTGAAATTCATCCAAGTATGATTTTAGGTATCTGCGCAAGCATTATTCC
>Akanthomyces_buriramensis_BCC_45158
--------------------AACGGCGAGTGAAGCGGCAACAGCTCAAATTTGAAATCTGGCCCCCGGGCCCGAGTTGTAATTTGTAGAGGATGCTTTTGGCGAGGTGCCTTCCGAGTTCCCTGGAACGGGACGCCATAGAGGGTGAGAGCCCCGTCTGGTCGGACACCGAGCCTCTGTAAAGCTCCTTCGACGAGTCGAGTAGTTTGGGAATGCTGCTCAAAATGGGAGGTATATGTCTTCTAAAGCTAAATATTGGCCAGAGACCGATAGCGCACAAGTAGAGTGATCGAAAGATGAAAAGCACTTTGAAAAGAGGGTTAAAAAGTACGTGAAATTGTTGAAAGGGAAGCGCCCATGACCAGACTTGGGCTCGGTGAATCACCCGGCGTTCTCGCCGGTGCACTTCGCCGGGCACAGGCCAGCATCAGTTTGGCGCGGGGGACAAAGGCTCTGGGAATGTGGCTCCCCCGGGAGTGTTATAGCCCACCGCGTAATACCCTGCGCCGGACTGAGGTACGCGCATTGCAAGGATGCTGGCGTAATGGTCATCAGCGACCCGTCTTGAAACACGGACCAAGGAGTCGTCTTCGTATGCGAGTGTTCGGGTGTCAAACCCCTACGCGTAATGAAAGTGAACGCAGGTGAGAGCTTCGGCGCATCATCGACCGATCCTGATGTTCTCGGATGGATTTGAGTAAGAGCATACGGGGCCGGACCCGAAAGAAGGTGAACTATGCCTGTATAGGGTGAAGCCAGAGGAAACTCTGGTGGAGGCTCGCAGCGGTTCTGACGTGCGAATCGATCGTCAAATATGGGCATGGGGGCGAAAGACTAATCGAACCTTCTAGTAACTGGTTT??????????????????????????????????????????????????????????????????????????????????????????????????????????????????????????????????????????????????????????????????????????????????????????????????????????????????????????????????????????????????????????????????????????????????????????????????????????????????????????????????????????????????????????????????????????????????????????????????????????????????????????????????????????????????????????????????????????????????????????????????????????????????????????????????????????????????????????????????????????????????????????????????????????????????????????????????????????????????????????????????????????????????????????????????????????????????????????????????????????????????????????????????????????????????????????????????????????????????????????????????????????????????????????????????????????????????????????????????????????????????????????????????????????????????????????????????????????????????????????????????????????????????????????????????????????????????????????????????????????????????????????????????????????????????????????????????????????????????????????????????????????????????????????????????????????????????????????????????????????????????????????????????????????????????????????????????????????????????????????????????????????????????????????????????????????????????????????????????????????????????????????????????????????????????????????????????????????????????????????????????????????????????????????????????????????????????????????????????????????????????????????????????????????????????????????CGATTGCGCTATTCTCATCATTGCTGCCGGTACTGGTGAGTTCGAGGCTGGTATCTCCAAGGATGGCCAGACCCGTGAGCACGCTCTCCTCGCTTTCACCCTCGGTGTCAAGCAGCTCATTGTTGCCATCAACAAGATGGACACTGCTCAGTGGGCCGAAGCTCGTTACCAGGAAATCATCAAGGAGACCTCCAACTTCATCAAGAAGGTCGGCTACAACCCCAAGACTGTTGCCTTCGTTCCCATCTCGGGTTTCAACGGCGACAACATGCTTACTGCCTCCTCCAACTGCCCCTGGTACAAGGGTTGGGAGAAGGAGACCAAGGCCGGCAAGTCTACTGGCAAGACCCTCCTCGAGGCCATCGATGCCATTGAGCCCCCCAAGCGTCCCCTCGACAAGCCTCTCCGTCTTCCCCTTCAGGATGTCTACAAGATCGGCGGTATCGGAACGGTGCCCGTCGGTCGTGTTGAGACTGGTATTATCAAGCCCGGCATGGTTGTCACCTTCGCCCCCGCTGGTGTCACCACTGAAGTCAAGTCCGTCGAGATGCACCACGAGCAGCTGCCCGAGGGTGTTCCCGGTGACAACGTCGGCTTCAACGTGAAGAACGTTTCCGTCAAGGAAATTCGTCGTGGTAACGTTGCTGGTGACTCCAAGAACGACCCTCCCAAGGGCTCCGCTTCCTTCAACGCCCAGGTTATTGTCATCAACCACCCTGGTCAGATTGGTAACGGTTACGCCCCCGTTCTCGACTGCCACACTGCCCACATTGCTTGCAAGTTCTCTGAGCTCCTCGAGAAGATCGACCGCCGTACTGGTAAGTCGGTTGAGAACAACCCCAAGTTCATCAAGTCTGGTGACTCCGCCATCGTCAAGATGGTCCCCTCCAAGCCCATGTGCGTTGAGGCTTTCACCGACAACCCTCCCGTGAAAAAGGTTTTGGAAATTGTCTGCCACAATTGCAGCAAAGTGTTGGCCGATGAAGTTGGTCTTACCTTCACTCCATGAAGCTTTTGAGCTTGCTGGACGCTAACGTGAACTCTCAGAGCGATCCCGAGTTTGTCACAGCCGTCAACACACGCGATCCGAAACTCCGATTCAAGCGCATCTGGGCCGTGTGCAAGAAGAAGCGCAAGTGTGAGAATGAGGAAAGGCAAGAGAAGAACAAGGACGAAGAGTTTGCTCCAGGTGCCAAGAGTGCTGTCCTCGAGGGACACGGTGGATGCGGCAACATGCAGCCGCAGGTAAGACAAGCCGCGCTGCAGCTCAAGGCCGCTTCCGAGGTTACTTCGGAAGATGGCCCCAAGAGGAGGGAGACCGTCAATATCAGCGCCGAAATGGCGCACGGTATTCTCCGCCGCATCTCTGAACGCGACCTACACAACATTGGTCTCAACTCGGACTATGCTCGCCCTGAGTGGATGATTATCACTGTTCTTCCCGTTCCCCCGCCTCCCGTGCGCCCTAGTATTTCCATGGATGGTACCGGTACCGGCATGAGAAATGAAGACGACTTGACATACAAGCTCGGCGACATTATTCGTGCCAACGGAAATGTCAAGCAAGCCATTCGCGAAGGATCACCACAACACATTGCACGTGATTTTGAAGAGCTGTTG-----------------????????????????????????????????????????????????????????????????????????????????????????????????????????????????????????????????????????????????????????????????????????????????????????????????????????????????????????????????????????????????????????????????????????????????????????????????????????????????????????????????????????????????????????????????????????????????????????????????????????????????????????????????????????????????????????????????????????????????????????????????????????????????????????????????????????????????????????????????????????????????????????????????????????????????????????????????????????????????????????????????????????????????????????????????????????????????????????????????????????????????????????????????????????????????????????????????????????????????????????????????????????????????????????????????????????????????????????????????????????????????????????????????????????????????????????????????????????????????????????????????????
>Akanthomyces_buriramensis_BCC_47939
--------------------AACGGCGAGTGAAGCGGCAACAGCTCAAATTTGAAATCTGGCCCCCGGGCCCGAGTTGTAATTTGTAGAGGATGCTTTTGGCGAGGTGCCTTCCGAGTTCCCTGGAACGGGACGCCATAGAGGGTGAGAGCCCCGTCTGGTCGGACACCGAGCCTCTGTAAAGCTCCTTCGACGAGTCGAGTAGTTTGGGAATGCTGCTCAAAATGGGAGGTATATGTCTTCTAAAGCTAAATATTGGCCAGAGACCGATAGCGCACAAGTAGAGTGATCGAAAGATGAAAAGCACTTTGAAAAGAGGGTTAAAAAGTACGTGAAATTGTTGAAAGGGAAGCGCCCATGACCAGACTTGGGCTCGGTGAATCACCCGGCGTTCTCGCCGGTGCACTTCGCCGGGCACAGGCCAGCATCAGTTTGGCGCGGGGGACAAAGGCTCTGGGAATGTGGCTCCCCCGGGAGTGTTATAGCCCACCGCGTAATACCCTGCGCCGGACTGAGGTACGCGCATTGCAAGGATGCTGGCGTAATGGTCATCAGCGACCCGTCTTGAAACACGGACCAAGGAGTCGTCTTCGTATGCGAGTGTTCGGGTGTCAAACCCCTACGCGTAATGAAAGTGAACGCAGGTGAGAGCTTCGGCGCATCATCGACCGATCCTGATGTTCTCGGATGGATTTGAGTAAGAGCATACGGGGCCGGACCCGAAAGAAGGTGAACTATGCCTGTATAGGGTGAAGCCAGAGGAAACTCTGGTGGAGGCTCGCAGCGGTTCTGACGTGCGAATCGATCGTCAAATATGGGCATGGGGGCGAAAGACTAATCGAACCTTCTAGTAACTGGTTT??????????????????????????????????????????????????????????????????????????????????????????????????????????????????????????????????????????????????????????????????????????????????????????????????????????????????????????????????????????????????????????????????????????????????????????????????????????????????????????????????????????????????????????????????????????????????????????????????????????????????????????????????????????????????????????????????????????????????????????????????????????????????????????????????????????????????????????????????????????????????????????????????????????????????????????????????????????????????????????????????????????????????????????????????????????????????????????????????????????????????????????????????????????????????????????????????????????????????????????????????????????????????????????????????????????????????????????????????????????????????????????????????????????????????????????????????????????????????????????????????????????????????????????????????????????????????????????????????????????????????????????????????????????????????????????????????????????????????????????????????????????????????????????????????????????????????????????????????????????????????????????????????????????????????????????????????????????????????????????????????????????????????????????????????????????????????????????????????????????????????????????????????????????????????????????????????????????????????????????????????????????????????????????????????????????????????????????????????????????????????????????????????????????????????????????CGATTGCGCTATTCTCATCATTGCTGCCGGTACTGGTGAGTTCGAGGCTGGTATCTCCAAGGATGGCCAGACCCGTGAGCACGCTCTCCTCGCTTTCACCCTCGGTGTCAAGCAGCTCATTGTTGCCATCAACAAGATGGACACTGCTCAGTGGGCCGAAGCTCGTTACCAGGAAATCATCAAGGAGACCTCCAACTTCATCAAGAAGGTCGGCTACAACCCCAAGACTGTTGCCTTCGTTCCCATCTCGGGTTTCAACGGCGACAACATGCTTACTGCCTCCTCCAACTGCCCCTGGTACAAGGGTTGGGAGAAGGAGACCAAGGCCGGCAAGTCTACTGGCAAGACCCTCCTCGAGGCCATCGATGCCATTGAGCCCCCCAAGCGTCCCCTCGACAAGCCTCTCCGTCTTCCCCTTCAGGATGTCTACAAGATCGGCGGTATCGGAACGGTGCCCGTCGGTCGTGTTGAGACTGGTATTATCAAGCCCGGCATGGTTGTCACCTTCGCCCCCGCTGGTGTCACCACTGAAGTCAAGTCCGTCGAGATGCACCACGAGCAGCTGCCCGAGGGTGTTCCCGGTGACAACGTCGGCTTCAACGTGAAGAACGTTTCCGTCAAGGAAATTCGTCGTGGTAACGTTGCTGGTGACTCCAAGAACGACCCTCCCAAGGGCTCCGCTTCCTTCAACGCCCAGGTTATTGTCATCAACCACCCTGGTCAGATTGGTAACGGTTACGCCCCCGTTCTCGACTGCCACACTGCCCACATTGCTTGCAAGTTCTCTGAGCTCCTCGAGAAGATCGACCGCCGTACTGGTAAGTCGGTTGAGAACAACCCCAAGTTCATCAAGTCTGGTGACTCCGCCATCGTCAAGATGGTCCCCTCCAAGCCCATGTGCGTTGAGGCTTTCACCGACTACCCTCCCGTGAAAAAGGTTTTGGAAATTGTCTGCCACAATTGCAGCAAAGTGTTGGCCGATGAAGTTGGTCTTACCTTCACTCCATGAAGCTTTTGAGCTTGCTGGACGCTAACGTGAACTCTCAGAGCGATCCCGAGTTTGTCACAGCCGTCAACACACGCGATCCGAAACTCCGATTCAAGCGCATCTGGGCCGTGTGCAAGAAGAAGCGCAAGTGTGAGAATGAGGAAAGGCAAGAGAAGAACAAGGACGAAGAGTTTGCTCCAGGTGCCAAGAGTGCTGTCCTCGAGGGACACGGTGGATGCGGCAACATGCAGCCGCAGGTAAGACAAGCCGCGCTGCAGCTCAAGGCCGCTTCCGAGGTTACTTCGGAAGATGGCCCCAAGAGGAGGGAGACCGTCAATATCAGCGCCGAAATGGCGCACGGTATTCTCCGCCGCATCTCTGAACGCGACCTACACAACATTGGTCTCAACTCGGACTATGCTCGCCCTGAGTGGATGATTATCACTGTTCTTCCCGTTCCCCCGCCTCCCGTGCGCCCTAGTATTTCCATGGATGGTACCGGTACCGGCATGAGAAATGAAGACGACTTGACATACAAGCTCGGCGACATTATTCGTGCCAACGGAAATGTCAAGCAAGCCATTCGCGAAGGATCACCACAACACATTGCACGTGATTTTGAAGAGCTGTTG-----------------????????????????????????????????????????????????????????????????????????????????????????????????????????????????????????????????????????????????????????????????????????????????????????????????????????????????????????????????????????????????????????????????????????????????????????????????????????????????????????????????????????????????????????????????????????????????????????????????????????????????????????????????????????????????????????????????????????????????????????????????????????????????????????????????????????????????????????????????????????????????????????????????????????????????????????????????????????????????????????????????????????????????????????????????????????????????????????????????????????????????????????????????????????????????????????????????????????????????????????????????????????????????????????????????????????????????????????????????????????????????????????????????????????????????????????????????????????????????????????????????????
>Akanthomyces_fusiformisBCC_40756
CCAACAGGGATTGCCCCAGTAACGGCGAGTGAAGCGGCAACAGCTCAAATTTGAAATCTGGCCCCCGGGTCCGAGTTGTAATTTGCAGAGGATGCTTTTGGCGAGGTGCCTTCCGAGTTCCCTGGAACGGGACGCCACAGAGGGTGAGAGCCCCGTCTGGTCGGACACCGAGCCTCTGTAAAGCTCCTTCGACGAGTCGAGTAGTTTGGGAATGCTGCTCAAAATGGGAGGTATATGTCTTCTAAAGCTAAATATTGGCCAGAGACCGATAGCGCACAAGTAGAGTGATCGAAAGATGAAAAGCACTTTGAAAAGAGGGTTAAAAAGTACGTGAAATTGTTGAAAGGGAAGCGCCCATGACCAGACTTGGGCCCGGTGAATCATCCAGCGTTCTCGCTGGTGCACTTTGCCGGGCACAGGCCAGCATCAGTTTGGCGCGGGGGATAAAGGCTCTGGGAATGTGGCTCCTCCGGGAGTGTTATAGCCCACCGCGTAATACCCTGCGCCGGACTGAGGTACGCGCATCGCAAGGATGCTGGCGTAATGGTCATCAGCGACCCGTCTTGAAACACGGACCAAGGAGTCGTCTTCGTATGCGAGTGTTCGGGTGTCAAACCCCTACGCGTAATGAAAGTGAACGCAGGTGAGAGCTTCGGCGCATCATCGACCGATCCTGATGTTCTCGGATGGATTTGAGTAAGAGCATACGGGGCCGGACCCGAAAGAAGGTGAACTATGCCTGTATAGGGTGAAGCCACAGGAGACTCTCGTGGAGGCTCGCAGCGGTTCTGACGTGCGAATCGATCGTCGAATATGGGCATGTGGGC---------------------------------??????????????????????????????????????????????????????????????????????????????????????????????????????????????????????????????????????????????????????????????????????????????????????????????????????????????????????????????????????????????????????????????????????????????????????????????????????????????????????????????????????????????????????????????????????????????????????????????????????????????????????????????????????????????????????????????????????????????????????????????????????????????????????????????????????????????????????????????????????????????????????????????????????????????????????????????????????????????????????????????????????????????????????????????????????????????????????????????????????????????????????????????????????????????????????????????????????????????????????????????????????????????????????????????????????????????????????????????????????????????????????????????????????????????????????????????????????????????????????????????????????????????????????????????????????????????????????????????????????????????????????????????????????????????????????????????????????????????????????????????????????????????????????????????????????????????????????????????????????????????????????????????????????????????????????????????????????????????????????????????????????????????????????????????????????????????????????????????????????????????????????????????????????????????????????????????????????????????????????????????????????????????????????????????????????????????????????????????????????????????????????????????????????????????????????????CGATTGCGCTATTCTCATCATTGCCGCCGGTACTGGTGAGTTCGAGGCTGGTATCTCCAAGGATGGCCAGACTCGCGAGCACGCTCTCCTCGCCTTCACCCTCGGTGTCAAGCAGCTCATTGTTGCCATCAACAAGATGGACACTGCTCAGTGGGCCGAAGCTCGTTACCAGGAAATTATCAAGGAGACCTCCAACTTCATCAAGAAGGTCGGCTACAACCCCAAGACTGTTGCCTTTGTTCCCATCTCGGGCTTCAACGGCGACAACATGCTTACTGCCTCCTCCAACTGCCCCTGGTACAAGGGCTGGGAGAAGGAGACCAAGGCTGGCAAGTCTACTGGCAAGACCCTCCTTGAGGCCATTGACGCCATCGAGCCCCCCAAGCGTCCCCTCGACAAGCCTCTCCGTCTTCCCCTTCAGGATGTCTACAAGATCGGTGGTATCGGAACGGTGCCTGTCGGTCGTGTTGAGACTGGCATCATCAAGCCCGGCATGGTCGTCACCTTCGCCCCCGCTGGTGTCACCACTGAAGTCAAGTCCGTCGAGATGCACCACGAGCAGCTGCCCGAGGGTGTTCCCGGTGACAACGTCGGCTTCAACGTGAAGAACGTTTCCGTCAAGGAAATCCGTCGTGGTAACGTTGCTGGTGACTCCAAGAACGACCCCCCCAAGGCCTCCGCTTCCTTCAACGCCCAGGTCATTGTCATCAACCACCCTGGTCAGATTGGTAACGGTTACGCCCCCGTTCTCGACTGCCACACTGCCCACATTGCTTGCAAGTTCTCCGAGCTCCTCGAGAAGATCGACCGCCGTACTGGTAAGTCGGTTGAGAACAACCCCAAGTTCATCAAGTCTGGTGACTCCGCCATCGTCAAGATGGTTCCCTCCAAGCCCATGTGCGTTGAGGCTTTCACCGACTACCCTCCCGTGAAGAAAGTTTTGGAGATTGTCTGCCACAATTGCAGCAAAGTTTTGGCCGATGAAGTTGGTCTTACCTTCACTCAATGAGGCTTTTGAGCTTGCTGGACGCTAACGTGAACTCTCAGAGCGATCCCGAGTTTGTCACAGCTGTTAACACCCGCGATCCGAAACTCCGATTCAAGCGCATGTGGGCCGTGTGCAAGAAGAAGCGCAAGTGTGAGAATGAGGACAGGCAAGAGAAAAACCAGGATGAAGAGTTTGCCCCAGGTGCCAAGAGTGTTGTACTCGAAGGACACGGTGGATGCGGCAACATGCAGCCGCAGGTAAGACAAGCCGCGCTGCAGCTCAAGGCCGCTTTCGAGGTTACTACGGAAGATGGCCCCAAGAGGAAGGAAACCAACAACATTAGCGCCGAAATGGCGCATGGTATTCTCCGCCGAATCTCTGAACGCGACCTACACAACATTGGCCTCAACTCGGACTATGCCCGCCCTGAGTGGATGATTGTCACTGTTCTTCCCGTTCCCCCGCCTCCCGTGCGCCCTAGTATTTCCATGGATGGTACCGGCACCGGCATGAGAAATGAAGATGATTTGACATACAAGCTTGGCGATATTATCCGTGCCAACGGAAATGTCAAGCAGGCCATTCGCGAAGGATCACCACAACACATTGCACGTGATTTCGAAGAGCTGTTG----------------------------------------------------------------------------------------------------GCCATGAGCTCAACTGCAGGTGTATCCCAGGTTTTGAATCGCTATACATTCGCCTCAACGCTATCTCATCTTCGACGTACCAATACGCCCATTGGTAGAGATGGAAAACTTGCAAAGCCTCGGCAGCTTCACAATACTCATTGGGGTCTTGTCTGCCCCGCTGAGACCCCTGAAGGTCAGGCTTGTGGTCTTGTCAAAAACCTGTCCCTCATGTGCTACGTCAGCGTAGGTTCGCCCGCCGAGCCGCTCATTGACTTCATGATCAACAGGGGTATGGAAGTTATCGAAGAGTACGAACCACTCAGATATCCGCACGCTACCAAGATCTTCGTCAATGGAACATGGGTTGGAGTTCACCAGGACCCCAAACACCTTGTGGAACAGGTACTCGAGACCCGTCGCAAGTCCTACCTGCAGTATGAGGTGTCTCTCATCAGAGAGATTCGTGATCAAGAATTCAAGATCTTCTCTGATGCCGGCCGAGTCATGCGGCCCGTTTTTACAGTGCAAAAGGAAGACGATCCGAAGATTGGGCTTTTGAAGGGTCAACTTGGCCTGACGAAGGATCTGGTCAACAAATTAGCTCAAGAGCAAGCTGATCCACTTGACGATCCGGAAATGAAGATGGGCTGGGAGGGTTTGATAAAAGCTGGCGCAATTGAGTATCTAGATGCTGAAGAAGAGGAGACAGCGATGATTTGCATGACTCCAGAGGATCTTGAGCTCTATAGACTTCAAAAAGCCGGTACACCTGTTGAGGACGACTCCAGCGATGATCCGAACAAGCGCCTGAAAACCAAAACGAACCCAACCACTCACATGTACACCCATTGTGAAATTCATCCAAGTATGATTTTAGGTATCTGCGCAAGCATT-----
>Akanthomyces_laosensisYFCC_1910941T
CCAACAGGGATTGCCCCAGTAACGGCGAGTGAAGCGGCAACAGCTCAAATTTGAAATCTGGCCCCCGGGTCCGAGTTGTAATTTGCAGAGGATGCTTTTGGCGAGGTGCCTTCCGAGTTCCCTGGAACGGGACGCCACAGAGGGTGAGAGCCCCGTCTGGTCGGACACCGAGCCTCTGTAAAGCTCCTTCGACGAGTCGAGTAGTTTGGGAATGCTGCTCAAAATGGGAGGTATATGTCTTCTAAAGCTAAATACTGGCCAGAGACCGATAGCGCACAAGTAGAGTGATCGAAAGATGAAAAGCACTTTGAAAAGAGGGTTAAAAAGTACGTGAAATTGTTGAAAGGGAAGCGCCTATGACCAGACTTGGGCCCGGTGAATCATCCAGCGTTCTCGCTGGTGCACTTTGCCGGGCACAGGCCAGCATCAGTTCGGCGCGGGGGAGAAAGGCTCTGGGAATGTGGCTCCCCCGGGAGTGTTATAGCCCACCGCGTAATACCCTGCGCCGGACTGAGGTACGCGCACTGCAAGGATGCTGGCGTAATGGTCATCAGCGACCCGTCTTGAAACACGGACCAAGGAGTCGTCTTCGTATGCGAGTGTTCGGGTGCCAAACCCCTACGCGTAATGAAAGTGAACGCAGGTGAGAGCTTCGGCGCATCATCGACCGATCCTGATGTTCTCGGATGGATTTGAGTAAGAGCATACGGGGCCGGACCCGAAAGAAGGTGAACTATGCCTGTATAGGGTGAAGCCAGAGGAAACTCTGGTGGAGGCTCGCAGCGGTTCTGACGTGCGAATCGATCGTCAAATATGGGCATGGGGGCGAAAGACTAATCGAACCTTCTAGTAGCTGGTTT---------GCGGAGGGATCATTACCGAGTTCAAAACTCCAAAACCCTCATGTGAACGTACCTATCGTTGCTTCGGCGGACTCGCCCCGGCGTCCGGACGGCCCTGCGCCGCCCGCGGCCCGGATCCAGGCGGCCGCCGGGGGCCAAAAACTCTTGTATTCTTTAGCATCTTCTGAATCAGCCTAACGGCGAAACAAACGAATCAAAACTTTCAACAACGGATCTCTTGGCTCTGGCATCGATGAAGAACGCAGCGAAATGCGATAAGTAATGTGAATTGCAGAATTCAGTGAATCATCGAATCTTTGAACGCACATTGCGCCCGCCAGTATTCTGGCGGGCATGCCTGTCCGAGCGTCATTTCAACACTCGACTTCCCCCCGGGGAAATCGGCGTTGGGGAACGGCAGCACACCGCCGGCCCCGAAATTGAGTGGCGGCCCGTCCGCGGCGACCTCTGCGCAGTAACACAGCTCGCACCGGAAACCCGACGCGGCCACGCCGTAAAACGCCCAACTTCTGAACGTTGACCTCGGATCAGGTAGGAATACCCG?????????????????????????????????????????????????????????????????????????????????????????????????????????????????????????????????????????????????????????????????????????????????????????????????????????????????????????????????????????????????????????????????????????????????????????????????????????????????????????????????????????????????????????????????????????????????????????????????????????????????????????????????????????????????????????????????????????????????????????????????????????????????????????????????????????????????????????????????????????????????????????????????????????????????????????????????????????????????????????????????????????????????????????????????????????????????????????????????????????????????????????????????????????????????????????????????????????????????????????????????????????????????????????????????????????????????????????????????????????????????????????????????????????????????????????????????????????????????????????????????????????????????????????????????????????????????CGATTGCGCTATTCTTATCATTGCTGCCGGTACTGGTGAGTTCGAGGCTGGTATCTCCAAGGATGGCCAGACTCGCGAGCACGCTCTCCTCGCTTTCACCCTTGGTGTCAAGCAGCTCATTGTTGCCATCAACAAGATGGACACTGCTCAGTGGGCCGAAGCTCGTTACCAGGAAATTATCAAGGAGACCTCCAACTTCATCAAGAAGGTCGGCTACAACCCCAAGACTGTTGCCTTCGTTCCCATCTCGGGCTTCAACGGCGACAACATGCTCACTGCCTCCTCCAACTGCCCCTGGTACAAGGGTTGGGAGAAGGAGACCAAGGCTGGCAAGTCTACTGGCAAGACCCTCCTTGAGGCTATCGATGCCATCGAGCCCCCCAAGCGTCCTCTCGACAAGCCTCTCCGTCTCCCCCTTCAGGATGTCTACAAGATCGGTGGTATCGGAACGGTGCCCGTCGGTCGTGTTGAGACTGGTATCATCAAGCCCGGCATGGTCGTCACCTTCGCTCCCGCTGGTGTCACCACTGAAGTCAAGTCCGTCGAGATGCACCACGAGCAGCTGCCCGAGGGTGTTCCCGGTGACAACGTCGGCTTCAACGTGAAGAACGTTTCCGTCAAGGAAATCCGTCGTGGTAATGTTGCTGGTGACTCCAAGAACGACCCCCCCAAGGGCTCCGCTTCCTTCAACGCCCAGGTTATTGTCATCAACCACCCTGGTCAGATTGGTAACGGTTACGCCCCTGTTCTCGACTGCCACACTGCCCACATTGCTTGCAAGTTCTCTGAGCTCCTCGAGAAGATCGACCGCCGTACTGGTAAGTCGGTTGAGAACAACCCCAAGTTCATCAAGTCTGGTGATTCCGCCATCGTCAAGATGGTTCCCTCCAAGCCTATGTGCGTTGAGGCTTTCACCGACTACCCTCCCGTGAAGAAGATTTTGGAGATTGTCTGCCACAATTGCAGCAAAGTGTTGGCCGATGAAGTTGGTCTTACCTTCATTCAATGAAGCTTTTGAGCTTGCTGGACGCTAACGTGAACTCTCAGAGCGATCCCGAGTTTGTCACAGCCGTCAACACCCGCGATCCGAAACTCCGATTCAAGCGCATCTGGGTCGTGTGCAAGAAGAAGCGCAAGTGTGAGAATGAGGACAGGCAAGAGAAGAATAAGGATGAAGAGTTTGCCCCAGGTGCCAAGAGTGTTGCACTCGAAGGACACGGTGGATGCGGCAACATGCAGCCGCAGGTAAGACAAGCCGCGCTGCAGCTCAAGGCCGCTTTCGAGATTACTACGGAAGATGGCCCCAAGAGGAAGGAAACCGTCAATATTAGCGCTGAAATGGCGCATGGTATTCTCCGCCGCATCTCTGAACGCGACCTACACAACATTGGTCTCAACTCGGACTATGCCCGCCCTGAGTGGATGATTATCACTGTTCTTCCTGTTCCCCCGCCTCCCGTACGCCCTAGTATTTCCATGGATGGTACCGGCACCGGCATGAGAAATGAAGACGATTTAACATACAAGCTTGGCGACATTATTCGTGCCAACGGAAATGTCAAGCAGGCCATTCGCGAAGGATCACCACAACACATTGCACGTGATTTCGAAGAGCTGCTGCAGTACCATGTTGCCACTGGCTGTTGGCATCAAGCCTGGTACGCTCTCGAATGGTCTCAAATACTCGCTCGCCACTGGTAATTGGGGTGACCAGAAGAAAGCCATGAGCTCAACTGCAGGTGTATCCCAGGTTTTGAATCGCTATACATTCGCCTCAACGCTATCTCATCTTCGGCGTACCAATACGCCCATTGGTAGAGATGGAAAACTTGCAAAACCTCGGCAGCTTCACAATACTCATTGGGGTCTTGTCTGCCCCGCTGAGACCCCTGAAGGTCAGGCTTGTGGTCTTGTCAAAAACTTGTCCCTCATGTGCTACGTCAGCGTTGGTTCGCCAGCCGAGCCGCTCATTGACTTCATGATCAACAGGGGTATGGAAGTTATCGAAGAGTACGAACCACTCAGATATCCGCACGCTACCAAGATATTCGTCAATGGAACATGGGTTGGAGTTCACCAGGACCCCAAACACCTTGTTGAACAGGTGCTTGAGACCCGTCGCAAGTCCTACTTGCAGTATGAGGTGTCTCTCATCAGAGATATTCGTGATCAAGAATTCAAGATATTCTCTGACGCTGGCCGAATCATGCGGCCCGTTTTTACAGTGCAAAAGGAGGACGATTTGAAGATTGGGCTTTTAAAGGGTCAACTTGGTCTGACCAAGGATCTGGTCAACAGATTAGCTCAAGAGCAAGCTGATCCACCTGACGATCCGGAAATGAAGATGGGCTGGGAGGGTCTGATAAAAGCTGGCGCAATTGAGTATCTAGATGCTGAAGAAGAGGAGACATCAATGATTTGCATGACTCCGGAGGATCTGGAGCTCTATAGACTGCAAAAAGCCGGTGCACCTATCGAGGACGACTCCACCGATGATCCGAACAAGCGCCTGAAGACCAAAACAAACCCAACCACTCACATGTACACTCATTGTGAAATTCATCCAAGTATGATATTAGGTATCTGCGCAAGCATCATTCC
>Akanthomyces_laosensisYFCC_1910942
CCAACAGGGATTGCCCCAGTAACGGCGAGTGAAGCGGCAACAGCTCAAATTTGAAATCTGGCCCCCGGGTCCGAGTTGTAATTTGCAGAGGATGCTTTTGGCGAGGTGCCTTCCGAGTTCCCTGGAACGGGACGCCACAGAGGGTGAGAGCCCCGTCTGGTCGGACACCGAGCCTCTGTAAAGCTCCTTCGACGAGTCGAGTAGTTTGGGAATGCTGCTCAAAATGGGAGGTATATGTCTTCTAAAGCTAAATACTGGCCAGAGACCGATAGCGCACAAGTAGAGTGATCGAAAGATGAAAAGCACTTTGAAAAGAGGGTTAAAAAGTACGTGAAATTGTTGAAAGGGAAGCGCCTATGACCAGACTTGGGCCCGGTGAATCATCCAGCGTTCTCGCTGGTGCACTTTGCCGGGCACAGGCCAGCATCAGTTCGGCGCGGGGGAGAAAGGCTCTGGGAATGTGGCTCCCCCGGGAGTGTTATAGCCCACCGCGTAATACCCTGCGCCGGACTGAGGTACGCGCACTGCAAGGATGCTGGCGTAATGGTCATCAGCGACCCGTCTTGAAACACGGACCAAGGAGTCGTCTTCGTATGCGAGTGTTCGGGTGCCAAACCCCTACGCGTAATGAAAGTGAACGCAGGTGAGAGCTTCGGCGCATCATCGACCGATCCTGATGTTCTCGGATGGATTTGAGTAAGAGCATACGGGGCCGGACCCGAAAGAAGGTGAACTATGCCTGTATAGGGTGAAGCCAGAGGAAACTCTGGTGGAGGCTCGCAGCGGTTCTGACGTGCGAATCGATCGTCAAATATGGGCATGGGGGCGAAAGACTAATCGAACCTTCTAGTAGCTGGTTT---------GCGGAGGGATCATTACCGAGTTCAAAACTCCAAAACCCTCATGTGAACGTACCTATCGTTGCTTCGGCGGACTCGCCCCGGCGTCCGGACGGCCCTGCGCCGCCCGCGGCCCGGATCCAGGCGGCCGCCGGGGGCCAAAAACTCTTGTATTCTTTAGCATCTTCTGAATCAGCCTAACGGCGAAACAAACGAATCAAAACTTTCAACAACGGATCTCTTGGCTCTGGCATCGATGAAGAACGCAGCGAAATGCGATAAGTAATGTGAATTGCAGAATTCAGTGAATCATCGAATCTTTGAACGCACATTGCGCCCGCCAGTATTCTGGCGGGCATGCCTGTCCGAGCGTCATTTCAACACTCGACTTCCCCCCGGGGAAATCGGCGTTGGGGAACGGCAGCACACCGCCGGCCCCGAAATTGAGTGGCGGCCCGTCCGCGGCGACCTCTGCGCAGTAACACAGCTCGCACCGGAAACCCGACGCGGCCACGCCGTAAAACGCCCAACTTCTGAACGTTGACCTCGGATCAGGTAGGAATACCCG?????????????????????????????????????????????????????????????????????????????????????????????????????????????????????????????????????????????????????????????????????????????????????????????????????????????????????????????????????????????????????????????????????????????????????????????????????????????????????????????????????????????????????????????????????????????????????????????????????????????????????????????????????????????????????????????????????????????????????????????????????????????????????????????????????????????????????????????????????????????????????????????????????????????????????????????????????????????????????????????????????????????????????????????????????????????????????????????????????????????????????????????????????????????????????????????????????????????????????????????????????????????????????????????????????????????????????????????????????????????????????????????????????????????????????????????????????????????????????????????????????????????????????????????????????????????????CGATTGCGCTATTCTTATCATTGCTGCCGGTACTGGTGAGTTCGAGGCTGGTATCTCCAAGGATGGCCAGACTCGCGAGCACGCTCTCCTCGCTTTCACCCTTGGTGTCAAGCAGCTCATTGTTGCCATCAACAAGATGGACACTGCTCAGTGGGCCGAAGCTCGTTACCAGGAAATTATCAAGGAGACCTCCAACTTCATCAAGAAGGTCGGCTACAACCCCAAGACTGTTGCCTTCGTTCCCATCTCGGGCTTCAACGGCGACAACATGCTCACTGCCTCCTCCAACTGCCCCTGGTACAAGGGTTGGGAGAAGGAGACCAAGGCTGGCAAGTCTACTGGCAAGACCCTCCTTGAGGCCATCGATGCCATCGAGCCCCCCAAGCGTCCTCTCGACAAGCCTCTCCGTCTCCCCCTTCAGGATGTCTACAAGATCGGTGGTATCGGAACGGTGCCCGTCGGTCGTGTTGAGACTGGTATCATCAAGCCCGGCATGGTCGTCACCTTCGCTCCCGCTGGTGTCACCACTGAAGTCAAGTCCGTCGAGATGCACCACGAGCAGCTGCCCGAGGGTGTTCCCGGTGACAACGTCGGCTTCAACGTGAAGAACGTTTCCGTCAAGGAAATCCGTCGTGGTAATGTTGCTGGTGACTCCAAGAACGACCCCCCCAAGGGCTCCGCTTCCTTCAACGCCCAGGTTATTGTCATCAACCACCCTGGTCAGATTGGTAACGGTTACGCCCCTGTTCTCGACTGCCACACTGCCCACATTGCTTGCAAGTTCTCTGAGCTCCTCGAGAAGATCGACCGCCGTACTGGTAAGTCGGTTGAGAACAACCCCAAGTTCATCAAGTCTGGTGATTCCGCCATCGTCAAGATGGTTCCCTCCAAGCCTATGTGCGTTGAGGCTTTCACCGACTACCCTCCCGTGAAGAAGATTTTGGAGATTGTCTGCCACAATTGCAGCAAAGTGTTGGCCGATGAAGTTGGTCTTACCTTCATTCAATGAAGCTTTTGAGCTTGCTGGACGCTAACGTGAACTCTCAGAGCGATCCCGAGTTTGTCACAGCCGTCAACACCCGCGATCCGAAACTCCGATTCAAGCGCATCTGGGTCGTGTGCAAGAAGAAGCGCAAGTGTGAGAATGAGGACAGGCAAGAGAAGAATAAGGATGAAGAGTTTGCCCCAGGTGCCAAGAGTGTTGCACTCGAAGGACACGGTGGATGCGGCAACATGCAGCCGCAGGTAAGACAAGCCGCGCTGCAGCTCAAGGCCGCTTTCGAGATTACTACGGAAGATGGCCCCAAGAGGAAGGAAACCGTCAATATTAGCGCTGAAATGGCGCATGGTATTCTCCGCCGCATCTCTGAACGCGACCTACACAACATTGGTCTCAACTCGGACTATGCCCGCCCTGAGTGGATGATTATCACTGTTCTTCCTGTTCCCCCGCCTCCCGTACGCCCTAGTATTTCCATGGATGGTACCGGCACCGGCATGAGAAATGAAGACGATTTAACATACAAGCTTGGCGACATTATTCGTGCCAACGGAAATGTCAAGCAGGCCATTCGCGAAGGATCACCACAACACATTGCACGTGATTTCGAAGAGCTGCTGCAGTACCATGTTGCCACTGGCTGTTGGCATCAAGCCTGGTACGCTCTCGAATGGTCTCAAATACTCGCTCGCCACTGGTAATTGGGGTGACCAGAAGAAAGCCATGAGCTCAACTGCAGGTGTATCCCAGGTTTTGAATCGCTATACATTCGCCTCAACGCTATCTCATCTTCGGCGTACCAATACGCCCATTGGTAGAGATGGAAAACTTGCAAAACCTCGGCAGCTTCACAATACTCATTGGGGTCTTGTCTGCCCCGCTGAGACCCCTGAAGGTCAGGCTTGTGGTCTTGTCAAAAACTTGTCCCTCATGTGCTACGTCAGCGTTGGTTCGCCAGCCGAGCCGCTCATTGACTTCATGATCAACAGGGGTATGGAAGTTATCGAAGAGTACGAACCACTCAGATATCCGCACGCTACCAAGATATTCGTCAATGGAACATGGGTTGGAGTTCACCAGGACCCCAAACACCTTGTTGAACAGGTGCTTGAGACCCGTCGCAAGTCCTACTTGCAGTATGAGGTGTCTCTCATCAGAGATATTCGTGATCAAGAATTCAAGATATTCTCTGACGCTGGCCGAATCATGCGGCCCGTTTTTACAGTGCAAAAGGAGGACGATTTGAAGATTGGGCTTTTAAAGGGTCAACTTGGTCTGACCAAGGATCTGGTCAACAGATTAGCTCAAGAGCAAGCTGATCCACCTGACGATCCGGAAATGAAGATGGGCTGGGAGGGTCTGATAAAAGCTGGCGCAATTGAGTATCTAGATGCTGAAGAAGAGGAGACATCAATGATTTGCATGACTCCGGAGGATCTGGAGCTCTATAGACTGCAAAAAGCCGGTGCACCTATCGAGGACGACTCCACCGATGATCCGAACAAGCGCCTGAAGACCAAAACAAACCCAACCACTCACATGTACACTCATTGTGAAATTCATCCAAGTATGATATTAGGTATCTGCGCAAGCATCATTCC
>Akanthomyces_niveus_BCC_40747
CCAACAGGGATTGCCCCAGTAACGGCGAGTGAAGCGGCAACAGCTCAAATTTGAAATCTGGCCCCCGGGTCCGAGTTGTAATTTGCAGAGGATGCTTCTGGCGAGGTGCCTTCCGAGTTCCCTGGAACGGGACGCCACAGAGGGTGAGAGCCCCGTCTGGTCGGACACCGAGCCTCTGTGAAGCTCCTTCGACGAGTCGAGTAGTTTGGGAATGCTGCTCAAAATGGGAGGTATATGTCTTCTAAAGCTAAATATTGGCCAGAGACCGATAGCGCACAAGTAGAGTGATCGAAAGATGAAAAGCACTTTGAAAAGAGGGTTAAAAAGTACGTGAAATTGTTGAAAGGGAAGCGCCCATGACCAGACTTGGGCCCGGTGAATCACCCAGCGTTCTCGCTGGCGAACTTTGCCGGGCACAGGCCAGCATCAGTTTGGCGCGGGGGAAAAAGGCTCTGGGAACGTGGCTCCCCCGGGAGTGTTATAGCCCACCGCGTAATACCCTGCGCCGGACTGAGGTACGCGCATCGCAAGGATGCTGGCGTAATGGTCATCGGCGACCCGTCTTGAAACACGGACCAAGGAGTCGTCTTCGTATGCGAGTGTTCGGGTGTCAAACCCCTACGCGTAATGAAAGTGAACGCAGGTGAGAGCTTCGGCGCATCATCGACCGATCCTGATGTTCTCGGATGGATTTGAGTAAGAGCATACGGGGCCGGACCCGAAAGAAGGTGAACTATGCCTGTATAGGGTGAAGCCAGAGGAAACTCTGGTGGAGGCTCGCAGCGGTTCTGACGTGCGAATCGATCGTCAAATATGGGCATGGGGGCGAAAGACTAATCGAACCTTCTAGTAGCTGGTTT??????????????????????????????????????????????????????????????????????????????????????????????????????????????????????????????????????????????????????????????????????????????????????????????????????????????????????????????????????????????????????????????????????????????????????????????????????????????????????????????????????????????????????????????????????????????????????????????????????????????????????????????????????????????????????????????????????????????????????????????????????????????????????????????????????????????????????????????????????????????????????????????????????????????????????????????????????????????????????????????????????????????????????????????????????????????????????????????????????????????????????????????????????????????????????????????????????????????????????????????????????????????????????????????????????????????????????????????????????????????????????????????????????????????????????????????????????????????????????????????????????????????????????????????????????????????????????????????????????????????????????????????????????????????????????????????????????????????????????????????????????????????????????????????????????????????????????????????????????????????????????????????????????????????????????????????????????????????????????????????????????????????????????????????????????????????????????????????????????????????????????????????????????????????????????????????????????????????????????????????????????????????????????????????????????????????????????????????????????????????????????????????????????????????????????????CGATTGCGCTATTCTCATCATTGCTGCCGGTACTGGTGAGTTCGAGGCTGGTATCTCCAAGGATGGCCAGACTCGTGAGCACGCTCTCCTCGCTTTCACCCTTGGTGTCAAGCAGCTCATTGTTGCCATCAACAAGATGGACACTGCTCAGTGGGCCGAGGCTCGTTACCAGGAAATTATCAAGGAGACCTCCAACTTCATCAAGAAGGTCGGCTACAACCCCAAGACTGTTGCCTTCGTTCCCATCTCGGGCTTCAACGGCGACAACATGCTTACTGCCTCCTCCAACTGCCCCTGGTACAAGGGCTGGGAGAAGGAGACCAAGGCTGGCAAGTCCACTGGCAAGACCCTCCTCGAGGCCATCGATGCCATCGAGCCTCCCAAGCGTCCCCTCGACAAGCCTCTCCGTCTTCCCCTCCAGGATGTCTACAAGATTGGTGGTATCGGAACGGTGCCCGTCGGTCGTGTTGAGACTGGTATCATCAAGCCCGGCATGGTTGTTACCTTCGCTCCCGCTGGTGTCACCACTGAAGTCAAGTCCGTCGAGATGCACCACGAGCAGCTGCCCGAGGGTGTTCCCGGTGACAACGTCGGCTTCAACGTGAAGAACGTTTCCGTCAAGGAAATTCGTCGTGGTAACGTTGCTGGTGACTCCAAGAACGACCCCCCCAAGGGCTCCGCTTCCTTCAACGCCCAGGTTATTGTCATCAACCACCCTGGTCAGATTGGTAACGGTTACGCCCCCGTTCTCGACTGCCACACTGCCCACATTGCTTGCAAGTTCGCCGAGCTCCTCGAGAAGATCGACCGCCGTACTGGTAAGTCGGTTGAGAACAACCCCAAGTTCATCAAGTCTGGTGACTCCGCCATCGTCAAGATGGTTCCCTCCAAGCCCATGTGCGTTGAGGCTTTCACCGACTACCCTCCCGTGAAAAAGATTTTGGAGATTGTCTGCCACAACTGTAGCAAAGTTTTGGCCGATGAAGTTGGTCTTACCTTCACTCC---AAGTTTTTGAGCTTGCTGGACGCTAACGTGAACCCTCAGAGCGATCCCGAGTTTGTCGCCGCTGTCAACACCCGCGATCCAAAAACACGATTTAAGCGCATCTGGGCTGTGTGCAAGAAGAAGCGCAAGTGTGAAAATGAGGACAGGCAAGAGAAAAACAAAGATGAAGAGTTTGCCCCGGGTGCCAAAAG---TGCTTTCGAAGGACATGGCGGATGTGGCAACATGCAGCCGCAGGTAAGACAAGCCGCGCTGCAGCTCAAAGCCGCTTTCGATATTGCTTCGGAAGATGGTCCCAAGAGGAAGGAGACCATCAATATTAGCGCCGAAATGGCGCATGGTATTCTGCGCCGCATTTCTGAACGCGACCTGCACAACATTGGTCTCAACTCGGACTATGCCCGCCCTGAGTGGATGATTGTCACTGTTCTTCCCGTTCCTCCGCCTCCCGTGCGCCCTAGTATTTCCATGGATGGTACCGGCACCGGCATGAGAAATGAAGACGATTTGACATACAAGCTTGGCGACATTATTCGTGCCAACGGAAATGTCAAGCAGGCCATTCGCGAAGGATCACCACAACACATTGCACGTGATTTCGAAGAGCTGCTG----------------------------------------------------------------------------------------------------GCCATGAGCTCAACTGCAGGTGTATCCCAGGTTCTGAATCGCTATACATTTGCCTCAACGCTATCTCATCTTCGACGTACGAATACGCCCATTGGCAGAGATGGAAAACTTGCAAAACCTCGTCAGCTTCACAATACTCATTGGGGTCTTGTCTGCCCCGCTGAGACTCCCGAAGGCCAAGCTTGTGGTCTTGTCAAGAACCTGTCTCTCATGTGTTACGTCAGCGTTGGTTCGCCCGCCGAGCCACTCATTGACTTCATGATCAACAGGGGTATGGAAGTCATCGAAGAGTACGAACCACTCAGATATCCGCATGCTACCAAGATCTTCGTTAATGGAACATGGGTTGGAGTTCACCAAGATCCCAAACACCTTGTGGAACAGGTACTTGAGACTCGTCGCAAGTCCTACCTGCAGTATGAGGTGTCTCTCATTAGAGAGATCCGTGATCAAGAATTTAAGATCTTCTCTGACGCCGGCCGAGTCATGCGGCCCGTTTTTACAGTACAAAAGGAAGACGATTTGAAGACTGGGCTTTTAAAGGGTCAACTCGGTCTAACCAAGGATCTAGTCAACAAATTAGCGCAAGAGCAAGCTGATCCGCCTGATGATCCTGAAATGAAGATGGGCTGGGAGGGTTTGATAAAAGCTGGCGCAATTGAGTACCTAGATGCCGAAGAAGAGGAAACATCAATGATTTGCATGACTCCTGAGGATCTGGAGCTCTATAGGCTTCAGAAAGCCGGTACACCTTTCGAAGACGACGCCAGCGATGATCCGAACAAGCGCTTGAAGACAAAAACGAACCCAACCACTCATATGTACACTCATTGTGAAATTCATCCAAGTATGATTTTAGGTATATGCGCAAGCATT-----
>Akanthomyces_niveus_BCC_79887
CCAACAGGGATTGCCCCAGTAACGGCGAGTGAAGCGGCAACAGCTCAAATTTGAAATCTGGCCCCCGGGTCCGAGTTGTAATTTGCAGAGGATGCTTCTGGCGAGGTGCCTTCCGAGTTCCCTGGAACGGGACGCCACAGAGGGTGAGAGCCCCGTCTGGTCGGACACCGAGCCTCTGTGAAGCTCCTTCGACGAGTCGAGTAGTTTGGGAATGCTGCTCAAAATGGGAGGTATATGTCTTCTAAAGCTAAATATTGGCCAGAGACCGATAGCGCACAAGTAGAGTGATCGAAAGATGAAAAGCACTTTGAAAAGAGGGTTAAAAAGTACGTGAAATTGTTGAAAGGGAAGCGCCCATGACCAGACTTGGGCCCGGTGAATCACCCAGCGTTCTCGCTGGCGAACTTTGCCGGGCACAGGCCAGCATCAGTTTGGCGCGGGGGAAAAAGGCTCTGGGAACGTGGCTCCCCCGGGAGTGTTATAGCCCACCGCGTAATACCCTGCGCCGGACTGAGGTACGCGCATCGCAAGGATGCTGGCGTAATGGTCATCGGCGACCCGTCTTGAAACACGGACCAAGGAGTCGTCTTCGTATGCGAGTGTTCGGGTGTCAAACCCCTACGCGTAATGAAAGTGAACGCAGGTGAGAGCTTCGGCGCATCATCGACCGATCCTGATGTTCTCGGATGGATTTGAGTAAGAGCATACGGGGCCGGACCCGAAAGAAGGTGAACTATGCCTGTATAGGGTGAAGCCAGAGGAAACTCTGGTGGAGGCTCGCAGCGGTTCTGACGTGCGAATCGATCGTCAAATATGGGCATGGGGGCGAAAGACTAATCGAACCTTCTAGTAGCTGGTTT??????????????????????????????????????????????????????????????????????????????????????????????????????????????????????????????????????????????????????????????????????????????????????????????????????????????????????????????????????????????????????????????????????????????????????????????????????????????????????????????????????????????????????????????????????????????????????????????????????????????????????????????????????????????????????????????????????????????????????????????????????????????????????????????????????????????????????????????????????????????????????????????????????????????????????????????????????????????????????????????????????????????????????????????????????????????????????????????????????????????????????????????????????????????????????????????????????????????????????????????????????????????????????????????????????????????????????????????????????????????????????????????????????????????????????????????????????????????????????????????????????????????????????????????????????????????????????????????????????????????????????????????????????????????????????????????????????????????????????????????????????????????????????????????????????????????????????????????????????????????????????????????????????????????????????????????????????????????????????????????????????????????????????????????????????????????????????????????????????????????????????????????????????????????????????????????????????????????????????????????????????????????????????????????????????????????????????????????????????????????????????????????????????????????????????????CGATTGCGCTATTCTCATCATTGCTGCCGGTACTGGTGAGTTCGAGGCTGGTATCTCCAAGGATGGCCAGACTCGTGAGCACGCTCTCCTCGCTTTCACCCTTGGTGTCAAGCAGCTCATTGTTGCCATCAACAAGATGGACACTGCTCAGTGGGCCGAGGCTCGTTACCAGGAAATTATCAAGGAGACCTCCAACTTCATCAAGAAGGTCGGCTACAACCCCAAGACTGTTGCCTTCGTTCCCATCTCGGGCTTCAACGGCGACAACATGCTTACTGCCTCCTCCAACTGCCCCTGGTACAAGGGCTGGGAGAAGGAGACCAAGGCTGGCAAGTCCACTGGCAAGACCCTCCTCGAGGCCATCGATGCCATCGAGCCTCCCAAGCGTCCCCTCGACAAGCCTCTCCGTCTTCCCCTCCAGGATGTCTACAAGATTGGTGGTATCGGAACGGTGCCCGTCGGTCGTGTTGAGACTGGTATCATCAAGCCCGGCATGGTTGTTACCTTCGCTCCCGCTGGTGTCACCACTGAAGTCAAGTCCGTCGAGATGCACCACGAGCAGCTGCCCGAGGGTGTTCCCGGTGACAACGTCGGCTTCAACGTGAAGAACGTTTCCGTCAAGGAAATTCGTCGTGGTAACGTTGCTGGTGACTCCAAGAACGACCCCCCCAAGGGCTCCGCTTCCTTCAACGCCCAGGTTATTGTCATCAACCACCCTGGTCAGATTGGTAACGGTTACGCCCCCGTTCTCGACTGCCACACTGCCCACATTGCTTGCAAGTTCGCCGAGCTCCTCGAGAAGATCGACCGCCGTACTGGTAAGTCGGTTGAGAACAACCCCAAGTTCATCAAGTCTGGTGACTCCGCCATCGTCAAGATGGTTCCCTCCAAGCCCATGTGCGTTGAGGCTTTCACCGAC---------?????????????????????????????????????????????????????????????????????????????????????????????????????????????????????????????????????????????????????????????????????????????????????????????????????????????????????????????????????????????????????????????????????????????????????????????????????????????????????????????????????????????????????????????????????????????????????????????????????????????????????????????????????????????????????????????????????????????????????????????????????????????????????????????????????????????????????????????????????????????????????????????????????????????????????????????????????????????????????????????????????????????????????????????????????????????????????????????????????-----------------------------------------------------------------------------------GCCATGAGCTCAACTGCAGGTGTATCCCAGGTTCTGAATCGCTATACATTTGCCTCAACGCTATCTCATCTTCGACGTACGAATACGCCCATTGGCAGAGATGGAAAACTTGCAAAACCTCGTCAGCTTCACAATACTCATTGGGGTCTTGTCTGCCCCGCTGAGACTCCCGAAGGCCAAGCTTGTGGTCTTGTCAAGAACCTGTCTCTCATGTGTTACGTCAGCGTTGGTTCGCCCGCCGAGCCACTCATTGACTTCATGATCAACAGGGGTATGGAAGTCATCGAAGAGTACGAACCACTCAGATATCCGCATGCTACCAAGATCTTCGTTAATGGAACATGGGTTGGAGTTCACCAAGATCCCAAACACCTTGTGGAACAGGTACTTGAGACTCGTCGCAAGTCCTACCTGCAGTATGAGGTGTCTCTCATTAGAGAGATCCGTGATCAAGAATTTAAGATCTTCTCTGACGCCGGCCGAGTCATGCGGCCCGTTTTTACAGTACAAAAGGAAGACGATTTGAAGACTGGGCTTTTAAAGGGTCAACTCGGTCTAACCAAGGATCTAGTCAACAAATTAGCGCAAGAGCAAGCTGATCCGCCTGATGATCCTGAAATGAAGATGGGCTGGGAGGGTTTGATAAAAGCTGGCGCAATTGAGTACCTAGATGCCGAAGAAGAGGAAACATCAATGATTTGCATGACTCCTGAGGATCTGGAGCTCTATAGGCTTCAGAAAGCCGGTACACCTTTCGAAGACGACGCCAGCGATGATCCGAACAAGCGCTTGAAGACAAAAACGAACCCAACCACTCATATGTACACTCATTGTGAAATTCATCCAAGTATGATTTTAGGTATATGCGCAAGCATT-----
>Akanthomyces_noctuidarumBBH16595
CCAACAGGGATCGCCCCAGTAACGGCGAGTGAAGCGGCAACAGCTCAAATTTGAAATCTGGCCCCCGCGTCCGAGTTGTAATATGCAGAGGATGCTCTTGGCGAGGTGCCTTCCGAGTTCCCTGGAACGGGACGCCACAGAGGGTGAGAGCCCCGTCTGGTCGGACACCGAGCCTCTGTAGAGCTCCTTCGACGAGTCGAGTAGTTTGGGAATGCTGCTCAAAATGGGAGGTATATGTCTTCTAAAGCTAAATACCGGCCAGAGACCGATAGCGCACAAGTAGAGTGATCGAAAGATGAAAAGCACTTTGAAAAGAGGGTTAAAAAGTACGTGAAATTGTTGAAAGGGAAGCGCCCATGACCAGACTTGGGCCCGGCGAATCACCCGGCGTTCTCGCCGGTGCACTTCGCCGGGCCCAGGCCCAGCACSGTTTGGCGCGCGGGAGAAAGGCTCTGGGAATGTGGCTCCCCCGGGAGTGTTATAGCCCACCGCGCAATACCCCGCGCCGGACCGAGGTACGCGCACCGCAAGGATGCTGGCGTAATGGTCATCAGCGACCCGTCTTGAAACACGGACCAAGGAGTCGTCTTCGTATGCGAGTGTTCGGGTGTCAAACCCCTACGCGTAATGAAAGTGAACGCAGGTGAGAGCTTCGGCGCATCATCGACCGATCCAGACGTTCTCGGACGGATTTGAGTAAGAGCATACGGGGCCGGACCCGAAAGAAGGTGAACTATGCCTGTATAGGGTGAAGCCAGAGGAAACTCTGGTGGAGGCTCGCAGCGGTTCTGACGTGCGAATCGATCGTCAAATATGGGCATGGGGGCGAAAGACTAATCGAT------------------------------GGAGGGACATTACCGAGTTTACAACTCCCGAACCCTTCTGTGAACATACCCGTCGTTGCTTCGGCGGACTCGCCCCGGCGTCCGGACGGCCCTGCGCCCTCCGCGACCCGGACCCAGGCGGCCGCCGGAGACC-CACACCACCCTGTTTCCGAGCATCTTCTGAATCCGCCTCACGGT-AAAAAAACAAATCAAAACTTTCAACAACGGATCTCTTGGCTCTGGCATCGATGAAGAACGCAGCGAAATGCGATACGTAATGTGAATTGCAGAATCCAGTGAATCATCGAATCTTTGAACGCACATTGCGCCCGCCAGCATTCTGGCGGGCATGCCTGTCCGAGCGTCATATCAACACTCGACCCCCC---CGGGGGGTCGGCGTTGGGGAACGGCAGCACACCGCCNGCCCCGAAATGGAGTGGCGGCCCGTCCGCGGCGACCTCTGCGCAGTAGACCAACTCGCACCGG-AACCCGACGCGGCCACGCCGTAAAACACCCCAGCTATGAACGCTGACCTCGGATCA--------------?????????????????????????????????????????????????????????????????????????????????????????????????????????????????????????????????????????????????????????????????????????????????????????????????????????????????????????????????????????????????????????????????????????????????????????????????????????????????????????????????????????????????????????????????????????????????????????????????????????????????????????????????????????????????????????????????????????????????????????????????????????????????????????????????????????????????????????????????????????????????????????????????????????????????????????????????????????????????????????????????????????????????????????????????????????????????????????????????????????????????????????????????????????????????????????????????????????????????????????????????????????????????????????????????????????????????????????????????????????????????????????????????????????????????????????????????????????????????????????????????????????????????????????????????????????????????-GATTGCGCTATTCTCATCATTGCTGCCGGTACTGGTGAGTTCGAGGCTGGCATCTCCAAGGATGGCCAGACCCGTGAGCACGCTCTCCTCGCTTTCACCCTCGGTGTCAAGCAGCTCATTGTTGCCATCAACAAGATGGACACTGCTCAGTGGGCCGAAGCTCGTTACCAGGAAATTATCAAGGAGACCTCCAACTTCATCAAGAAGGTCGGCTACAACCCCAAGACCGTTGCCTTCGTTCCCATCTCCGGTTTCAACGGCGACAACATGCTCACTGCCTCTTCCAACTGCCCCTGGTACAAGGGCTGGGAGAAGGAGACCAAGGCCGGCAAGGCTACTGGCAAGACCCTCCTCGAGGCCATCGATGCCATCGAGCCCCCCAAGCGTCCCCTCGACAAGCCTCTCCGTCTTCCCCTTCAGGATGTATACAAGATCGGTGGTATCGGAACGGTGCCCGTCGGTCGTGTCGAGACTGGTATCATCAAGCCCGGCATGGTCGTCACCTTCGCTCCCGCTGGTGTCACCACTGAAGTCAAGTCCGTCGAGATGCACCACGAGCAGCTGCCCGAGGGTGTCCCCGGTGACAACGTCGGCTTCAACGTGAAGAACGTTTCCGTCAAGGAAATTCGTCGTGGTAACGTTGCTGGTGACTCCAAGAACGACCCTCCCAAGGGCTCCGCTTCCTTCAACGCCCAGGTCATTGTCATCAACCACCCTGGTCAGATTGGCAACGGCTACGCCCCCGTTCTCGATTGCCACACTGCCCACATTGCTTGCAAGTTCTCCGAGCTCCTCGAGAAGATCGACCGCCGTACTGGTAAGTCGGTTGAGAACAACCCCAAGTTCATCAAGTCTGGTGATTCCGCCATCGTCAAGATGGTTCCCTCCAAGCCCATGTGCG--------------------------GTGAAAAAGGTTTTGGAAATTGTCTGCCACACTTGCAGCAAAGTGTTGGCCGATGAAGTTGGTCTTACCTTCACTCCATGAAGC-TTTGAGCTTGTTGGACGCTAACGTGAACTCTCAGAGCGATCCCGAGTTTGTCACAGCCGTCAACACCCGCGATCCGAAACTCCGATTCAAGCGAATTTGGACCGTGTGCAAGAAGAAGCGCAGGTGCGAGAATGAAGACAGGCAAGAGAAGAACAAGGATGAAGAGTTTGCTCCAGCTGCCAAGAATACTGCTTTCAAAGGACACGGTGGATGCGGCAACACGCAGCCGCAGGTAAGACAAGCCGCGCTGCAGCTCAAGGCCGGCTTCGAGGTTACTACGGAAGATGGCCCCAAGAGAAAGGAGACCATCAATATCAGCGCCGAAACGGCGCACGGTATTCTCCGCCGCATCTCTGAACGCGACCTTCACAACATTGGTCTCAACTCAGACTATGCCCGCCCTGAGTGGATGATTATCACTGTTCTGCCTGTTCCCCCGCCCCCTGTGCGCCCTAGTATCTCCATGGATGGTACCGGCACCGGCACGAGAAACGAAGACGATTTGACATACAAGCTTGGCGACATCATTCGTGCCAACGGAAATGTCAAGCAGGCCATTCGCGAAGGATCACCACAACACATTGCACGTGATTTCGAAGAGCTACTGCAGTATCATGTTGCCAC--------------------------------------------------------------------------------------------------------------------------CGCTATACATTCGCCTCAACGCTATCTCATCTTCGGCGTACCAATACGCCCATTGGTAGAGATGGAAAACTTGCAAAACCTCGCCAGCTTCATAATACTCACTGGGGTCTTGTCTGCCCCGCTGAGACTCCCGAAGGTCAAGCTTGTGGTCTCGTCAAAAACCTGTCCCTCATGTGTTACGTCAGCGTTGGTTCGCCCGCCGAGCCGCTCATTGACTTCATGATAAACAGGGGTATGGAAGTTATCGAGGAGTACGAACCGCTTAGATATCCGCACGCCACCAAGATCTTCGTCAATGGAACATGGGTTGGTGTTCACCAGGACCCCAAACACCTTGTGGAACAGGTACTTGAGACCCGTCGCAAGTCCTACTTGCAGTATGAGGTGTCTCTCATCAGAGAGATCCGTGATCAAGAGTTCAAGATCTTCTCTGACGCCGGCCGAGTCATGCGGCCTGTGTTCACAGTACAAAAGGAAGACGATCTAAAGGCTGGACTTCTAAAAGGTCAACTTGGTCTGACCAAGGACCTGGTTAACAAATTGGCGCAAGAGCAAGCTGATCCACCTGATGATCCGGAAATGAAAATGGGCTGGGAGGGTCTGATCAAAGCTGGTGCAATTGAATATCTAGATGCTGAAGAAGAGGAGACGTCAATGATTTGCATGACTCCGGAGGATCTGGAGCTCTATCGTCTTCAAAAAACGGGTGAAGCTGTCGAGGAGGACCCCAGCGACGATCCAAACAAGCGTCTGAAGACCAAAACGAACCCAACCACTCACATGTACACTCATTGTGAAATTCATCCAAGTATGATTCTAGGTATCTGCGCAAGCATCATTCC
>Akanthomyces_noctuidarumBCC28571
CCAACAGGGATTGCCCCAGTAACGGCGAGTGAAGCGGCAACAGCTCAAATTTGAAATCTGGCCCCCGGGTCCGAGTTGTAATTTGTAGAGGATGCTCTTGGCGAGGTGCCTTCCGAGTTCCCTGGAACGGGACGCCACAGAGGGTGAGAGCCCCGTCTGGTCGGACACCGAGCCTCTGTAGAGCTCCTTCGACGAGTCGAGTAGTTTGGGAATGCTGCTCAAAATGGGAGGTATATGTCTTCTAAAGCTAAATACCGGCCAGAGACCGATAGCGCACAAGTAGAGTGATCGAAAGATGAAAAGCACTTTGAAAAGAGGGTTAAAAAGTACGTGAAATTGTTGAAAGGGAAGCGCCTATGACCAGACTTGGGCCCGGCGAATCACCCGGCGTTCTCGCCGGTGCACTTCACCGGGCCCAGGCCAGCATCGGTTTGGCGCGCGGGAGAAAGGCTCTGGGAATGTGGCTCCTCCGGGAGTGTTATAGCCCACCGCGCAATACCCCGCGCCGGACCGAGGTACGCGCACCGCAAGGATGCTGGCGTAATGGTCATCAGCGACCCGTCTTGAAACACGGACCAAGGAGTCGTCTTCGTATGCGAGTGTTCGGGTGTCAAACCCCTACGCGTAATGAAAGTGAACGCAGGTGAGAGCTTCGGCGCATCATCGACCGATCCAGACGTTCTCGGACGGATTTGAGTAAGAGCATACGGGGCCGGACCCGAAAGAAGGTGAACTATGCCTGTATAGGGTGAAGCCAGAGGAAACTCTGGTGGAGGCTCGCAGCGGTTCTGACGTGCGAATCGATCGTCAAATATGGGCATGGGGGCGAAAGACTAATCGAACCTTCTAGTAGCTGGTTC----------CGGGAGGGACATTACCGAGTTTACAACTCCCAAACCCTTCTGTGAACATACCCGTCGTTGCTTCGGCGGACTCGCCCCGGCGTCCGGACGGCCCTGCGCCCTCCGCGACCCGGACCCAGGCGGCCGCCGGAGACC-CACACCACCCTGTTTCCGAGCATCTTCTGAATCCGCCTCACGGCAAAAAAAACAAATCAAAACTTTCAACAACGGATCTCTTGGCTCTGGCATCGATGAAGAACGCAGCGAAATGCGATACGTAATGTGAATTGCAGAATCCAGTGAATCATCGAATCTTTGAACGCACATTGCGCCCGCCAGCATTCTGGCGGGCATGCCTGTCCGAGCGTCATATCAACACTCGACCCCCC---TGGGGGGTCGGCGTTGGGGAACGGCAGCACACCGCCGGCCCCGAAATGGAGTGGCGGCCCGTCCGCGGCGACCTCTGCGCAGTAGACCAACTCGCACCGGAAACCCGACGCGGCCACGCCGTAAAACACCCCAAATATGAACGCTGACCTCGGATCAGGTAGGAATACCCG?????????????????????????????????????????????????????????????????????????????????????????????????????????????????????????????????????????????????????????????????????????????????????????????????????????????????????????????????????????????????????????????????????????????????????????????????????????????????????????????????????????????????????????????????????????????????????????????????????????????????????????????????????????????????????????????????????????????????????????????????????????????????????????????????????????????????????????????????????????????????????????????????????????????????????????????????????????????????????????????????????????????????????????????????????????????????????????????????????????????????????????????????????????????????????????????????????????????????????????????????????????????????????????????????????????????????????????????????????????????????????????????????????????????????????????????????????????????????????????????????????????????????????????????????????????????????-GATTGCGCTATTCTCATCATTGCTGCCGGTACTGGTGAGTTCGAGGCTGGTATCTCCAAGGATGGCCAGACCCGTGAGCACGCTCTCCTCGCTTTCACCCTCGGTGTCAAGCAGCTCATTGTTGCCATCAACAAGATGGACACTGCTCAGTGGGCCGAAGCTCGTTACCAGGAAATTATCAAGGAGACCTCCAACTTCATCAAGAAGGTCGGCTACAACCCCAAGACTGTTGCCTTCGTTCCCATCTCCGGTTTCAACGGCGACAACATGCTCACTGCCTCTTCCAACTGCCCCTGGTACAAGGGCTGGGAGAAGGAGACCAAGGCCGGCAAGGCTACTGGCAAGACCCTCCTCGAGGCCATCGATGCCATCGAGCCCCCCAAGCGTCCCCTCGACAAGCCTCTCCGTCTTCCCCTTCAGGATGTATACAAGATCGGTGGTATCGGAACGGTGCCCGTCGGTCGTGTTGAGACTGGTATCATCAAGCCCGGCATGGTCGTTACCTTCGCTCCCGCTGGTGTCACCACTGAAGTCAAGTCCGTCGAGATGCACCACGAGCAGCTGCCCGAGGGTGTCCCCGGTGACAACGTCGGCTTCAACGTGAAGAACGTTTCCGTCAAGGAAATTCGTCGTGGTAACGTTGCTGGTGACTCCAAGAACGACCCTCCCAAGGGCTCCGCTTCCTTCAACGCCCAGGTCATTGTCATCAACCACCCTGGTCAGATTGGTAACGGCTACGCCCCCGTTCTCGACTGCCACACTGCCCACATTGCTTGCAAGTTCTCCGAGCTCCTCGAGAAGATCGACCGCCGTACTGGTAAGTCGGTTGAGAACAACCCCAAGTTCATCAAGTCTGGTGATTCCGCCATCGTCAAGATGGTTCCCTCCAAGCCCATGTGCG----------------------------GAAAAAGGTTTTGGAAATTGTCTGCCACACTTGCAGTAAAGTGTTGGCCGATGAAGTTGGTCTTACCTTCACTCCATGAAGC-TTTGAGCTTGTTGGACGCTAACGTGAACTCTCAGAGCGATCCCGAGTTTGTCACAGCCGTCAACACCCGCGATCCGAAACTCCGATTCAAGCGCATTTGGACCGTGTGCAAGAAGAAGCGCAGGTGCGAGAATGAAGACAGGCAAGAGAAGAACAAGGATGAAGAGTTTGCTCCAGCTGCCAAGAATACTGCTTTCAAAGGACACGGTGGATGCGGCAACACGCAGCCGCAGGTAAGACAAGCCGCGCTGCAGCTCAAGGCCGGCTTCGAGGTTACTACGGAAGATGGCCCCAAGAGAAAGGAGACCATCAATATCAGCGCCGAAATGGCGCACGGTATTCTCCGCCGCATCTCTGAACGCGACCTTCACAACATTGGTCTCAACTCAGACTATGCCCGCCCTGAGTGGATGATTATCACTGTTCTGCCTGTTCCCCCGCCCCCTGTGCGCCCTAGTATCTCCATGGATGGTACCGGTACCGGCACGAGAAACGAAGACGATTTGACATACAAGC---------------------------------------------------------------------------------------------------------------------------------------------------------------------------------------------------------------------------------------CGCTATACATTCGCCTCAACGCTATCTCATCTTCGGCGTACCAATACGCCCATTGGTAGAGATGGAAAACTTGCAAAACCTCGCCAGCTTCATAATACTCACTGGGGTCTTGTCTGCCCCGCTGAGACTCCCGAAGGTCAAGCTTGTGGTCTCGTCAAAAACCTGTCCCTCATGTGTTACGTCAGCGTTGGTTCGCCCGCCGAGCCGCTCATTGACTTCATGATAAATAGGGGTATGGAAGTTATCGAGGAGTACGAACCGCTTAGATATCCGCACGCCACCAAGATCTTCGTCAATGGAACATGGGTTGGTGTTCACCAGGACCCCAAACACCTTGTGGAACAGGTACTTGAGACCCGTCGCAAGTCCTACTTGCAGTATGAGGTGTCTCTCATCAGAGAGATCCGTGATCAAGAGTTCAAGATCTTCTCTGACGCCGGCCGAGTCATGCGGCCTGTGTTCACAGTACAAAAGGAAGACGATCTAAAGGCTGGACTTCTAAAAGGTCAACTTGGTCTGACCAAGGACCTGGTTAACAAATTGGCGCAAGAGCAAGCTGATCCACCTGATGATCCGGAAATGAAAATGGGCTGGGAGGGTCTGATCAAAGCTGGTGCAATTGAATATCTAGATGCTGAAGAAGAAGAGACGTCAATGATTTGCATGACTCCGGAGGATCTGGAGCTCTATCGTCTTCAAAAAACGGGTGAAGCTGTCGAGGAGGACCCCAGCGACGATCCAAACAAGCGTCTGAAGACCAAAACGAACCCAACCACTCACATGTACACTCATTGTGAAATTCATCCAAGTATGATTCTAGGTATCTGCGCAAGCATCATTCC
>Akanthomyces_noctuidarumBCC36265_T
CCAACAGGGATTGCCCCAGTAACGGCGAGTGAAGCGGCAACAGCTCAAATTTGAAATCTGGCCCCCGGGTCCGAGTTGTAATTTGTAGAGGATGCTCTTGGCGAGGTGCCTTCCGAGTTCCCTGGAACGGGACGCCACAGAGGGTGAGAGCCCCGTCTGGTCGGACACCGAGCCTCTGTAGAGCTCCTTCGACGAGTCGAGTAGTTTGGGAATGCTGCTCAAAATGGGAGGTATATGTCTTCTAAAGCTAAATACCGGCCAGAGACCGATAGCGCACAAGTAGAGTGATCGAAAGATGAAAAGCACTTTGAAAAGAGGGTTAAAAAGTACGTGAAATTGTTGAAAGGGAAGCGCCTATGACCAGACTTGGGCCCGGCGAATCACCCGGCGTTCTCGCCGGTGCACTTCACCGGGCCCAGGCCAGCATCGGTTTGGCGCGCGGGAGAAAGGCTCTGGGAATGTGGCTCCTCCGGGAGTGTTATAGCCCACCGCGCAATACCCCGCGCCGGACCGAGGTACGCGCACCGCAAGGATGCTGGCGTAATGGTCATCAGCGACCCGTCTTGAAACACGGACCAAGGAGTCGTCTTCGTATGCGAGTGTTCGGGTGTCAAACCCCTACGCGTAATGAAAGTGAACGCAGGTGAGAGCTTCGGCGCATCATCGACCGATCCAGACGTTCTCGGACGGATTTGAGTAAGAGCATACGGGGCCGGACCCGAAAGAAGGTGAACTATGCCTGTATAGGGTGAAGCCAGAGGAAACTCTGGTGGAGGCTCGCAGCGGTTCTGACGTGCGAATCGATCGTCAAATATGGGCATGGGGGCGAAAGACTAATCGAACCTTCTAGTAGCTGGTT---------GACGGGAGGGACATTACCGAGTTTACAACTCCCAAACCCTTCTGTGAACATACCCGTCGTTGCTTCGGCGGACTCGCCCCGGCGTCCGGACGGCCCTGCGCCCTCCGCGACCCGGACCCAGGCGGCCGCCGGAGACC-CACACCACCCTTTTTCCGAGCATCTTCTGAATCCGCCTCACGGCAAAAAAAACAAATCAAAACTTTCAACAACGGATCTCTTGGCTCTGGCATCGATGAAGAACGCAGCGAAATGCGATACGTAATGTGAATTGCAGAATCCAGTGAATCATCGAATCTTTGAACGCACATTGCGCCCGCCAGCATTCTGGCGGGCATGCCTGTCCGAGCGTCATATCAACACTCGACCCCCC---TGGGGGGTCGGCGTTGGGGAACGGCAGCACACCGCCGGCCCCGAAATGGAGTGGCGGCCCGTCCGCGGCGACCTCTGCGCAGTAGACCAACTCGCACCGGAAACCCGACGCGGCCACGCCGTAAAACACCCCAACT-----------------------------------?????????????????????????????????????????????????????????????????????????????????????????????????????????????????????????????????????????????????????????????????????????????????????????????????????????????????????????????????????????????????????????????????????????????????????????????????????????????????????????????????????????????????????????????????????????????????????????????????????????????????????????????????????????????????????????????????????????????????????????????????????????????????????????????????????????????????????????????????????????????????????????????????????????????????????????????????????????????????????????????????????????????????????????????????????????????????????????????????????????????????????????????????????????????????????????????????????????????????????????????????????????????????????????????????????????????????????????????????????????????????????????????????????????????????????????????????????????????????????????????????????????????????????????????????????????????????-GATTGCGCTATTCTCATCATTGCTGCCGGTACTGGTGAGTTCGAGGCTGGTATCTCCAAGGATGGCCAGACCCGTGAGCACGCTCTCCTCGCTTTCACCCTCGGTGTCAAGCAGCTCATTGTTGCCATCAACAAGATGGACACTGCTCAGTGGGCCGAAGCTCGTTACCAGGAAATTATCAAGGAGACCTCCAACTTCATCAAGAAGGTCGGCTACAACCCCAAGACTGTTGCCTTCGTTCCCATCTCCGGTTTCAACGGCGACAACATGCTCACTGCCTCTTCCAACTGCCCCTGGTACAAGGGCTGGGAGAAGGAGACCAAGGCCGGCAAGGCTACTGGCAAGACCCTCCTCGAGGCCATCGATGCCATCGAGCCCCCCAAGCGTCCCCTCGACAAGCCTCTCCGTCTTCCCCTTCAGGATGTATACAAGATCGGTGGTATCGGAACGGTGCCCGTCGGTCGTGTTGAGACTGGTGTCATCAAGCCCGGCATGGTCGTTACCTTCGCTCCCGCTGGTGTCACCACTGAAGTCAAGTCCGTCGAGATGCACCACGAGCAGCTGCCCGAGGGTGTCCCCGGTGACAACGTCGGCTTCAACGTGAAGAACGTTTCCGTCAAGGAAATTCGTCGTGGTAACGTTGCTGGTGACTCCAAGAACGACCCTCCCAAGGGCTCCGCTTCCTTCAACGCCCAGGTCATTGTCATCAACCACCCTGGTCAGATTGGTAACGGCTACGCCCCCGTTCTCGACTGCCACACTGCCCACATTGCTTGCAAGTTCTCCGAGCTCCTCGAGAAGATCGACCGCCGTACTGGTAAGTCGGTTGAGAACAACCCCAAGTTCATCAAGTCTGGTGATTCCGCCATCGTCAAGATGGTTCCCTCCAAGCCCATGTGCG--------------------------GTGAAAAAGGTTTTGGAAATTGTCTGCCACACTTGCAGTAAAGTGTTGGCCGATGAAGTTGGTCTTACCTTCACTCCATGAAGC-TTTGAGCTTGTTGGACGCTAACGTGAACTCTCAGAGCGATCCCGAGTTTGTCACAGCCGTCAACACCCGCGATCCGAAACTCCGATTCAAGCGCATTTGGACCGTGTGCAAGAAGAAGCGCAGGTGCGAGAATGAAGACAGGCAAGAGAAGAACAAGGATGAAGAGTTTGCTCCAGCTGCCAAGAATACTGCTTTCAAAGGACACGGTGGATGCGGCAACACGCAGCCGCAGGTAAGACAAGCCGCGCTGCAGCTCAAGGCCGGCTTCGAGGTTACTACGGAAGATGGCCCCAAGAGAAAGGAGACCATCAATATCAGCGCCGAAATGGCGCACGGTATTCTCCGCCGCATCTCTGAACGCGACCTTCACAACATTGGTCTCAACTCAGACTATGCCCGCCCTGAGTGGATGATTATCACTGTTCTGCCTGTTCCCCCGCCCCCTGTGCGCCCTAGTATCTCCATGGATGGTACCGGCACCGGCACGAGAAACGAAGACGATTTGACATACAAGCTTGGCGACATCATTCGTGCCAACGGAAATGTCAAGCAGGCCATTCGCGAAGGATCACCACAACACATTGCACGTGATTTCGAAGAGCTGCTGCAGTATCATGTTGCCAC-----------------------------------------------------------------------------------------------ACTGCAGGTGTATCCCAGGTTTTGAATCGCTATACATTCGCCTCAACGCTATCTCATCTTCGGCGTACCAATACGCCCATTGGTAGAGATGGAAAACTTGCAAAACCTCGCCAGCTTCATAATACTCACTGGGGTCTTGTCTGCCCCGCTGAGACTCCCGAAGGTCAAGCTTGTGGTCTCGTCAAAAACCTGTCCCTCATGTGTTACGTCAGCGTTGGTTCGCCCGCCGAGCCGCTCATTGACTTCATGATAAACAGGGGTATGGAAGTTATCGAGGAGTACGAACCGCTTAGATATCCGCACGCCACCAAGATCTTCGTCAATGGAACATGGGTTGGTGTTCACCAGGACCCCAAACACCTTGTGGAACAGGTACTTGAGACCCGTCGCAAGTCCTACTTGCAGTATGAGGTGTCTCTCATCAGAGAGATCCGTGATCAAGAGTTCAAGATCTTCTCTGACGCCGGCCGAGTCATGCGGCCTGTGTTCACAGTACAAAAGGAAGACGATCTAAAGGCTGGACTTCTAAAAGGTCAACTTGGTCTGACCAAGGACCTGGTTAACAAATTGGCGCAAGAGCAAGCTGATCCACCTGATGATCCGGAAATGAAAATGGGCTGGGAGGGTCTGATCAAAGCTGGTGCAATTGAATATCTAGATGCTGAAGAAGAAGAGACGTCAATGATTTGCATGACTCCGGAGGATCTGGAGCTCTATCGTCTTCAAAAAACGGGTGAAGCTGTCGAGGAGGACCCCAGCGACGATCCAAACAAGCGTCTGAAGACCAAAACGAACCCAACCACTCACATGTACACTCATTGTGAAATTCATCCAAGTATGATTCTAGGTATCTGCGCAAGCATCATTCC
>Akanthomyces_noctuidarumBCC47498
CCAACAGGGATTGCCCCAGTAACGGCGAGTGAAGCGGCAACAGCTCAAATTTGAAATCTGGCCCCCGGGTCCGAGTTGTAATTTGTAGAGGATGCTCTTGGCGAGGTGCCTTCCGAGTTCCCTGGAACGGGACGCCACAGAGGGTGAGAGCCCCGTCTGGTCGGACACCGAGCCTCTGTAGAGCTCCTTCGACGAGTCGAGTAGTTTGGGAATGCTGCTCAAAATGGGAGGTATATGTCTTCTAAAGCTAAATACCGGCCAGAGACCGATAGCGCACAAGTAGAGTGATCGAAAGATGAAAAGCACTTTGAAAAGAGGGTTAAAAAGTACGTGAAATTGTTGAAAGGGAAGCGCCTATGACCAGACTTGGGCCCGGCGAATCACCCGGCGTTCTCGCCGGTGCACTTCACCGGGCCCAGGCCAGCATCGGTTTGGCGCGCGGGAGAAAGGCTCTGGGAATGTGGCTCCTCCGGGAGTGTTATAGCCCACCGCGCAATACCCCGCGCCGGACCGAGGTACGCGCACCGCAAGGATGCTGGCGTAATGGTCATCAGCGACCCGTCTTGAAACACGGACCAAGGAGTCGTCTTCGTATGCGAGTGTTCGGGTGTCAAACCCCTACGCGTAATGAAAGTGAACGCAGGTGAGAGCTTCGGCGCATCATCGACCGATCCAGACGTTCTCGGACGGATTTGAGTAAGAGCATACGGGGCCGGACCCGAAAGAAGGTGAACTATGCCTGTATAGGGTGAAGCCAGAGGAAACTCTGGTGGAGGCTCGCAGCGGTTCTGACGTGCGAATCGATCGTCAAAAATGGGCAT-GGGGCGAAAGACTAATCGGAGCGTTTTTTCCCCTGCTT--------GACGGGAGGGACATTACCGAGTTTACAACTCCCAAACCCTTCTGTGAACATACCCGTCGTTGCTTCGGCGGACTCGCCCCGGCGTCCGGACGGCCCTGCGCCCTCCGCGACCCGGACCCAGGCGGCCGCCGGAGACC-CACACCACCCTGTTTCCGAGCATCTTCTGAATCCGCCTCACGGCAAAAAAAACAAATCAAAACTTTCAACAACGGATCTCTTGGCTCTGGCATCGATGAAGAACGCAGCGAAATGCGATACGTAATGTGAATTGCAGAATCCAGTGAATCATCGAATCTTTGAACGCACATTGCGCCCGCCAGCATTCTGGCGGGCATGCCTGTCCGAGCGTCATATCAACACTCGACCCCCC---TGGGGGGTCGGCGTTGGGGAACGGCAGCACACCGCCGGCCCCGAAATGGAGTGGCGGCCCGTCCGCGGCGACCTCTGCGCAGTAGACCAACTCGCACCGGAAACCCGACGCGGCCACGCCGTAAAACACCCCAACTATGAACGCTGACCTCGGATCAGGTAGGAATACCCG?????????????????????????????????????????????????????????????????????????????????????????????????????????????????????????????????????????????????????????????????????????????????????????????????????????????????????????????????????????????????????????????????????????????????????????????????????????????????????????????????????????????????????????????????????????????????????????????????????????????????????????????????????????????????????????????????????????????????????????????????????????????????????????????????????????????????????????????????????????????????????????????????????????????????????????????????????????????????????????????????????????????????????????????????????????????????????????????????????????????????????????????????????????????????????????????????????????????????????????????????????????????????????????????????????????????????????????????????????????????????????????????????????????????????????????????????????????????????????????????????????????????????????????????????????????????????-GATTGCGCTATTCTCATCATTGCTGCCGGTACTGGTGAGTTCGAGGCTGGTATCTCCAAGGATGGCCAGACCCGTGAGCACGCTCTCCTCGCTTTCACCCTCGGTGTCAAGCAGCTCATTGTTGCCATCAACAAGATGGACACTGCTCAGTGGGCCGAAGCTCGTTACCAGGAAATTATCAAGGAGACCTCCAACTTCATCAAGAAGGTCGGCTACAACCCCAAGACTGTTGCCTTCGTTCCCATCTCCGGTTTCAACGGCGACAACATGCTCACTGCCTCTTCCAACTGCCCCTGGTACAAGGGCTGGGAGAAGGAGACCAAGGCCGGCAAGGCTACTGGCAAGACCCTCCTCGAGGCCATCGATGCCATCGAGCCCCCCAAGCGTCCCCTCGACAAGCCTCTCCGTCTTCCCCTTCAGGATGTATACAAGATCGGTGGTATCGGAACGGTGCCCGTCGGTCGTGTTGAGACTGGTGTCATCAAGCCCGGCATGGTCGTTACCTTCGCTCCCGCTGGTGTCACCACTGAAGTCAAGTCCGTCGAGATGCACCACGAGCAGCTGCCCGAGGGTGTCCCCGGTGACAACGTCGGCTTCAACGTGAAGAACGTTTCCGTCAAGGAAATTCGTCGTGGTAACGTTGCTGGTGACTCCAAGAACGACCCTCCCAAGGGCTCCGCTTCCTTCAACGCCCAGGTCATTGTCATCAACCACCCTGGTCAGATTGGTAACGGCTACGCCCCCGTTCTCGACTGCCACACTGCCCACATTGCTTGCAAGTTCTCCGAGCTCCTCGAGAAGATCGACCGCCGTACTGGTAAGTCGGTTGAGAACAACCCCAAGTTCATCAAGTCTGGTGATTCCGCCATCGTCAAGATGGTTCCCTCCAAGCCCATGTGCG--------------------------GTGAAAAAGGTTTTGGAAATTGTCTGCCACACTTGCAGTAAAGTGTTGGCCGATGAAGTTGGTCTCACCTTCACTCCATGAAGC-TTTGAGCTTGTTGGACGCTAACGTGAACTCTCAGAGCGATCCCGAGTTTGTCACAGCCGTCAACACCCGCGATCCGAAACTCCGATTCAAGCGCATTTGGACCGTGTGCAAGAAGAAGCGCAGGTGCGAGAATGAAGACAGGCAAGAGAAGAACAAGGATGAAGAGTTTGCTCCAGCTGCCAAGAATACTGCTTTCAAAGGACACGGTGGATGCGGCAACACGCAGCCGCAGGTAAGACAAGCCGCGCTGCAGCTCAAGGCCGGCTTCGAGGTTACTACGGAAGATGGCCCCAAGAGAAAGGAGACCATCAATATCAGCGCCGAAATGGCGCACGGTATTCTCCGCCGCATCTCTGAACGCGACCTTCACAACATTGGTCTCAACTCAGACTATGCCCGCCCTGAGTGGATGATTATCACTGTTCTGCCTGTTCCCCCGCCCCCTGTGCGCCCTAGTATCTCCATGGATGGTACCGGCACCGGCACGAGAAACGAAGACGATTTGACATACAAGCTTGGCGACATCATTCGTGCCAACGGAAATGTCAAGCAGGCCATTCGCGAAGGATCACCACAACACATTGCACGTGATTTCGAAGAGCTACTGCAGTATCATGTTGCCAC-----------------------------------------------------------------------------------------------ACTGCAGGTGTATCCCAGGTTTTGAATCGCTATACATTCGCCTCAACGCTATCTCATCTTCGGCGTACCAATACGCCCATTGGTAGAGATGGAAAACTTGCAAAACCTCGCCAGCTTCATAATACTCACTGGGGTCTTGTCTGCCCCGCTGAGACTCCCGAAGGTCAAGCTTGTGGTCTCGTCAAAAACCTGTCCCTCATGTGTTACGTCAGCGTTGGTTCGCCCGCCGAGCCGCTCATTGACTTCATGATAAACAGGGGTATGGAAGTTATCGAGGAGTACGAACCGCTTAGATATCCGCACGCCACCAAGATCTTCGTCAATGGAACATGGGTTGGTGTTCACCAGGACCCCAAACACCTTGTGGAACAGGTACTTGAGACCCGTCGCAAGTCCTACTTGCAGTATGAGGTGTCTCTCATCAGAGAGATCCGTGATCAAGAGTTCAAGATCTTCTCTGACGCCGGCCGAGTCATGCGGCCTGTGTTCACAGTACAAAAGGAAGACGATCTAAAGGCTGGACTTCTAAAAGGTCAACTTGGTCTGACCAAGGACCTGGTTAACAAATTGGCGCAAGAGCAAGCTGATCCACCTGATGATCCGGAAATGAAAATGGGCTGGGAGGGTCTGATCAAAGCTGGTGCGATTGAATATCTAGATGCTGAAGAAGAAGAGACGTCAATGATTTGCATGACTCCGGAGGATCTGGAGCTCTATCGTCTTCAAAAAACGGGTGAAGCTGTCRAGGAGGACCCCAGCGACGATCCAAACAAGCGTCTGAAGACCAAAACGAACCCAACCACTCACATGTACACTCATTGTGAAATTCATCCAAGTATGATTCTAGGTATCTGCGCAAGCATCATTCC
>Akanthomyces_phariformisBCC_45148
CCAACAGGGATTGCCCCAGTAACGGCGAGTGAAGCGGCAACAGCTCAAATTTGAAATCTGGCCCCCGGGTCCGAGTTGTAATTTGCAGAGGATGCTTTTGGCGAGGTGCCTTCCGAGTTCCCTGGAACGGGACGCCACAGAGGGTGAGAGCCCCGTCTGGTCGGACACCGAGCCTCTGTAAAGCTCCTTCGACGAGTCGAGTAGTTTGGGAATGCTGCTCAAAATGGGAGGTATATGTCTTCTAAAGCTAAATATTGGCCAGAGACCGATAGCGCACAAGTAGAGTGATCGAAAGATGAAAAGCACTTTGAAAAGAGGGTTAAAAAGTACGTGAAATTGTTGAAAGGGAAGCGCCTGTGACCAGACTTGGGCCCGGTGAATCATCCAGCGTTCTCGCTGGTGCACTTCGCCGGGCACAGGCCAGCATCAGTTTGGCGCGCGGGAGAAAGGCTCTGGGAATGTGGCTCCCCCGGGAGTGTTATAGCCCACCGCGTAATACCCCGCGCCGGACTGAGGTACGCGCACTGCAAGGATGCTGGCGTAATGGTCATCAGCGACCCGTCTTGAAACACGGACCAAGGAGTCGTCTTCGTATGCGAGTGTTCGGGTGTCAAACCCCTACGCGTAATGAAAGTGAACGCAGGTGAGAGCTTCGGCGCATCATCGACCGATCCTGATGTTCTCGGATGGATTTGAGTAAGAGCATACGGGGCCGGACCCGAAAGAAGGTGAACTATGCCTGTATAGGGTGAAGCCAGAGGAAACTCTGGTGGAGGCTCGCAGCGGTTCTGACGTGCGAATCGATCGTCAAATATGGGCATGGGGGCGAAAGACTAATCGAACCTTCTAGTAGCTGGTTT??????????????????????????????????????????????????????????????????????????????????????????????????????????????????????????????????????????????????????????????????????????????????????????????????????????????????????????????????????????????????????????????????????????????????????????????????????????????????????????????????????????????????????????????????????????????????????????????????????????????????????????????????????????????????????????????????????????????????????????????????????????????????????????????????????????????????????????????????????????????????????????????????????????????????????????????????????????????????????????????????????????????????????????????????????????????????????????????????????????????????????????????????????????????????????????????????????????????????????????????????????????????????????????????????????????????????????????????????????????????????????????????????????????????????????????????????????????????????????????????????????????????????????????????????????????????????????????????????????????????????????????????????????????????????????????????????????????????????????????????????????????????????????????????????????????????????????????????????????????????????????????????????????????????????????????????????????????????????????????????????????????????????????????????????????????????????????????????????????????????????????????????????????????????????????????????????????????????????????????????????????????????????????????????????????????????????????????????????????????????????????????????????????????????????????????CGATTGCGCTATTCTCATCATTGCTGCCGGTACTGGTGAGTTCGAGGCTGGTATCTCCAAGGATGGCCAGACCCGTGAGCACGCTCTCCTCGCTTTCACCCTCGGTGTCAAGCAGCTCATTGTTGCCATCAACAAGATGGACACTGCTCAGTGGGCCGAAGCTCGTTACCAGGAAATCATCAAGGAGACCTCCAACTTCATCAAGAAGGTCGGCTACAACCCCAAGACTGTTGCCTTCGTTCCCATCTCGGGCTTCAACGGCGACAACATGCTTACTGCCTCCTCCAACTGCCCCTGGTACAAGGGTTGGGAGAAGGAGACCAAGGCCGGCAAGTCTACTGGCAAGACCCTCCTTGAGGCTATCGATGCCATCGAGCCCCCCAAGCGTCCCCTCGACAAGCCTCTCCGTCTTCCCCTTCAGGATGTCTACAAGATTGGTGGTATCGGAACGGTGCCCGTCGGTCGTGTTGAGACTGGTATCATCAAGCCCGGCATGGTCGTCACCTTCGCCCCTGCTGGTGTCACCACTGAAGTCAAGTCCGTCGAGATGCACCACGAGCAGCTGCCCGAGGGTGTTCCCGGTGACAACGTCGGCTTCAACGTGAAGAACGTTTCCGTCAAGGAAATCCGTCGTGGTAACGTTGCTGGTGACTCCAAGAACGACCCCCCTAAGGGCTCCGCTTCCTTCAACGCCCAGGTTATTGTCATCAACCACCCTGGTCAGATTGGTAACGGTTACGCCCCTGTTCTCGACTGCCACACTGCCCACATTGCTTGCAAGTTCTCTGAGCTCCTCGAGAAGATCGACCGCCGTACTGGTAAGTCGGTTGAGAACAACCCCAAGTTCATCAAGTCCGGCGACTCCGCCATCGTCAAGATGGTTCCCTCCAAACCCATGTGCGTTGAGGCTTTCACCGACTACCCTCCC?????????????????????????????????????????????????????????????????????????????????????????????????????????????????????????????????????????????????????????????????????????????????????????????????????????????????????????????????????????????????????????????????????????????????????????????????????????????????????????????????????????????????????????????????????????????????????????????????????????????????????????????????????????????????????????????????????????????????????????????????????????????????????????????????????????????????????????????????????????????????????????????????????????????????????????????????????????????????????????????????????????????????????????????????????????????????????????????????????-----------------------------------------------------------------------------------------------------------------------------------------TCAACGCTGTCTCATCTTCGACGTACCAATACGCCCATTGGTAGAGATGGAAAACTTGCAAAACCTCGGCAGCTTCACAATACTCACTGGGGTTTTGTCTGCCCTGCGGAGACCCCTGAAGGCCAGGCTTGTGGCCTGGTCAAAAACCTGTCCCTGATGTGCTACGTCAGTGTTGGTTCGCCCGCCGAGCCGCTCATTGACTTCATGATCAATAGGGGTATGGAAGTTATCGAAGAATACGAACCACTCAGATATCCACACGCTACCAAGATCTTCGTAAATGGAACATGGGTTGGAGTTCACCAGGACCCGAAACACCTTGTGGAACAGGTACTTGAGACCCGTCGCAAGTCCTACCTGCAGTATGAGGTGTCTCTCATCAGAGAGATTCGTGATCAAGAATTCAAGATCTTCTCTGACGCCGGCCGAGTTATGCGGCCCGTTTTTACAGTGCAAAAGGAAGACGATTCGAAGATTGGGCTTTTAAAGGGTCAACTTGGTCTGACCAAAGATCTGGTCAACAAATTAGCTCAAGAGCAAGCTGATCCACCCGACGATCCGGAAATGAAGATGGGCTGGGAGGGTCTGATAAAAGCTGGCGCAATTGAGTATCTAGATGCTGAAGAAGAGGAGACATCAATGATTTGCATGACTCCGGAGGATCTGGAGCTCTATAGACTTCAAAAAGCCGGTAGACCTGTCGAGGACGACTCCAGCGATGATCCGAACAAGCGCCTGAAGACCAAAACCAACCCAACCACTCACATGTACACTCATTGTGAAATTCATCCAAGTATGATTTTAGGTATCTGCGCAAGCATT-----
>Akanthomyces_pseudonoctuidarumYFCC_1808943
CCAACAGGGATTGCCCCAGTAACGGCGAGTGAAGCGGCAACAGCTCAAATTTGAAATCTGGCCCCCGGGCCCGAGTTGTAATTTGCAGAGGATGCTTTTGGCGAGGTGCCTTCCGAGTTCCCTGGAACGGGACGCCACAGAGGGTGAGAGCCCCGTCTGGTCGGACACCGAGCCTCTGTAAAGCTCCTTCGACGAGTCGAGTAGTTTGGGAATGCTGCTCAAAATGGGAGGTATATGTCTTCTAAAGCTAAATATTGGCCAGAGACCGATAGCGCACAAGTAGAGTGATCGAAAGATGAAAAGCACTTTGAAAAGAGGGTTAAAAAGTACGTGAAATTGTTGAAAGGGAAGCGCCCATGACCAGACTTGGGCCCGGCGAATCACCCGGCGTTCTCGCCGGTGCACTTCGCCGGGCACAGGCCAGCATCAGTTTGGCGCGGGGGACAAAGGCTCTGGGAATGTGGCTCCCCCGGGAGTGTTATAGCCCACCGCGTAATACCCTGCGCCGGACTGAGGTACGCGCACTGCAAGGATGCTGGCGTAATGGTCATCAGCGACCCGTCTTGAAACACGGACCAAGGAGTCGTCTTCGTATGCGAGTGTTCGGGTGTCAAACCCCTACGCGTAATGAAAGTGAACGCAGGTGAGAGCTTCGGCGCATCATCGACCGATCCTGATGTTCTCGGATGGATTTGAGTAAGAGCATACGGGGCCGGACCCGAAAGAAGGTGAACTATGCCTGTATAGGGTGAAGCCAGAGGAAACTCTGGTGGAGGCTCGCAGCGGTTCTGACGTGCGAATCGATCGTCAAATATGGGCATGGGGGCGAAAGACTAATCGAACCTTCTAGTAGCTGGTTT---------GCGGAGGGATCATTACCAGAGTTACAGCTCCAAAACCCTTCTGTGAACATACCTATCGTTGCTTCGGCGGACTCGCCCCGGCGTCCGGACGGCCCGGGGCCGTCCGCGGCCCGGACCGAGGCGGCCGCCGGAGACCACACAACCCTGTATTTACCGGCATCTTCTGAATCCGCCTAGCGGCAAAACAAATGAATCAAAACTTTCAACAACGGATCTCTTGGTTCTGGCATCGATGAAGAACGCAGCGAAATGCGATACGTAATGTGAATTGCAGAATTCAGTGAATCATCGAATCTTTGAACGCACATTGCGCCCGCCAGCATTCTGGCGGGCATGCCTGTTCGAGCGTCATTTCAACCCTCGACCTCCCCCCGGGGAGGCCGGCGTTGGGGAACGGCAGCACACCGCCGGCCCCGAAATGGAGTGGCGGCCCGTCCGCGGCGACCTCTGCGCAGTAGACCAGCTCGCACCGGAAGCTCGACGCGGCCACGCCGTAAAACACCTATTCTCTGAACGTTGACCTCGGATCAGGTAGGAATACCCG?????????????????????????????????????????????????????????????????????????????????????????????????????????????????????????????????????????????????????????????????????????????????????????????????????????????????????????????????????????????????????????????????????????????????????????????????????????????????????????????????????????????????????????????????????????????????????????????????????????????????????????????????????????????????????????????????????????????????????????????????????????????????????????????????????????????????????????????????????????????????????????????????????????????????????????????????????????????????????????????????????????????????????????????????????????????????????????????????????????????????????????????????????????????????????????????????????????????????????????????????????????????????????????????????????????????????????????????????????????????????????????????????????????????????????????????????????????????????????????????????????????????????????????????????????????????????CGATTGCGCTATTCTCATCATTGCTGCCGGTACTGGTGAGTTCGAGGCTGGTATCTCCAAGGATGGCCAGACCCGTGAGCACGCTCTCCTTGCTTTCACCCTCGGTGTCAAGCAGCTCATTGTTGCCATCAACAAGATGGACACTGCTCAGTGGGCCGAAGCTCGTTACCAGGAAATCATCAAGGAGACCTCCAACTTCATCAAGAAGGTCGGCTACAACCCCAAGACTGTTGCCTTCGTTCCCATCTCGGGTTTCAACGGCGACAACATGCTTACTGCCTCCACCAACTGCCCCTGGTACAAGGGTTGGGAGAAGGAGACCAAGGCCGGCAAGTCTACTGGCAAGACCCTCCTCGAGGCCATCGATGCCATTGAGCCCCCCAAGCGTCCCCTCGACAAGCCTCTCCGTCTTCCCCTTCAGGATGTCTACAAGATCGGTGGTATCGGAACGGTGCCCGTCGGTCGTGTTGAGACTGGTATTATCAAGCCCGGCATGGTTGTCACCTTCGCTCCCGCTGGTGTCACCACTGAAGTCAAGTCCGTCGAGATGCACCACGAGCAGCTGCCCGAGGGTGTTCCCGGTGACAACGTCGGCTTCAACGTGAAGAACGTTTCCGTCAAGGAAATCCGTCGTGGTAACGTTGCTGGTGACTCCAAGAACGACCCTCCCAAGGGCTCTGCTTCCTTCAACGCCCAGGTTATTGTCATCAACCACCCTGGTCAGATTGGTAACGGTTACGCCCCCGTTCTCGACTGCCACACTGCCCACATTGCTTGCAAGTTCTCTGAGCTCCTTGAGAAGATCGACCGCCGTACTGGTAAGTCGGTTGAGAACAACCCCAAGTTCATCAAGTCTGGTGACTCCGCCATCGTCAAGATGGTCCCCTCCAAGCCCATGTGCGTTGAGGCTTTCACCGACTACCCTCCCGTGAAAAAGGTTTTGGAGATTGTCTGCCACAACTGCAGCAAAGTGTTGGCCGATGAAGTTGGTCTTACCTTCACTCCATGAAGCTTTTGAGCTTGCTGGACGCTAACGTGAACTCTCAGAGCGATCCCGAGTTTGTCACAGCCGTCAACACACGCGATCCGAAACTTCGATTCAAGCGCATCTGGGCCGTGTGCAAGAAGAAGCGCAAGTGTGAGAATGAGGAAAGGCAAGAGAAGAACAAGGATGAAGAGTTTGCTCCAGCTGCCAAGAGTGCCGTCCTCGAGGGGCATGGTGGATGCGGTAACATGCAGCCGCAGGTAAGACAAGCCGCGCTGCAGCTCAAGGCCGCTTTCGAGGTTACTTCGGAAGATGGCCCCAAGAGAAGGGAGACCGTCAATATCAGCGCCGAAATGGCGCACAGTATTCTCCGCCGCATCTCTGAACGCGACCTACACAATATTGGTCTCAACTCGGACTATGCTCGCCCTGAGTGGATGATTATCACTGTTCTTCCCGTTCCCCCGCCTCCCGTGCGCCCTAGTATTTCCATGGATGGTACAGGTACCGGCATGAGAAATGAAGACGACTTGACATACAAACTCGGCGACATTATTCGTGCCAACGGAAATGTCAAGCAGGCCATTCGCGAAGGATCACCACAGCACATTGCGCGTGATTTCGAAGAGCTGCTGCAGTATCATGTTGCCACTGGCTGTTGGCATCAAGCCTGGTACGCTCTCAAATGGTCTCAAATACTCACTCGCCACTGGAAACTGGGGTGACCAGAAGAAAGCTATGAGCTCAACTGCAGGTGTATCTCAGGTTTTGAATCGCTATACATTCGCCTCAACGCTATCTCACCTTCGGCGTACCAATACGCCCATTGGTAGAGATGGAAAACTTGCAAAACCTCGCCAGCTTCACAATACTCATTGGGGTCTTGTTTGCCCCGCTGAGACCCCCGAGGGCCAGGCTTGTGGTCTTGTCAAAAATTTGTCACTCATGTGCTACGTCAGCGTTGGTTCGCCCGCCGAGCCGCTCATTGACTTTATGATCAACAGGGGTATGGAAGTTATCGAGGAGTACGAACCACTCAGATATCCGCACGCCACTAAAATCTTCGTCAATGGAACTTGGGTTGGAGTTCACCAGGACCCCAAACACCTTGTGGAACAGGTACTCGAGACCCGTCGCAAGTCCTACCTGCAGTATGAGGTGTCTCTCATCAGAGAGATTCGTGATCAAGAGTTCAAGATATTCTCTGACGCTGGCCGAGTCATGCGGCCCGTTTTCACAGTACAAAAGGACGACGACTCAAAAACTGGACTTCTGAAAGGCCAACTTGGCCTGACGAAGGATCTGGTCAACAAATTGGCGCAAGAGCAAACGGATCCACCTGATGATCCGGAAATGAAGATGGGCTGGGAGGGTTTGATAAAAGCTGGCGCAATTGAGTACCTAGATGCTGAAGAAGAGGAGACGTCAATGATTTGCATGACTCCGGAGGATCTGGAGCTGTATCGACTTCAAAAAGCGGGTACTCCTATCGATGACGACTCCAGCGAGGATCCGAACAAGCGCCTGAAGACCAAAACAAATCCAACTACTCACATGTACACTCATTGTGAAATTCATCCAAGTATGATTTTGGGTATTTGCGCAAGCATCATTCC
>Akanthomyces_pseudonoctuidarumYFCC_1808944
CCAACAGGGATTGCCCCAGTAACGGCGAGTGAAGCGGCAACAGCTCAAATTTGAAATCTGGCCCCCGGGCCCGAGTTGTAATTTGCAGAGGATGCTTTTGGCGAGGTGCCTTCCGAGTTCCCTGGAACGGGACGCCACAGAGGGTGAGAGCCCCGTCTGGTCGGACACCGAGCCTCTGTAAAGCTCCTTCGACGAGTCGAGTAGTTTGGGAATGCTGCTCAAAATGGGAGGTATATGTCTTCTAAAGCTAAATATTGGCCAGAGACCGATAGCGCACAAGTAGAGTGATCGAAAGATGAAAAGCACTTTGAAAAGAGGGTTAAAAAGTACGTGAAATTGTTGAAAGGGAAGCGCCCATGACCAGACTTGGGCCCGGCGAATCACCCGGCGTTCTCGCCGGTGCACTTCGCCGGGCACAGGCCAGCATCAGTTTGGCGCGGGGGACAAAGGCTCTGGGAATGTGGCTCCCCCGGGAGTGTTATAGCCCACCGCGTAATACCCTGCGCCGGACTGAGGTACGCGCACTGCAAGGATGCTGGCGTAATGGTCATCAGCGACCCGTCTTGAAACACGGACCAAGGAGTCGTCTTCGTATGCGAGTGTTCGGGTGTCAAACCCCTACGCGTAATGAAAGTGAACGCAGGTGAGAGCTTCGGCGCATCATCGACCGATCCTGATGTTCTCGGATGGATTTGAGTAAGAGCATACGGGGCCGGACCCGAAAGAAGGTGAACTATGCCTGTATAGGGTGAAGCCAGAGGAAACTCTGGTGGAGGCTCGCAGCGGTTCTGACGTGCGAATCGATCGTCAAATATGGGCATGGGGGCGAAAGACTAATCGAACCTTCTAGTAGCTGGTTT---------GCGGAGGGATCATTACCAGAGTTACAGCTCCAAAACCCTTCTGTGAACATACCTATCGTTGCTTCGGCGGACTCGCCCCGGCGTCCGGACGGCCCGGGGCCGTCCGCGGCCCGGACCGAGGCGGCCGCCGGAGACCACACAACCCTGTATTTACCGGCATCTTCTGAATCCGCCTAGCGGCAAAACAAATGAATCAAAACTTTCAACAACGGATCTCTTGGTTCTGGCATCGATGAAGAACGCAGCGAAATGCGATACGTAATGTGAATTGCAGAATTCAGTGAATCATCGAATCTTTGAACGCACATTGCGCCCGCCAGCATTCTGGCGGGCATGCCTGTTCGAGCGTCATTTCAACCCTCGACCTCCCCCCGGGGAGGCCGGCGTTGGGGAACGGCAGCACACCGCCGGCCCCGAAATGGAGTGGCGGCCCGTCCGCGGCGACCTCTGCGCAGTAGACCAGCTCGCACCGGAAGCTCGACGCGGCCACGCCGTAAAACACCTATTCTCTGAACGTTGACCTCGGATCAGGTAGGAATACCCG?????????????????????????????????????????????????????????????????????????????????????????????????????????????????????????????????????????????????????????????????????????????????????????????????????????????????????????????????????????????????????????????????????????????????????????????????????????????????????????????????????????????????????????????????????????????????????????????????????????????????????????????????????????????????????????????????????????????????????????????????????????????????????????????????????????????????????????????????????????????????????????????????????????????????????????????????????????????????????????????????????????????????????????????????????????????????????????????????????????????????????????????????????????????????????????????????????????????????????????????????????????????????????????????????????????????????????????????????????????????????????????????????????????????????????????????????????????????????????????????????????????????????????????????????????????????????CGATTGCGCTATTCTCATCATTGCTGCCGGTACTGGTGAGTTCGAGGCTGGTATCTCCAAGGATGGCCAGACCCGTGAGCACGCTCTCCTCGCTTTCACCCTCGGTGTCAAGCAGCTCATTGTTGCCATCAACAAGATGGACACTGCTCAGTGGGCCGAAGCTCGTTACCAGGAAATCATCAAGGAGACCTCCAACTTCATCAAGAAGGTCGGCTACAACCCCAAGACTGTTGCCTTCGTTCCCATCTCGGGTTTCAACGGCGACAACATGCTTACTGCCTCCACCAACTGCCCCTGGTACAAGGGTTGGGAGAAGGAGACCAAGGCCGGCAAGTCTACTGGCAAGACCCTCCTCGAGGCCATCGATGCCATTGAGCCCCCCAAGCGTCCCCTCGACAAGCCTCTCCGTCTTCCCCTTCAGGATGTCTACAAGATCGGTGGTATCGGAACGGTGCCCGTCGGTCGTGTTGAGACTGGTATTATCAAGCCCGGCATGGTTGTCACCTTCGCTCCCGCTGGTGTCACCACTGAAGTCAAGTCCGTCGAGATGCACCACGAGCAGCTGCCCGAGGGTGTTCCCGGTGACAACGTCGGCTTCAACGTGAAGAACGTTTCCGTCAAGGAAATCCGTCGTGGTAACGTTGCTGGTGACTCCAAGAACGACCCTCCCAAGGGCTCTGCTTCCTTCAACGCCCAGGTTATTGTCATCAACCACCCTGGTCAGATTGGTAACGGTTACGCCCCCGTTCTCGACTGCCACACTGCCCACATTGCTTGCAAGTTCTCTGAGCTCCTTGAGAAGATCGACCGCCGTACTGGTAAGTCGGTTGAGAACAACCCCAAGTTCATCAAGTCTGGTGACTCCGCCATCGTCAAGATGGTTCCCTCCAAGCCCATGTGCGTTGAGGCTTTCACCGACTACCCTCCCGTGAAAAAGGTTTTGGAGATTGTCTGCCACAACTGCAGCAAAGTGTTGGCCGATGAAGTTGGTCTTACCTTCACTCCATGAAGCTTTTGAGCTTGCTGGACGCTAACGTGAACTCTCAGAGCGATCCCGAGTTTGTCACAGCCGTCAACACACGCGATCCGAAACTTCGATTCAAGCGCATCTGGGCCGTGTGCAAGAAGAAGCGCAAGTGTGAGAATGAGGAAAGGCAAGAGAAGAACAAGGATGAAGAGTTTGCTCCAGCTGCCAAGAGTGCCGTCCTCGAGGGGCATGGTGGATGCGGTAACATGCAGCCGCAGGTAAGACAAGCCGCGCTGCAGCTCAAGGCCGCTTTCGAGGTTACTTCGGAAGATGGCCCCAAGAGAAGGGAGACCGTCAATATCAGCGCCGAAATGGCGCACAGTATTCTCCGCCGCATCTCTGAACGCGACCTACACAATATTGGTCTCAACTCGGACTATGCTCGCCCTGAGTGGATGATTATCACTGTTCTTCCCGTTCCCCCGCCTCCCGTGCGCCCTAGTATTTCCATGGATGGTACAGGTACCGGCATGAGAAATGAAGACGACTTGACATACAAACTCGGCGACATTATTCGTGCCAACGGAAATGTCAAGCAGGCCATTCGCGAAGGATCACCACAGCACATTGCGCGTGATTTCGAAGAGCTGCTGCAGTATCATGTTGCCACTGGCTGTTGGCATCAAGCCTGGTACGCTCTCAAATGGTCTCAAATACTCACTCGCCACTGGAAACTGGGGTGACCAGAAGAAAGCTATGAGCTCAACTGCAGGTGTATCTCAGGTTTTGAATCGCTATACATTCGCCTCAACGCTATCTCATCTTCGGCGTACCAATACGCCCATTGGTAGAGATGGAAAACTTGCAAAACCTCGCCAGCTTCACAATACTCATTGGGGTCTTGTTTGCCCCGCTGAGACCCCCGAGGGCCAGGCTTGTGGTCTTGTCAAAAATTTGTCACTCATGTGCTACGTCAGCGTTGGTTCGCCCGCCGAGCCGCTCATTGACTTCATGATCAACAGGGGTATGGAAGTTATCGAGGAGTACGAACCACTCAGATATCCGCACGCCACTAAAATCTTCGTCAATGGAACTTGGGTTGGAGTTCACCAGGACCCCAAACACCTTGTGGAACAGGTACTCGAGACCCGTCGCAAGTCCTACCTGCAGTATGAGGTGTCTCTCATCAGAGAGATTCGTGATCAAGAGTTCAAGATATTCTCTGACGCTGGCCGAGTCATGCGGCCCGTTTTCACAGTACAAAAGGACGACGACTCAAAAACTGGACTTCTGAAAGGCCAACTTGGCCTGACGAAGGATCTGGTCAACAAATTGGCGCAAGAGCAAACGGATCCACCTGATGATCCGGAAATGAAGATGGGCTGGGAGGGTTTGATAAAAGCTGGCGCAATTGAGTACCTAGATGCTGAAGAAGAGGAGACGTCAATGATTTGCATGACTCCGGAGGATCTGGAGCTGTATCGACTTCAAAAAGCGGGTACTCCTATCGATGACGACTCCAGCGAGGATCCGAACAAGCGTCTGAAGACCAAAACAAATCCAACTACTCACATGTACACTCATTGTGAAATTCATCCAAGTATGATTTTGGGTATTTGCGCAAGCATCATTCC
>Akanthomyces_pyralidarumBCC28816T
CCAACAGGGATTGCCCCAGTAACGGCGAGTGAAGCGGCAACAGCTCAAATTTGAAATCTGGCCCCCGGGCCCGAGTTGTAATTTGCAGAGGATGCTTTTGGCGAGGTGCCTTCCGAGTTCCCTGGAACGGGACGCCACAGAGGGTGAGAGCCCCGTCTGGTCGGACACCGAGCCTCTGTAAAGCTCCTTCGACGAGTCGAGTAGTTTGGGAATGCTGCTCAAAATGGGAGGTATATGTCTTCTAAAGCTAAATATTGGCCAGAGACCGATAGCGCACAAGTAGAGTGATCGAAAGATGAAAAGCACTTTGAAAAGAGGGTTAAAAAGTACGTGAAATTGTTGAAAGGGAAGCGCCCGTGACCAGACTTGGGCCCGGCGAATCACCCGGCGTTCTCGCCGGTGCACTTCGCCGGGCACAGGCCAGCATCAGTTTGGCGCGGGGGACAAAGGCCCTGGGAATGTGGCTCCTCCGGGAGTGTTATAGCCCACCGCGCAATACCCCGCGCCGGACTGAGGTACGCGCACTGCAAGGATGCTGGCGTAATGGTCATCAGCGACCCGTCTTGAAACACGGACCAAGGAGTCGTCTTCGTATGCGAGTGTTCGGGTGCCAAACCCCTACGCGTAATGAAAGTGAACGCAGGTGAGAGCTTCGGCGCATCATCGACCGATCCTGATGTTCTCGGATGGATTTGAGTAGGAGCATACGGGGCCGGACCCGAAAGAAGGTGAACTATGCCTGTATAGGGTGAAGCCAGAGGAAACTCTGGTGGAGGCTCGCAGCGGTTCTGACGTGCGAATCGATCGTCAAATATGGGCATGGGGGCGAAAGACTAATCGAACCTTCTAGTAGCTGGTTT--------GACGGGAGGGACATTAACGAGTTTACAACTCCAAAACCCTCATGTGAACATACCCGTCGTTGCTTCGGCGGACTCGCCCCGGCGTCCGGACACCACAGCGCCGCCCGCGGCCCGGATCCAGGCGGCCGCCGGAGACCACAAACCCCTGTCTCGATCAGCATCTTCTGAATCAGCCTAGCGGCGAAACAAACGAATCAAAACTTTCAACAACGGATCTCTTGGTTCTGGCATCGATGAAGAACGCAGCGAAATGCGATAAGTAATGTGAATTGCAGAATTCAGTGAATCATCGAATCTTTGAACGCACATTGCGCCCGCCAGCATTCTGGCGGGCATGCCTGTTCGAGCGTCATTTCAACACTCGAC-CCCCCCCGGGGCGGTCGGCGTTGGGGAACGGCAGCACACCGCCGGCCCCGAAATCCAGTGGCGGCCCGTCCGCGGCGACCCCTGCGCAGTAACACAGCTCGCACCGGAAGCTCGACGCGGCCACGCCGTAAAACACCCGAC-------------------------------------?????????????????????????????????????????????????????????????????????????????????????????????????????????????????????????????????????????????????????????????????????????????????????????????????????????????????????????????????????????????????????????????????????????????????????????????????????????????????????????????????????????????????????????????????????????????????????????????????????????????????????????????????????????????????????????????????????????????????????????????????????????????????????????????????????????????????????????????????????????????????????????????????????????????????????????????????????????????????????????????????????????????????????????????????????????????????????????????????????????????????????????????????????????????????????????????????????????????????????????????????????????????????????????????????????????????????????????????????????????????????????????????????????????????????????????????????????????????????????????????????????????????????????????????????????????????????-GATTGCGCTATTCTCATCATTGCTGCCGGTACTGGTGAGTTCGAGGCTGGTATCTCCAAGGATGGCCAGACTCGCGAGCACGCTCTCCTCGCTTTCACCCTCGGTGTCAAGCAGCTCATTGTTGCCATCAACAAGATGGACACTGCTCAGTGGGCCGAAGCTCGTTACCAGGAAATTATCAAGGAGACCTCCAACTTCATCAAGAAGGTCGGCTACAACCCCAAGACCGTTGCCTTCGTTCCCATCTCGGGCTTCAACGGCGACAACATGCTTACTGCCTCCTCCAACTGCCCCTGGTACAAGGGCTGGGAGAAGGAGACCAAGGCCGGCAAGTCTACTGGCAAGACCCTCCTTGAGGCCATCGACGCCATCGAGCCCCCCAAGCGTCCCCTCGACAAGCCTCTCCGTCTTCCCCTTCAGGATGTCTACAAGATCGGTGGTATCGGAACGGTGCCCGTCGGTCGTGTTGAGACTGGTATCATCAAGCCCGGCATGGTCGTCACCTTCGCCCCCGCTGGTGTCACCACTGAAGTCAAGTCCGTCGAGATGCACCACGAGCAGCTGCCCGAGGGTGTTCCCGGTGACAACGTCGGCTTCAACGTGAAGAACGTTTCCGTCAAGGAAATCCGTCGTGGTAACGTTGCTGGTGACTCCAAGAACGACCCCCCCAAGGCCTCCGCTTCCTTCAACGCCCAGGTCATTGTCATCAACCACCCTGGTCAGATTGGTAACGGTTACGCCCCCGTTCTCGACTGCCACACTGCCCACATTGCTTGCAAGTTCTCCGAGCTCCTCGAGAAGATCGACCGCCGTACTGGTAAGTCGGTTGAGAACAACCCCAAGTTCATCAAGTCTGGCGACTCCGCCATCGTCAAGATGGTTCCCTCCAAGCCCATGTGCG--------------------------GTGAAGAAAGTTTTGGAGATTGTCTGCCACAATTGCAGCAAAGTGTTGGCCGATGAAGTTGGTCTCACCTTCACTCAATGATGCTTTTGAGTTTGTTGGACGCTAACGTGAACTCTCAGAGTGATCCCGAGTTTGTCACAGCCGTCAACACCCGCGATCCGAAACTCCGATTCAAGCGCATGTGGGCCGTGTGCAAGAAGAAGCGCAAGTGTGAGAATGAGGACAGGCAAGATAAAAACCAGGATGAAGAGTTTGCCCCAGGTGCCAAGAGTGTTGTACTCGAAGGACACGGTGGATGCGGCAACATGCAGCCGCAGGTAAGACAAGCCGCGCTGCAGCTCAAGGCCGCTTTCGAGGTTACCACGGAAGATGGCCCCAAGAGGAAGGAAACCGTCAACATTAGCGCCGAAATGGCGCATGGGATTCTCCGCCGCATCTCTGAACGCGACCTGCACAACATTGGCCTCAACTCGGACTATGCCCGCCCCGAGTGGATGATTGTCACTGTTCTTCCCGTTCCCCCGCCTCCCGTGCGCCCTAGTATTTCCATGGATGGTACCGGCACCGGCATGAGAAATGAAGATGATTTGACATACAAGCTCGGCGATATTATTCGTGCCAACGGAAATGTCAAGCAGGCCATTCGCGAAGGATCACCACAACACATTGCACGTGATTTCGAAGAGCTGTTGCAGTATCATGTTGCCAC--------------------------------------------------------------------------------------------------------------------------CGCTATACATTCGCCTCAACGCTGTCTCATCTTCGACGTACCAACACGCCCATTGGTAGAGATGGAAAACTTGCAAAGCCTCGGCGGCTTCACAATACTCATTGGGGTCTTGTCTGCCCCGCTGAGACCCCTGAAGGCCAGGCTTGTGGTCTTGTCAAAAACCTGTCCCTCATGTGTTACGTCAGCGTATGTTCGCCCGCCGAGCCGCTCATTGACTTCATGATCAACAGGGGTATGGAGGTTATCGAAGAGTACGAACCACTCATATATCCGCACGCTACCAAGATCTTCGTCAATGGAACATGGGTTGGAGTTCACCAGGACCCCAAACACCTTGTGGAACAGGTACTCGAGACCCGTCGCAAGTCCTACCTGCAGTATGAGGTGTCTCTCATCATAGAGATTCGTGATCAAGAATTCAAGATCTTCTCTGATGCCGGCCGAGTCATGCGGCCCGTTTTTACAGTGCAAAAGGAAGATGATCCAAAGATTGGGCTTTTGAAGGGTCAACTTGGTCTGACGAAGGATCTGGTCAACAAATTAGCTCAAGAGCAAGCTGATCCACTTGACGATCCGGAAATGAAGATGGGCTGGGAGGGCCTGATAAAAGCTGGCGCAATTGAGTATCTAGATGCTGAAGAAGAGGAGACAGCGATGATTTGCATGACTCCGGAGGATCTTGAGCTCTATAGGCTTCATAAAGCCGGTGCACCTGTTGAGGACGACTCTAGCGATGATCCGAATAAGCGCCTGAAGACCAAAACGAACCCAACCACTCACATGTACACCCATTGCGAAATTCATCCAAGCATGATTTTAGGTATCTGCGCAAGCATTATTCC
>Akanthomyces_pyralidarumBCC32191
CCAACAGGGA-TGCCCCAGTAACGGCGAGTGAAGCGGCAACAGCTCAAATTTGAAATCTGGCCCCCGGGCCCGAGTTGTAATTTGCAGAGGATGCTTTTGGCGAGGTGCCTTCCGAGTTCCCTGGAACGGGACGCCACAGAGGGTGAGAGCCCCGTCTGGTCGGACACCGAGCCTCTGTAAAGCTCCTTCGACGAGTCGAGTAGTTTGGGAATGCTGCTCAAAATGGGAGGTATATGTCTTCTAAAGCTAAATATTGGCCAGAGACCGATAGCGCACAAGTAGAGTGATCGAAAGATGAAAAGCACTTTGAAAAGAGGGTTAAAAAGTACGTGAAATTGTTGAAAGGGAAGCGCCCGTGACCAGACTTGGGCCCGGCGAATCACCCGGCGTTCTCGCCGGTGCACTTCGCCGGGCACAGGCCAGCATCAGTTTGGCGCGGGGGACAAAGGCCCTGGGAATGTGGCTCCTCCGGGAGTGTTATAGCCCACCGCGCAATACCCCGCGCCGGACTGAGGTACGCGCACTGCAAGGATGCTGGCGTAATGGTCATCAGCGACCCGTCTTGAAACACGGACCAAGGAGTCGTCTTCGTATGCGAGTGTTCGGGTGCCAAACCCCTACGCGTAATGAAAGTGAACGCAGGTGAGAGCTTCGGCGCATCATCGACCGATCCTGATGTTCTCGGATGGATTTGAGTAGGAGCATACGGGGCCGGACCCGAAAGAAGGTGAACTATGCCTGTATAGGGTGAAGCCAGAGGAAACTCTGGTGGAGGCTCGCAGCGGTTCTGACGTGCGAATCGATCGTCAAATATGGGCATGGGGGCGAAAGACTAATCGAACCTTCTATTAACTGGTTT--------GACGGGAGGGACATTAACGAGTTTACAACTCCAAAACCCTCATGTGAACATACCCGTCGTTGCTTCGGCGGACTCGCCCCGGCGTCCGGACACCACAGCGCCGCCCGCGGCCCGGATCCAGGCGGCCGCCGGAGACCACAAACCCCTGTCTCGATCAGCATCTTCTGAATCAGCCTAGCGGCGAAACAAACGAATCAAAACTTTCAACAACGGATCTCTTGGTTCTGGCATCGATGAAGAACGCAGCGAAATGCGATAAGTAATGTGAATTGCAGAATTCAGTGAATCATCGAATCTTTGAACGCACATTGCGCCCGCCAGCATTCTGGCGGGCATGCCTGTTCGAGCGTCATTTCAACACTCGA--CCCCCCCGGGGCGGTCGGCGTTGGGGAACGGCAGCACACCGCCGGCCCCGAAATCCAGTGGCGGCCCGTCCGCGGCGACCCCTGCGCAGTAACACAGCTCGCACCGGA----------------------------------------------------------------------?????????????????????????????????????????????????????????????????????????????????????????????????????????????????????????????????????????????????????????????????????????????????????????????????????????????????????????????????????????????????????????????????????????????????????????????????????????????????????????????????????????????????????????????????????????????????????????????????????????????????????????????????????????????????????????????????????????????????????????????????????????????????????????????????????????????????????????????????????????????????????????????????????????????????????????????????????????????????????????????????????????????????????????????????????????????????????????????????????????????????????????????????????????????????????????????????????????????????????????????????????????????????????????????????????????????????????????????????????????????????????????????????????????????????????????????????????????????????????????????????????????????????????????????????????????????????-GATTGCGCTATTCTCATCATTGCTGCCGGTACTGGTGAGTTCGAGGCTGGTATCTCCAAGGATGGCCAGACTCGCGAGCACGCTCTCCTCGCTTTCACCCTCGGTGTCAAGCAGCTCATTGTTGCCATCAACAAGATGGACACTGCTCAGTGGGCCGAAGCTCGTTACCAGGAAATTATCAAGGAGACCTCCAACTTCATCAAGAAGGTCGGCTACAACCCCAAGACCGTTGCCTTCGTTCCCATCTCGGGCTTCAACGGCGACAACATGCTTACTGCCTCCTCCAACTGCCCCTGGTACAAGGGCTGGGAGAAGGAGACCAAGGCCGGCAAGTCTACTGGCAAGACCCTCCTTGAGGCCATCGACGCCATCGAGCCTCCCAAGCGTCCCCTCGACAAGCCTCTCCGTCTTCCCCTTCAGGATGTCTACAAGATCGGTGGTATCGGAACGGTGCCCGTCGGTCGTGTTGAGACTGGTATCATCAAGCCCGGCATGGTCGTCACCTTCGCCCCCGCTGGTGTCACCACTGAAGTCAAGTCCGTCGAGATGCACCACGAGCAGCTGCCCGAGGGTGTTCCCGGTGACAACGTCGGCTTCAACGTGAAGAACGTTTCCGTCAAGGAAATCCGTCGTGGTAACGTTGCTGGTGACTCCAAGAACGACCCCCCCAAGGCCTCCGCTTCCTTCAACGCCCAGGTCATTGTCATCAACCACCCTGGTCAGATTGGTAACGGTTACGCCCCCGTTCTCGACTGCCACACTGCCCACATTGCTTGCAAGTTCTCCGAGCTCCTCGAGAAGATCGACCGCCGTACTGGTAAGTCGGTTGAGAACAACCCCAAGTTCATCAAGTCTGGCGACTCCGCCATCGTCAAGATGGTTCCCTCCAAGCCCATGTGCG--------------------------GTGAAGAAAGTTTTGGAGATTGTCTGCCACAATTGCAGCAAAGTGTTGGCCGATGAAGTTGGTCTCACCTTCACTCAATGATGCTTTTGAGTTTGTTGGACGCTAACGTGAACTCTCAGAGTGATCCCGAGTTTGTCACAGCCGTCAACACCCGCGATCCGAAACTCCGATTCAAGCGCATGTGGGCCGTGTGCAAGAAGAAGCGCAAGTGTGAGAATGAGGACAGGCAAGATAAAAACCAGGATGAAGAGTTTGCCCCAGGTGCCAAGAGTGTTGTACTCGAAGGACACGGTGGATGCGGCAACATGCAGCCGCAGGTAAGACAAGCCGCGCTGCAGCTCAAGGCCGCTTTCGAGGTTACCACGGAAGATGGCCCCAAGAGGAAGGAAACCGTCAACATTAGCGCCGAAATGGCGCATGGGATTCTCCGCCGCATCTCTGAACGCGACCTGCACAACATTGGCCTCAACTCGGACTATGCCCGCCCCGAGTGGATGATTGTCACTGTTCTTCCCGTTCCCCCGCCTCCCGTGCGCCCTAGTATTTCCATGGATGGTACCGGCACCGGCATGAGAAATGAAGATGATTTGACATACAAGCTCGGCGATATTATTCGTGCCAACGGAAATGTCAAGCAGGCCATTCGCGAAGGATCACCACAACACATTGCACGTGATTTCGAAGAGCTGTTGCAGTATCATGTTGCCAC-----------------------------------------------------------------------------------------------ACTGCAGGTGTGTCTCAGGTTTTGAATCGCTATACATTCGCCTCAACGCTATCTCATCTTCGACGTACCAACACGCCCATTGGTAGAGATGGAAAACTTGCAAAGCCTCGGCAGCTTCACAATACTCATTGGGGTCTTGTCTGCCCCGCTGAGACCCCTGAAGGCCAGGCTTGTGGTCTTGTCAAAAACCTGTCCCTCATGTGTTACGTCAGCGTAGGTTCGCCCGCCGAGCCGCTCATTGACTTCATGATCAACAGGGGTATGGAGGTTATCGAAGAGTACGAACCACTCAGATATCCGCACGCTACCAAGATCTTCGTCAATGGAACATGGGTTGGAGTTCACCAGGACCCCAAACACCTTGTGGAACAGGTACTCGAGACCCGTCGCAAGTCCTACCTGCAGTATGAGGTGTCTCTCATCAGAGAGATTCGTGATCAAGAATTCAAGATCTTCTCTGATGCCGGCCGAGTCATGCGGCCCGTTTTTACAGTGCAAAAGGAAGATGATCCAAAGATTGGGCTTTTGAAGGGTCAACTTGGTCTGACGAAGGATCTGGTCAACAAATTAGCTCAAGAGCAAGCTGATCCACTTGACGATCCGGAAATGAAGATGGGCTGGGAGGGCCTGATAAAAGCTGGCGCAATTGAGTATCTAGATGCTGAAGAAGAGGAGACAGCGATGATTTGCATGACTCCAGAGGATCTTGAGCTCTATAGGCTTCAGAAAGCCGGTGCACCTGTTGAGGACGACTCTAGCGATGATCCGAATAAGCGCCTGAAGACCAAAACGAACCCAACCACTCACATGTACACCCATTGCGAAATTCATCCAAGCATGATTTTAGGTATCTGCGCAAGCATTATTCC
>Akanthomyces_pyralidarumBCC40869
CCAACAGGGATTGCCCCAGTAACGGCGAGTGAAGCGGCAACAGCTCAAATTTGAAATCTGGCCCCCGGGCCCGAGTTGTAATTTGCAGAGGATGCTTTTGGCGAGGTGCCTTCCGAGTTCCCTGGAACGGGACGCCACAGAGGGTGAGAGCCCCGTCTGGTCGGACACCGAGCCTCTGTAAAGCTCCTTCGACGAGTCGAGTAGTTTGGGAATGCTGCTCAAAATGGGAGGTATATGTCTTCTAAAGCTAAATATTGGCCAGAGACCGATAGCGCACAAGTAGAGTGATCGAAAGATGAAAAGCACTTTGAAAAGAGGGTTAAAAAGTACGTGAAATTGTTGAAAGGGAAGCGCCCGTGACCAGACTTGGGCCCGGCGAATCACCCGGCGTTCTCGCCGGTGCACTTCGCCGGGCACAGGCCAGCATCAGTTTGGCGCGGGGGACAAAGGCCCTGGGAATGTGGCTCCTCCGGGAGTGTTATAGCCCACCGCGCAATACCCCGCGCCGGACTGAGGTACGCGCACTGCAAGGATGCTGGCGTAATGGTCATCAGCGACCCGTCTTGAAACACGGACCAAGGAGTCGTCTTCGTATGCGAGTGTTCGGGTGCCAAACCCCTACGCGTAATGAAAGTGAACGCAGGTGAGAGCTTCGGCGCATCATCGACCGATCCTGATGTTCTCGGATGGATTTGAGTAGGAGCATACGGGGCCGGACCCGAAAGAAGGTGAACTATGCCTGTATAGGGTGAAGCCAGAGGAAACTCTGGTGGAGGCTCGCAGCGGTTCTGACGTGCGAATCGATCGTCAAATATGGGCATGGGGGCGAAAGACTAATCGAACCTTCTAGTAGCTGGTTTGGTGAACCAGCGGAGGGATCATTAACGAGTTTACAACTCCAAAACCCTCATGTGAACATACCCGTCGTTGCTTCGGCGGACTCGCCCCGGCGTCCGGACACCACAGCGCCGCCCGCGGCCCGGATCCAGGCGGCCGCCGGAGACCACAAACCCCTGTCTCGATCAGCATCTTCTGAATCAGCCTAGCGGCGAAACAAACGAATCAAAACTTTCAACAACGGATCTCTTGGTTCTGGCATCGATGAAGAACGCAGCGAAATGCGATAAGTAATGTGAATTGCAGAATTCAGTGAATCATCGAATCTTTGAACGCACATTGCGCCCGCCAGCATTCTGGCGGGCATGCCTGTTCGAGCGTCATTTCAACACTCGACCCCCCCCCGGGGCGGTCGGCGTTGGGGAACGGCAGCACACCGCCGGCCCCGAAATCCAGTGGCGGCCCGTCCGCGGCGACCCCTGCGCAGTAACACAGCTCGCACCGGAAGCTCGACGCGGCCACGCCGTAAAACACCCGAC-TCTTGACGTTGACCTCGGATCA--------------?????????????????????????????????????????????????????????????????????????????????????????????????????????????????????????????????????????????????????????????????????????????????????????????????????????????????????????????????????????????????????????????????????????????????????????????????????????????????????????????????????????????????????????????????????????????????????????????????????????????????????????????????????????????????????????????????????????????????????????????????????????????????????????????????????????????????????????????????????????????????????????????????????????????????????????????????????????????????????????????????????????????????????????????????????????????????????????????????????????????????????????????????????????????????????????????????????????????????????????????????????????????????????????????????????????????????????????????????????????????????????????????????????????????????????????????????????????????????????????????????????????????????????????????????????????????????-GATTGCGCTATTCTCATCATTGCTGCCGGTACTGGTGAGTTCGAGGCTGGTATCTCCAAGGATGGCCAGACTCGCGAGCACGCTCTCCTCGCTTTCACCCTCGGTGTCAAGCAGCTCATTGTTGCCATCAACAAGATGGACACTGCTCAGTGGGCCGAAGCTCGTTACCAGGAAATTATCAAGGAGACCTCCAACTTCATCAAGAAGGTCGGCTACAACCCCAAGACCGTTGCCTTCGTTCCCATCTCGGGCTTCAACGGCGACAACATGCTTACTGCCTCATCCAACTGCCCCTGGTACAAGGGCTGGGAGAAGGAGACCAAGGCCGGCAAGTCTACTGGCAAGACCCTCCTTGAGGCCATCGACGCCATCGAGCCCCCCAAGCGTCCCCTCGACAAGCCTCTCCGTCTTCCCCTTCAGGATGTCTACAAGATCGGTGGTATCGGAACGGTGCCCGTCGGTCGTGTTGAGACTGGTATCATCAAGCCCGGCATGGTCGTCACCTTCGCCCCCGCTGGTGTCACCACTGAAGTCAAGTCCGTCGAGATGCACCACGAGCAGCTGCCCGAGGGTGTTCCCGGTGACAACGTCGGCTTCAACGTGAAGAACGTTTCCGTCAAGGAAATCCGTCGTGGTAACGTTGCTGGTGACTCCAAGAACGACCCCCCCAAGGCCTCCGCTTCCTTCAACGCCCAGGTCATTGTCATCAACCACCCTGGTCAGATTGGTAACGGTTACGCCCCCGTTCTCGACTGCCACACTGCCCACATTGCTTGCAAGTTCTCCGAGCTCCTCGAGAAGATCGACCGCCGTACTGGTAAGTCGGTTGAGAACAACCCCAAGTTCATCAAGTCTGGCGACTCCGCCATCGTCAAGATGGTTCCCTCCAAGCCCATGTGCG--------------------------GTGAAGAAAGTTTTGGAGATTGTCTGCCACAATTGCAGCAAAGTGTTGGCCGATGAAGTTGGTCTCACCTTCACTCAATGATGCTTTTGAGTTTGTTGGACGCTAACGTGAACTCTCAGAGTGATCCCGAGTTTGTCACAGCCGTCAACACCCGCGATCCGAAACTCCGATTCAAGCGCATGTGGGCCGTGTGCAAGAAGAAGCGCAAGTGTGAGAATGAGGACAGGCAAGATAAAAACCAGGATGAAGAGTTTGCCCCAGGTGCCAAGAGTGTTGTACTCGAAGGACACGGTGGATGCGGCAACATGCAGCCGCAGGTAAGACAAGCCGCGCTGCAGCTCAAGGCCGCTTTCGAGGTTACCACGGAAGATGGCCCCAAGAGGAAGGAAACCGTCAACATTAGCGCCGAAATGGCGCATGGGATTCTCCGCCGCATCTCTGAACGCGACCTGCACAACATTGGCCTCAACTCGGACTATGCCCGCCCCGAGTGGATGATTGTCACTGTTCTTCCCGTTCCCCCGCCTCCCGTGCGCCCTAGTATTTCCATGGATGGTACCGGCACCGGCATGAGAAATGAAGATGATTTGACATACAAGCTCGGCGATATTATTCGTGCCAACGGAAATGTCAAGCAGGCCATTCGCGAAGGATCACCACAACACATTGCACGTGATTTCGAAGAGCTGTTGCAGTATCATGTTGCCAC-----------------------------------------------------------------------------------------------ACTGCAGGTGTGTCTCAGGTTTTGAATCGCTATACATTCGCCTCAACGCTATCTCATCTTCGACGTACCAACACGCCCATTGGTAGAGATGGAAAACTTGCAAAGCCTCGGCAGCTTCACAATACTCATTGGGGTCTTGTCTGCCCCGCTGAGACCCCTGAAGGCCAGGCTTGTGGTCTTGTCAAAAACCTGTCCCTCATGTGTTACGTCAGCGTAGGTTCGCCCGCCGAGCCGCTCATTGACTTCATGATCAACAGGGGTATGGAGGTTATCGAAGAGTACGAACCACTCAGATATCCGCACGCTACCAAGATCTTCGTCAATGGAACATGGGTTGGAGTTCACCAGGACCCCAAACACCTTGTGGAACAGGTACTCGAGACCCGTCGCAAGTCCTACCTGCAGTATGAGGTGTCTCTCATCAGAGAGATTCGTGATCAAGAATTCAAGATCTTCTCTGATGCCGGCCGAGTCATGCGGCCCGTTTTTACAGTGCAAAAGGAAGATGATCCAAAGATTGGGCTTTTGAAGGGTCAACTTGGTCTGACGAAGGATCTGGTCAACAAATTAGCTCAAGAGCAAGCTGATCCACTTGACGATCCGGAAATGAAGATGGGCTGGGAGGGCCTGATAAAAGCTGGCGCAATTGAGTATCTAGATGCTGAAGAAGAGGAGACAGCGATGATTTGCATGACTCCAGAGGATCTTGAGCTCTATAGGCTTCAGAAAGCCGGTGCACCTGTTGAGGACGACTCTAGCGATGATCCGAATAAGCGCCTGAAGACCAAAACGAACCCAACCACTCACATGTACACCCATTGCGAAATTCATCCAAGCATGATTTTAGGTATCTGCGCAAGCATTATTCC
>Akanthomyces_sp_DT_2022fBCC_76537
CCAACAGGGATTGCCCCAGTAACGGCGAGTGAAGCGGCAACAGCTCAAATTTGAAATCTGGCCCCCGGGTCCGAGTTGTAATTTGCAGAGGATGCTTTTGGCGAGGTGCCTTCCGAGTTCCCTGGAACGGGACGCCACAGAGGGTGAGAGCCCCGTCTGGTCGGACACCGAGCCTCTGTAAAGCTCCTTCGACGAGTCGAGTAGTTTGGGAATGCTGCTCAAAATGGGAGGTATATGTCTTCTAAAGCTAAATATTGGCCAGAGACCGATAGCGCACAAGTAGAGTGATCGAAAGATGAAAAGCACTTTGAAAAGAGGGTTAAAAAGTACGTGAAATTGTTGAAAGGGAAGCGCCTGTGACCAGACTTGGGCCCGGTGAATCATCCAGCGTTCTCGCTGGTGCACTTCGCCGGGCACAGGCCAGCATCAGTTTGGCGCGCGGGAGAAAGGCTCTGGGAATGTGGCTCCCCCGGGAGTGTTATAGCCCACCGCGTAATACCCCGCGCCGGACTGAGGTACGCGCACTGCAAGGATGCTGGCGTAATGGTCATCAGCGACCCGTCTTGAAACACGGACCAAGGAGTCGTCTTCGTATGCGAGTGTTCGGGTGTCAAACCCCTACGCGTAATGAAAGTGAACGCAGGTGAGAGCTTCGGCGCATCATCGACCGATCCTGATGTTCTCGGATGGATTTGAGTAAGAGCATACGGGGCCGGACCCGAAAGAAGGTGAACTATGCCTGTATAGGGTGAAGCCAGAGGAAACTCTGGTGGAGGCTCGCAGCGGTTCTGACGTGCGAATCGATCGTCAAATATGGGCATGGGGGCGAAAGACTAATCGAACCTTCTAGTAGCTGGTTT-------------------CATTAACGAGTTTACAACTCCTAAACCCTCATGTGAACATACCAAACGTTGCTTCGGCGGACTCGCCCCGGCGTCCGGACGGCCTCGCGCCGCCCGCGGCCCGGATCCAGGCGGCCGCCGGAGACCAGAAACTCTTGTCTTTATCAGCATCTTCTGAACAAGCCTAGCGGCGAAACAAATGAATCAAAACTTTCAACAACGGATCTCTTGGTTCTGGCATCGATGAAGAACGCAGCGAAATGCGATAAGTAATGTGAATTGCAGAATTCAGTGAATCATCGAATCTTTGAACGCACATTGCGCCCGCCAGCATTCTGGCGGGCATGCCTGTCCGAGCGTCATTTCAACCCTCGCCCTCCCCCCGGGGAGGTCGGCGTTGGGGAACGGCAGCACACCGCCGGCCCCGAAATCGAGTGGCGGCCCGTCCGCGGCAAGCTCTGCGTAGTAACGCACCTCGCACCGCAAGCCCGACGCGGCCACGCCGTAAAACACCCAAC-TCTGAACGTTGACCTCGGATCA--------------?????????????????????????????????????????????????????????????????????????????????????????????????????????????????????????????????????????????????????????????????????????????????????????????????????????????????????????????????????????????????????????????????????????????????????????????????????????????????????????????????????????????????????????????????????????????????????????????????????????????????????????????????????????????????????????????????????????????????????????????????????????????????????????????????????????????????????????????????????????????????????????????????????????????????????????????????????????????????????????????????????????????????????????????????????????????????????????????????????????????????????????????????????????????????????????????????????????????????????????????????????????????????????????????????????????????????????????????????????????????????????????????????????????????????????????????????????????????????????????????????????????????????????????????????????????????????CGATTGCGCTATTCTCATCATTGCTGCCGGTACTGGTGAGTTCGAGGCTGGTATCTCCAAGGATGGCCAGACCCGTGAGCACGCTCTCCTCGCTTTCACCCTCGGTGTCAAGCAGCTCATTGTTGCCATCAACAAGATGGACACTGCTCAGTGGGCCGAAGCTCGTTACCAGGAAATCATCAAGGAGACCTCCAACTTCATCAAGAAGGTCGGCTACAACCCCAAGACTGTTGCCTTCGTTCCCATCTCGGGCTTCAACGGCGACAACATGCTTACTGCCTCCTCCAACTGCCCCTGGTACAAGGGTTGGGAGAAGGAGACCAAGGCCGGCAAGTCTACTGGCAAGACCCTCCTTGAGGCTATCGATGCCATCGAGCCCCCCAAGCGTCCCCTCGACAAGCCTCTCCGTCTTCCCCTTCAGGATGTCTACAAGATTGGTGGTATCGGAACGGTGCCCGTCGGTCGTGTTGAGACTGGTATCATCAAGCCCGGCATGGTCGTCACCTTCGCCCCTGCTGGTGTCACCACTGAAGTCAAGTCCGTCGAGATGCACCACGAGCAGCTGCCCGAGGGTGTTCCCGGTGACAACGTCGGCTTCAACGTGAAGAACGTTTCCGTCAAGGAAATCCGTCGTGGTAACGTTGCTGGTGACTCCAAGAACGACCCCCCTAAGGGCTCCGCTTCCTTCAACGCCCAGGTTATTGTCATCAACCACCCTGGTCAGATTGGTAACGGTTACGCCCCTGTTCTCGACTGCCACACTGCCCACATTGCTTGCAAGTTCTCTGAGCTCCTCGAGAAGATCGACCGCCGTACTGGTAAGTCGGTTGAGAACAACCCCAAGTTCATCAAGTCCGGCGACTCCGCCATCGTCAAGATGGTTCCCTCCAAACCCATGTGCGTTGAGGCTTTCACCGACTACCCTCCC?????????????????????????????????????????????????????????????????????????????????????????????????????????????????????????????????????????????????????????????????????????????????????????????????????????????????????????????????????????????????????????????????????????????????????????????????????????????????????????????????????????????????????????????????????????????????????????????????????????????????????????????????????????????????????????????????????????????????????????????????????????????????????????????????????????????????????????????????????????????????????????????????????????????????????????????????????????????????????????????????????????????????????????????????????????????????????????????????????--------------------------------------------------------------------------TCAGAGAAGGCCATGAGCTCAACTGCAGGTGTATCACAGGTCTTGAATCGTTATACATTCGCCTCAACGCTGTCTCATCTTCGACGTACCAATACGCCCATTGGTAGAGATGGAAAACTTGCAAAACCTCGGCAGCTTCACAATACTCACTGGGGTTTTGTCTGCCCTGCGGAGACCCCTGAAGGCCAGGCTTGTGGCCTGGTCAAAAACCTGTCCCTGATGTGCTACGTCAGTGTTGGTTCGCCCGCCGAGCCGCTCATTGACTTCATGATCAATAGGGGTATGGAAGTTATCGAAGAATACGAACCACTCAGATATCCACACGCTACCAAGATCTTCGTAAATGGAACATGGGTTGGAGTTCACCAGGACCCGAAACACCTTGTGGAACAGGTACTTGAGACCCGTCGCAAGTCCTACCTGCAGTATGAGGTGTCTCTCATCAGAGAGATTCGTGATCAAGAATTCAAGATCTTCTCTGACGCCGGCCGAGTTATGCGGCCCGTTTTTACAGTGCAAAAGGAAGACGATTCGAAGATTGGGCTTTTAAAGGGTCAACTTGGTCTGACCAAAGATCTGGTCAACAAATTAGCTCAAGAGCAAGCTGATCCACCCGACGATCCGGAAATGAAGATGGGCTGGGAGGGTCTGATAAAAGCTGGCGCAATTGAGTATCTAGATGCTGAAGAAGAGGAGACATCAATGATTTGCATGACTCCGGAGGATCTGGAGCTCTATAGACTTCAAAAAGCCGGTAGACCTGTCGAGGACGACTCCAGCGATGATCCGAACAAGCGCCTGAAGACCAAAACCAACCCAACCACTCACATGTACACTCATTGTGAAATTCATCCAAGTATGATTTTAGGTATCTGCGCAAGCATT-----
>Akanthomyces_thailandicusTBRC_7245_T
-------------------------------------------------TTTGAAATCTGGCCCCAGGGCCCGAGTTGTAATTTGCAGAGGATGCTTTTGGCGAGGTGCCTTCCGAGTTCCCTGGAACGGGACGCCGCAGAGGGTGAGAGCCCCGTCTGGTCGGCCACCGAGCCTCTGTAAAGCTCCTTCGACGAGTCGAGTAGTTTGGGAATGCTGCTCAAAATGGGAGGTATATGTCTTCTAAAGCTAAATACTGGCCAGAGACCGATAGCGCACAAGTAGAGTGATCGAAAGATGAAAAGCACTTTGAAAAGAGGGTTAAACAGTACGTGAAATTGTTGAAAGGGAAGCGCCCATGACCAGACCTGGGCCCGGTGAATCATCCGGCGTTCTCGCCGGTGCACTTTGCCGGGCCCAGGCCAGCATCAGCCTGGCGCGGGGGGGAAAGGCTGTGGGAACGTGGCTCCCCCGGGAGTGTTATAGCCCACCGCGCAATACCCTGCGCCGGACTGAGGTACGCGCGTTGCAAGGATGCTGGCGTAATGGTCATCAGCGACCCGTCTTGAAACACGGACCAAGGAGTCGTCTTCGTATGCGAGTGTTCGGGTGTCAAACCCCTACGCGTAATGAAAGTGAACGCAGGTGAGAGCTTCGGCGCATCATCGACCGATCCTGATGTTCTCGGATGGATTTGAGTAGGAGCATACGGGGCCGGACCCGAAAGAAGGTGAACTATGCCTGTGTAGGGTGAAGCCAGAGGAAACTCTGGTGGAGGCTCGCAGCGGTTCTGACGTGCGAATCGATCGTCAAACATGGGCATGGGGGCGAAAGACTAATCGAACCTTCTAGTAGCTGGTTT-------------------CATTACCGAGTTTACAACTCCCAAACCCTTCTGTGAACATACCTACCGTTGCTTCGGCGGACTCGCCCCGGCGCCCGGACGGCCTCGCGCCGCCCGCGGCCCGGACCCAGGCGGCCGCCGGAGACCCCCAAACCCTGTATCCGTCAGCGTCTTCTGAATCCGCCGCGAGGCAAAACAAACGAATCAAAACTTTCAACAACGGATCTTTTGGTTTTGGCATCGATGAAGAACGCAGCGAAATGCGATAAGTAATGTGAATTGCAGAATTCCGTGAACCATCGAATCTTTGAACGCACATTGCGCCCGCCAGCACTCTGGCGGGCATGCCTGTTCGAGCGTCATCTCAACCCTCGACCCCCCCCCGGGGAGGTCGGCGTTGGGGAACGGCAGCACCCCGCCGGCCCCTAAATACAGTGGCGGCCCGTCCGCGGCGACCTCTGCGCAGTACTCCAGCTCGCACCGGGAACCCGACGCGGCCACGCCGTAAAACACCCAACCCCTGAACGCTGACCTCGAATCA--------------?????????????????????????????????????????????????????????????????????????????????????????????????????????????????????????????????????????????????????????????????????????????????????????????????????????????????????????????????????????????????????????????????????????????????????????????????????????????????????????????????????????????????????????????????????????????????????????????????????????????????????????????????????????????????????????????????????????????????????????????????????????????????????????????????????????????????????????????????????????????????????????????????????????????????????????????????????????????????????????????????????????????????????????????????????????????????????????????????????????????????????????????????????????????????????????????????????????????????????????????????????????????????????????????????????????????????????????????????????????????????????????????????????????????????????????????????????????????????????????????????????????????????????????????????????????????????-------------CTCATCATTGCTGCCGGTACTGGTGAGTTCGAGGCTGGTATCTCCAAGGATGGCCAGACCCGTGAGCACGCTCTCCTCGCTTTCACCCTTGGTGTCAAGCAGCTCATTGTCGCCATCAACAAGATGGACACTGCTCAGTGGGCCGAGGCTCGTTACCAGGAAATTATCAAGGAGACCTCCAACTTCATCAAGAAGGTCGGCTACAACCCCAAGACTGTCGCCTTCGTCCCCATCTCGGGCTTCAACGGCGACAACATGCTTACTGCCTCCACCAACTGCCCCTGGTACAAGGGTTGGGAGAAGGAGACCAAGGCTGGCAAGTCCACTGGCAAGACCCTCCTCGAGGCCATCGACGCCATTGAGCCCCCCAAGCGTCCCCTCGACAAGCCCCTCCGTCTTCCTCTTCAGGATGTCTACAAGATCGGTGGTATCGGAACGGTGCCCGTCGGTCGTGTCGAGACTGGTATCATCAAGCCCGGCATGGTCGTCACCTTCGCCCCCGCTGGTGTCACCACTGAAGTCAAGTCCGTCGAGATGCACCACGAGCAGCTGCCCGAGGGTGTTCCCGGTGACAACGTCGGCTTCAACGTGAAGAACGTTTCCGTCAAGGAAATCCGTCGTGGCAACGTCGCTGGTGACTCCAAGAACGACCCCCCCAAGGGCGCCGCCTCTTTCAACGCCCAGGTCATTGTTATCAACCACCCTGGCCAGATTGGTAACGGTTACGCCCCCGTTCTCGACTGCCACACTGCCCACATTGCTTGCAAGTTCGCCGAGCTCCTCGAGAAGATCGACCGCCGTACTGGTAAGTCGGTTGAGAACAACCCCAAGTTCATCAAGTCTGGTGACTCCGCCATCGTCAAGAT-------------------------------------------------?????????????????????????????????????????????????????????????????????????????????????????????????????????????????????????????????????????????????????????????????????????????????????????????????????????????????????????????????????????????????????????????????????????????????????????????????????????????????????????????????????????????????????????????????????????????????????????????????????????????????????????????????????????????????????????????????????????????????????????????????????????????????????????????????????????????????????????????????????????????????????????????????????????????????????????????????????????????????????????????????????????????????????????????????????????????????????????????????????-----------------------------------------------------------------TGGGGCGACCAGAAGAAAGCCATGAGCTCGACTGCTGGTGTGTCTCAGGTGTTGAATCGCTATACGTTTGCCTCGACGCTGTCCCATCTTCGACGTACCAATACGCCCATCGGCAGAGATGGCAAACTGGCGAAACCTCGTCAACTTCACAATACTCATTGGGGTCTCGTCTGTCCTGCTGAGACACCTGAAGGTCAGGCTTGTGGACTTGTCAAAAACCTGTCTCTCATGTGCTACGTCAGCGTAGGTTCGCCTGCCGAGCCGCTCATTGACTTCATGATCAACAGGGGTATGGAAGTTATCGAAGAGTACGAACCACTCAGATATCCTCACGCTACCAAGATCTTTGTCAACGGGACATGGGTTGGCGTTCACCAGGACCCAAAGCACCTTGTGGATCAGGTATTTGAAACCCGTCGCAAATCATACCTGCAGTATGAGGTGTCCCTCATCAGAGAAATCCGTGATCAAGAATTCAAGATCTTTTCTGATGCGGGCCGAGTCATGCGGCCCGTTTTTACAGTACAGGAGAAAGATGACCCGGAGACTGGCCTCGAAAAGGGTCAGCTTGGTCTGACAAAGGATTTAGTCAACAAACTGGCGCAAGAGCAGGCTGACCCACCTGAGGATCCAGAAATGAAGATGGGCTGGGAGGGTCTGATCAAAGCTGGCGCGATTGAGTACTTGGATGCTGAAGAAGAGGAGACGTCCATGATTTGCATGACCCCGGAGGATCTAGAGCTGTATAGGCTTCAAAAAGCGGGTGTACCTGTCGAGGATGACTCGGGCGAGGATCCGAACAAGCGTCTGAAGACCAAAACTAACCCAACCACACACATGTACACTCACTGCGAGATTCATCCAAGTATG-----------------------------
>Akanthomyces_tortricidarumBCC28583
CCAACAGGGATTGCCCCAGTAACGGCGAGTGAAGCGGCAACAGCTCAAATTTGAAATCTGGCCCCCGGGTCCGAGTTGTAATTTGCAGAGGACGCTTTTGGCGAGGTGCCTTCCGAGTTCCCTGGAACGGGACGCCACAGAGGGTGAGAGCCCCGTCTGGTCGGACACCGAGCCTCTGTAAAGCTCCTTCGACGAGTCGAGTAGTTTGGGAATGCTGCTCAAAATGGGAGGTATATGTCTTCTAAAGCTAAATATTGGCCAGAGACCGATAGCGCACAAGTAGAGTGATCGAAAGATGAAAAGCACTTTGAAAAGAGGGTTAAAAAGTACGTGAAATTGTTGAAAGGGAAGCGCCCATGACCAGACTTGGGCCCGGTGAATCACCCAGCGTTCTCGCTGGTGCACTTTGCCGGGCACAGGCCAGCATCAGTTTGGCGCGGGGGAAAAAGGCTCTGGGAATGTGGCTCCCCCGGGAGTGTTATAGCCCACCGCGTAATACCCTGCGCCGGACTGAGGTACGCGCACCGCAAGGATGCTGGCGTAATGGTCATCAGCGACCCGTCTTGAAACACGGACCAAGGAGTCGTCTTCGTATGCGAGTGTTCGGGTGCCAAACCCCTACGCGTAATGAAAGTGAACGCAGGTGAGAGCTTCGGCGCATCATCGACCGATCCTGATGTTCTCGGATGGATTTGAGTAAGAGCATACGGGGCCGGACCCGAAAGAAGGTGAACTATGCCTGTATAGGGTGAAGCCAGAGGAAACTCTGGTGGAGGCTCGCAGCGGTTCTGACGTGCGAATCGATCGTCAAATATGGGCATGGGGGCGAAAGACTAATCGAACCTTCTAGTAGCTGGTTC--------GACGGGANGGACATTACCGAGTTCGCAACTCCCAAACCCTCCTGTGAACATACCGATCGTTGCTTCGGCGGACTCGCCCCGGCGTCCGGACGGCCCAGCGCCGCCCGCGGCCCGGACCCAGGCGGCCGCCGGAGACCCCCAACCTCTGTATTAGTCAGCATCCTCTGAATCAGCCTCAGGGCGAAACAAACGAATCAAAACTTTCAACAACGGATCTCTTGGCTCTGGCATCGATGAAGAACGCAGCGAAATGCGATAAGTAATGTGAATTGCAGAATTCAGTGAATCATCGAATCTTTGAACGCACATTGCGCCCGCCAGCACTCTGGCGGGCATGCCTGTTCGAGCGTCATTTCAACACTCGACCCCC-CCCGGGGAGGTCGGCGTTGGGGAACGGCAGCACACCGCCGGCCCCGAAATCGAGTGGCGGCCCGTCCGCGGCGACCTCTGCGCAGTAACACAGCTCGCACCGGGAGCCCGACGCGGCCACGCCGTAAAACACCCACC-TCTGAACGTTGACCTCGGATCAGGTAGGAATACCCG?????????????????????????????????????????????????????????????????????????????????????????????????????????????????????????????????????????????????????????????????????????????????????????????????????????????????????????????????????????????????????????????????????????????????????????????????????????????????????????????????????????????????????????????????????????????????????????????????????????????????????????????????????????????????????????????????????????????????????????????????????????????????????????????????????????????????????????????????????????????????????????????????????????????????????????????????????????????????????????????????????????????????????????????????????????????????????????????????????????????????????????????????????????????????????????????????????????????????????????????????????????????????????????????????????????????????????????????????????????????????????????????????????????????????????????????????????????????????????????????????????????????????????????????????????????????????-GATTGCGCTATTCTCATCATTGCTGCCGGTACTGGTGAGTTCGAGGCTGGTATCTCCAAGGATGGCCAGACTCGTGAGCACGCTCTCCTCGCTTTCACCCTTGGTGTCAAGCAGCTCATTGTTGCCATCAACAAGATGGACACTGCTCAGTGGGCCGAGGCTCGTTACCAGGAAATTATCAAGGAGACCTCCAACTTCATCAAGAAGGTTGGCTACAACCCCAAGACTGTTGCCTTCGTTCCCATCTCGGGCTTCAACGGCGACAACATGCTTACTGCCTCCTCCAACTGCCCCTGGTACAAGGGCTGGGAGAAGGAGACCAAGGCTGGCAAGTCTACTGGCAAGACCCTCCTCGAGGCTATCGACGCCATCGAGCCTCCCAAGCGTCCCCTCGACAAGCCCCTCCGTCTTCCCCTCCAGGATGTCTACAAGATTGGTGGTATCGGAACGGTGCCCGTCGGTCGTGTTGAGACTGGTATCATCAAGCCCGGCATGGTCGTCACCTTCGCTCCCGCTGGTGTCACCACTGAAGTCAAGTCCGTCGAGATGCACCACGAGCAGCTGCCCGAGGGTGTTCCCGGTGACAACGTCGGCTTCAACGTGAAGAACGTTTCCGTCAAGGAAATTCGTCGTGGTAACGTTGCTGGTGACTCCAAGAACGACCCCCCCAAGGGCTCTGCTTCTTTCAACGCCCAGGTTATTGTCATCAACCACCCTGGTCAGATTGGTAACGGTTACGCCCCCGTTCTCGACTGCCACACTGCCCACATTGCTTGCAAGTTCTCCGAGCTCCTCGAGAAGATCGACCGCCGTACTGGTAAGTCGGTTGAGAACAACCCCAAGTTCATCAAGTCTGGTGATTCCGCCATCGTCAAGATGGTTCCCTCCAAGCCCATGTGCG--------------------------GTGAAAAAGATTCTGGAGATTGTCTGCCACAATTGTAGCAAAGTTTTGGCCGATGAAGTTGGTCTTACCTTCACTCG---AAGTTTTTGATCTTGCTGGACGCTAACGTGAACCCTCAGAGCGATCCCGAGTTTGTCGCAGCCGTCAACACGCGCGATCCAAAAACACGATTTAAGCGCATCTGGGCCGTGTGCAAGAAGAAGCGCAAGTGTGAAAATGAGGACAGGCAAGATAAAAACAAGGATGAAGAGTTTGCCCCGGGTGTCAAAAG---TGTTTTCGAAGGACACGGTGGATGCGGCAACATGCAGCCGCAGGTAAGACAAGCCGCGCTGCAGCTCAAGGCCGCTTTCGATATTGCTACGGAAGATGGCCCCAAGAGGAAGGAGACCATCAATATTAGCGCCGAAATGGCGCATGGTATTCTGCGCCGCATTTCTGAACGCGACCTGCACAACATTGGTCTGAACTCGGACTACGCCCGCCCTGAGTGGATGATTGTCACCGTTCTTCCCGTTCCACCGCCTCCCGTGCGCCCTAGTATTTCCATGGATGGTACCGGCACCGGCATGAGAAATGAGGACGACTTGACATACAAGCTTGGCGACATCATTCGTGCCAACGGAAATGTCAAGCAGGCCATTCGCGAAGGATCACCACAACACATTGCACGTGATTTTGAAGAGCTGCTGCAGTATCATGTTGCCAC-----------------------------------------------------------------------------------------------ACTGCAGGTGTATCCCAGGTTTTGAATCGCTACACATTTGCCTCAACGCTTTCTCATCTTCGACGTACTAATACGCCCATTGGCAGAGATGGAAAACTTGCAAAACCTCGTCAGCTTCACAATACTCATTGGGGTCTTGTCTGCCCCGCTGAGACTCCTGAAGGCCAGGCTTGTGGTCTTGTCAAGAACCTGTCTCTTATGTGCTACGTCAGCGTTGGTTCGCCCGCCGAGCCACTCATTGACTTCATGATCAATAGGGGTATGGAAGTCATCGAAGAGTACGAACCACTCAGATATCCGCATGCTACCAAGATCTTTGTCAATGGAACATGGGTTGGAGTTCACCAAGACCCCAAACACCTTGTGGAACAGGTACTTGAGACTCGTCGCAAGTCCTACCTGCAGTATGAGGTGTCTCTCATCAGAGAGATTCGTGATCAAGAATTTAAGATCTTCTCTGACGCCGGCCGAGTCATGCGGCCCGTTTTCACAGTGCAAAAGGAAGACGATTTGAAGACTGGGCTTTTAAAGGGTCAACTCGGTCTGACCAAGGATCTAGTCAACAAATTAGCGCAAGAGCAAGCTGATCCGCCTGATGATCCTGAAATGAAAATGGGCTGGGAGGGTTTGATAAAAGCTGGCGCAATTGAGTACCTAGATGCCGAAGAAGAGGAAACATCAATGATTTGCATGACTCCGGAGGATCTGGAGCTCTATAGACTTCAGAAAGCCGGGACACCTTTCGAGGACGACTCCAGCGATGATCCGAACAAGCGCCTGAAGACAAAAATGAACCCAACAACTCACATGTACACTCATTGTGAAATTCATCCAAGTATGATTTTAGGTATCTGCGCAAGCATCATTCC
>Akanthomyces_tortricidarumBCC41868
CCAACAGGGATTGCCCCAGTAACGGCGAGTGAAGCGGCAACAGCTCAAATTTGAAATCTGGCCCCCGGGTCCGAGTTGTAATTTGCAGAGGACGCTTTTGGCGAGGTGCCTTCCGAGTTCCCTGGAACGGGACGCCACAGAGGGTGAGAGCCCCGTCTGGTCGGACACCGAGCCTCTGTAAAGCTCCTTCGACGAGTCGAGTAGTTTGGGAATGCTGCTCAAAATGGGAGGTATATGTCTTCTAAAGCTAAATATTGGCCAGAGACCGATAGCGCACAAGTAGAGTGATCGAAAGATGAAAAGCACTTTGAAAAGAGGGTTAAAAAGTACGTGAAATTGTTGAAAGGGAAGCGCCCATGACCAGACTTGGGCCCGGTGAATCACCCAGCGTTCTCGCTGGTGCACTTTGCCGGGCACAGGCCAGCATCAGTTTGGCGCGGGGGAAAAAGGCTCTGGGAATGTGGCTCCCCCGGGAGTGTTATAGCCCACCGCGTAATACCCTGCGCCGGACTGAGGTACGCGCACCGCAAGGATGCTGGCGTAATGGTCATCAGCGACCCGTCTTGAAACACGGACCAAGGAGTCGTCTTCGTATGCGAGTGTTCGGGTGCCAAACCCCTACGCGTAATGAAAGTGAACGCAGGTGAGAGCTTCGGCGCATCATCGACCGATCCTGATGTTCTCGGATGGATTTGAGTAAGAGCATACGGGGCCGGACCCGAAAGAAGGTGAACTATGCCTGTATAGGGTGAAGCCAGAGGAAACTCTGGTGGAGGCTCGCAGCGGTTCTGACGTGCGAATCGATCGTCAAATATGGGCATGGGGGCGAAAGACTAATCGAACCTTCTAGTAGCTGGTTC--------GACGGGAGGGACATTACCGAGTTCGCAACTCCCAAACCCTCCTGTGAACATACCGATCGTTGCTTCGGCGGACTCGCCCCGGCGTCCGGACGGCCCAGCGCCGCCCGCGGCCCGGACCCAGGCGGCCGCCGGAGACTCCCAACCTCTGTATTAGTCAGCATCCTCTGAATCAGCCTCAGGGCGAAACAAACGAATCAAAACTTTCAACAACGGATCTCTTGGCTCTGGCATCGATGAAGAACGCAGCGAAATGCGATAAGTAATGTGAATTGCAGAATTCAGTGAATCATCGAATCTTTGAACGCACATTGCGCCCGCCAGCACTCTGGCGGGCATGCCTGTTCGAGCGTCATTTCAACACTCGACCCCC-CCCGGGGAGGTCGGCGTTGGGGAACGGCAGCACACCGCCGGCCCCGAAATCGAGTGGCGGCCCGTCCGCGGCGACCTCTGCGCAGTAACACAGCTCGCACCGGGAGCCCGACGCGGCCACGCCGTAAAACACCCACC-TCTGAACGTTGACCTCGGATCAGGTAGGAATACCCG?????????????????????????????????????????????????????????????????????????????????????????????????????????????????????????????????????????????????????????????????????????????????????????????????????????????????????????????????????????????????????????????????????????????????????????????????????????????????????????????????????????????????????????????????????????????????????????????????????????????????????????????????????????????????????????????????????????????????????????????????????????????????????????????????????????????????????????????????????????????????????????????????????????????????????????????????????????????????????????????????????????????????????????????????????????????????????????????????????????????????????????????????????????????????????????????????????????????????????????????????????????????????????????????????????????????????????????????????????????????????????????????????????????????????????????????????????????????????????????????????????????????????????????????????????????????????-GATTGCGCTATTCTCATCATTGCTGCCGGTACTGGTGAGTTCGAGGCTGGTATCTCCAAGGATGGCCAGACTCGTGAGCACGCTCTCCTCGCTTTCACCCTTGGTGTCAAGCAGCTCATTGTTGCCATCAACAAGATGGACACTGCTCAGTGGGCCGAGGCTCGTTACCAGGAAATTATCAAGGAGACCTCCAACTTCATCAAGAAGGTTGGCTACAACCCCAAGACTGTTGCCTTCGTTCCCATCTCGGGCTTCAACGGCGACAACATGCTTACTGCCTCCTCCAACTGCCCCTGGTACAAGGGCTGGGAGAAGGAGACCAAGGCTGGCAAGTCTACTGGCAAGACCCTCCTCGAGGCTATCGACGCCATCGAGCCTCCCAAGCGTCCCCTCGACAAGCCCCTCCGTCTTCCCCTCCAGGATGTCTACAAGATTGGTGGTATCGGAACGGTGCCCGTCGGTCGTGTTGAGACTGGTATCATCAAGCCCGGCATGGTCGTCACCTTCGCTCCCGCTGGTGTCACCACTGAAGTCAAGTCCGTCGAGATGCACCACGAGCAGCTGCCCGAGGGTGTTCCCGGTGACAACGTCGGCTTCAACGTGAAGAACGTTTCCGTCAAGGAAATTCGTCGTGGTAACGTTGCTGGTGACTCCAAGAACGACCCCCCCAAGGGCTCTGCTTCTTTCAACGCCCAGGTTATTGTCATCAACCACCCTGGTCAGATTGGTAACGGTTACGCCCCCGTTCTCGACTGCCACACTGCCCACATTGCTTGCAAGTTCTCCGAGCTCCTCGAGAAGATCGACCGCCGTACTGGTAAGTCGGTTGAGAACAACCCCAAGTTCATCAAGTCTGGTGATTCCGCCATCGTCAAGATGGTTCCCTCCAAGCCCATGTGCG--------------------------GTGAAAAAGATTCTGGAGATTGTCTGCCACAATTGTAGCAAAGTTTTGGCCGATGAAGTTGGTCTTACCTTCACTCG---AAGTTTTTGATCTTGCTGGACGCTAACGTGAACCCTCAGAGCGATCCCGAGTTTGTCGCAGCCGTCAACACGCGCGATCCAAAAACACGATTTAAGCGCATCTGGGCCGTGTGTAAGAAGAAGCGCAAGTGTGAAAATGAGGACAGGCAAGATAAAAACAAGGATGAAGAGTTTGCCCCGGGTGTCAAAAG---TGTTTTCGAAGGACACGGTGGATGCGGCAACATGCAGCCGCAGGTAAGACAAGCCGCGCTGCAGCTCAAGGCCGCTTTCGATATTGCTACGGAAGATGGCCCCAAGAGGAAGGAGACCATCAATATTAGCGCCGAAATGGCGCATGGTATTCTGCGCCGCATTTCTGAACGCGACCTGCACAACATTGGTCTGAACTCGGACTACGCCCGCCCTGAGTGGATGATTGTCACCGTTCTTCCCGTTCCACCGCCTCCCGTGCGCCCTAGTATTTCCATGGATGGTACCGGCACCGGCATGAGAAATGAGGACGATTTGACATACAAGCTTGGCGACATCATTCGTGCCAACGGAAATGTCAAGCAGGCCATTCGCGAAGGATCTCCACAACACATTGCACGTGATTTTGAAGAGCTGCTGCAGTATCATGTTGCCAC--------------------------------------------------------------------------------------------------------------------------------------------------------------------------------------------------------------------------------TGGGGTCTTGTCTGCCCCGCTGAGACTCCTGAAGGCCAGGCTTGTGGTCTTGTCAAGAACCTGTCTCTTATGTGCTACGTCAGCGTTGGTTCGCCCGCCGAGCCACTCATTGACTTCATGATCAATAGGGGTATGGAAGTCATCGAAGAGTACGAACCACTCAGATATCCGCATGCTACCAAGATCTTTGTCAATGGAACATGGGTTGGAGTTCACCAAGACCCCAAACACCTTGTGGAACAGGTACTTGAGACTCGTCGCAAGTCCTACCTGCAGTATGAGGTGTCTCTCATCAGAGAGATTCGTGATCAAGAATTTAAGATCTTCTCTGACGCCGGCCGAGTCATGCGGCCCGTTTTCACAGTGCAAAAGGAAGACGATTTGAAGACTGGGCTTTTAAAGGGTCAACTCGGTCTGACCAAGGATCTAGTCAACAAATTAGCGCAAGAGCAAGCTGATCCGCCTGATGATCCTGAAATGAAAATGGGCTGGGAGGGTTTGATAAAAGCTGGCGCAATTGAGTACCTAGATGCCGAAGAAGAGGAAACATCAATGATTTGCATGACTCCGGAGGATCTGGAGCTCTATAGACTTCAGAGAGCCGGGACACCTTTCGAGGACGACTCCAGCGATGATCCGAACAAGCGCCTGAAGACAAAAATGAACCCAACAACTCACATGTACACTCATTGTGAAATTCATCCAAGTATGATTTTAAGTATCTGCGCAAGCATCATTCC
>Akanthomyces_tortricidarumBCC72638_T
CCAACAGGGATTGCCCCAGTAACGGCGAGTGAAGCGGCAACAGCTCAAATTTGAAATCTGGCCCCCGGGTCCGAGTTGTAATTTGCAGAGGACGCTTTTGGCGAGGTGCCTTCCGAGTTCCCTGGAACGGGACGCCACAGAGGGTGAGAGCCCCGTCTGGTCGGACACCGAGCCTCTGTAAAGCTCCTTCGACGAGTCGAGTAGTTTGGGAATGCTGCTCAAAATGGGAGGTATATGTCTTCTAAAGCTAAATATTGGCCAGAGACCGATAGCGCACAAGTAGAGTGATCGAAAGATGAAAAGCACTTTGAAAAGAGGGTTAAAAAGTACGTGAAATTGTTGAAAGGGAAGCGCCCATGACCAGACTTGGGCCCGGTGAATCACCCAGCGTTCTCGCTGGTGCACTTTGCCGGGCACAGGCCAGCATCAGTTTGGCGCGGGGGAAAAAGGCTCTGGGAATGTGGCTCCCCCGGGAGTGTTATAGCCCACCGCGTAATACCCTGCGCCGGACTGAGGTACGCGCACCGCAAGGATGCTGGCGTAATGGTCATCAGCGACCCGTCTTGAAACACGGACCAAGGAGTCGTCTTCGTATGCGAGTGTTCGGGTGCCAAACCCCTACGCGTAATGAAAGTGAACGCAGGTGAGAGCTTCGGCGCATCATCGACCGATCCTGATGTTCTCGGATGGATTTGAGTAAGAGCATACGGGGCCGGACCCGAAAGAAGGTGAACTATGCCTGTATAGGGTGAAGCCAGAGGAAACTCTGGTGGAGGCTCGCAGCGGTTCTGACGTGCGAATCGATCGTCAAATATGGGCATGGGGGCGAAAGACTAATCGAACCTTCTAGTAGCTGGTTT--------GACGGGAGGGACATTACCGAGTTCGCAACTCCCAAACCCTCCTGTGAACATACCGATCGTTGCTTCGGCGGACTCGCCCCGGCGTCCGGACGGCCCAGCGCCGCCCGCGGCCCGGACCCAGGCGGCCGCCGGAGACCCCCAACCTCTGTATTAGTCAGCATCCTCTGAATCAGCCTCAGGGCGAAACAAACGAACCAAAACTTTCAACAACGGATCTCTTGGCTCTGGCATCGATGAAGAACGCAGCGAAATGCGATAAGTAATGTGAATTGCAGAATTCAGTGAATCATCGAATCTTTGAACGCACATTGCGCCCGCCAGCACTCTGGCGGGCATGCCTGTTCGAGCGTCATTTCAACACTCGACCCCC-CCCGGGGAGGTCGGCGTTGGGGAACGGCAGCACACCGCCGGCCCCGAAATCGAGTGGCGGCCCGTCCGCGGCGACCTCTGCGCAGTAACACAGCTCGCACCGGGAGCCCGACGCGGCCACGCCGTAAAACACCCACC-TCTGAACGTTGACCTCGGATCAGGTAGGAATACCCG?????????????????????????????????????????????????????????????????????????????????????????????????????????????????????????????????????????????????????????????????????????????????????????????????????????????????????????????????????????????????????????????????????????????????????????????????????????????????????????????????????????????????????????????????????????????????????????????????????????????????????????????????????????????????????????????????????????????????????????????????????????????????????????????????????????????????????????????????????????????????????????????????????????????????????????????????????????????????????????????????????????????????????????????????????????????????????????????????????????????????????????????????????????????????????????????????????????????????????????????????????????????????????????????????????????????????????????????????????????????????????????????????????????????????????????????????????????????????????????????????????????????????????????????????????????????????CGATTGCGCTATTCTCATCATTGCTGCCGGTACTGGTGAGTTCGAGGCTGGTATCTCCAAGGATGGCCAGACTCGTGAGCACGCTCTCCTCGCTTTCACCCTTGGTGTCAAGCAGCTCATTGTTGCCATCAACAAGATGGACACTGCTCAGTGGGCCGAGGCTCGTTACCAGGAAATTATCAAGGAGACCTCCAACTTCATCAAGAAGGTTGGCTACAACCCCAAGACTGTTGCCTTCGTTCCCATCTCGGGCTTCAACGGCGACAACATGCTTACTGCCTCCTCCAACTGCCCCTGGTACAAGGGCTGGGAGAAGGAGACCAAGGCTGGCAAGTCTACTGGCAAGACCCTCCTCGAGGCTATCGACGCCATCGAGCCTCCCAAGCGTCCCCTCGACAAGCCCCTCCGTCTTCCCCTCCAGGATGTCTACAAGATTGGTGGTATCGGAACGGTGCCCGTCGGTCGTGTTGAGACTGGTATCATCAAGCCCGGCATGGTCGTCACCTTCGCTCCCGCTGGTGTCACCACTGAAGTCAAGTCCGTCGAGATGCACCACGAGCAGCTGCCCGAGGGTGTTCCCGGTGACAACGTCGGCTTCAACGTGAAGAACGTTTCCGTCAAGGAAATTCGTCGTGGTAACGTTGCTGGTGACTCCAAGAACGACCCCCCCAAGGGCTCTGCTTCTTTCAACGCCCAGGTTATTGTCATCAACCACCCTGGTCAGATTGGTAACGGTTACGCCCCCGTTCTCGACTGCCACACTGCCCACATTGCTTGCAAGTTCTCCGAGCTCCTCGAGAAGATCGACCGCCGTACTGGTAAGTCGGTTGAGAACAACCCCAAGTTCATCAAGTCTGGTGATTCCGCCATCGTCAAGATGGTTCCCTCCAAGCCCATGTGCGTTGAGGCTT-----------------GTGAAAAAGATTCTGGAGATTGTCTGCCACAATTGTAGCAAAGTTTTGGCCGATGAAGTTGGTCTTACCTTCACTCG---AAGTTTTTGATCTTGCTGGACGCTAACGTGAACCCTCAGAGCGATCCCGAGTTTGTCGCAGCCGTCAACACGCGCGATCCAAAAACACGATTTAAGCGCATCTGGGCCGTGTGCAAGAAGAAGCGCAAGTGTGAAAATGAGGACAGGCAAGATAAAAACAAGGATGAAGAGTTTGCCCCGGGTGTCAAAAG---TGTTTTCGAAGGACACGGTGGATGCGGCAACATGCAGCCGCAGGTAAGACAAGCCGCGCTGCAGCTCAAGGCCGCTTTCGATATTGCTACGGAAGATGGCCCCAAGAGGAAGGAGACCATCAATATTAGCGCCGAAATGGCGCATGGTATTCTGCGCCGCATTTCTGAACGCGACCTGCACAACATTGGTCTGAACTCGGACTACGCCCGCCCTGAGTGGATGATTGTCACCGTTCTTCCCGTTCCACCGCCTCCCGTGCGCCCTAGTATTTCCATGGATGGTACCGGCACCGGCATGAGAAATGAGGACGACTTGACATACAAGCTTGGCGACATCATTCGTGCCAACGGAAATGTCAAGCAGGCCATTCGCGAAGGATCACCACAACACATTGCACGTGATTTTGAAGAGCTGCTGCAGTATCATGTTGCCAC-----------------------------------------------------------------------------------------------ACTGCAGGTGTATCCCAGGTTTTGGATCGCTACACATTTGCCTCAACGCTTTCTCATCTTCGACGTACTAATACGCCCATTGGCAGAGATGGAAAACTTGCAAAACCTCGTCAGCTTCACAATACTCATTGGGGTCTTGTCTGCCCCGCTGAGACTCCTGAAGGCCAGGCTTGTGGTCTTGTCAAGAACCTGTCTCTTATGTGCTACGTCAGCGTTGGTTCGCCCGCCGAGCCACTCATTGACTTCATGATCAATAGGGGTATGGAAGTCATCGAAGAGTACGAACCACTCAGATATCCGCATGCTACCAAGATCTTTGTCAATGGAACATGGGTTGGAGTTCACCAAGACCCCAAACACCTTGTGGAACAGGTACTTGAGACTCGTCGCAAGTCCTACCTGCAGTATGAGGTGTCTCTCATCAGAGAGATTCGTGATCAAGAATTTAAGATCTTCTCTGACGCCGGCCGAGTCATGCGGCCCGTTTTCACAGTGCAAAAGGAAGACGATTTGAAGACTGGGCTTTTAAAGGGTCAACTCGGTCTGACCAAGGATCTAGTCAACAAATTAGCGCAAGAGCAAGCTGATCCGCCTGATGATCCTGAAATGAAAATGGGCTGGGAGGGTTTGATAAAAGCTGGCGCAATTGAGTACCTAGATGCCGAAGAAGAGGAAACATCAATGATTTGCATGACTCCGGAGGATCTGGAGCTCTATAGACTTCAGAAAGCCGGGACACCTTTCGAGGACGACTCCAGCGATGATCCGAACAAGCGCCTGAAGACAAAAATGAACCCAACAACTCACATGTACACTCATTGTGAAATTCATCCAAGTATGATTTTAGGTATCTGCGCAAGCATCATTMM
>Akanthomyces_tuberculatusBCC_16819
CCAACAGGGATTGCCCCAGTAACGGCGAGTGAAGCGGCAACAGCTCAAATTTGAAATCTGGCCCCCGGGTCCGAGTTGTAATTTGTAGAGGATGCTCTTGGCGAGGTGCCTTCCGAGTTCCCTGGAACGGGACGCCACAGAGGGTGAGAGCCCCGTCTGGTCGGACACCGAGCCTCTGTAGAGCTCCTTCGACGAGTCGAGTAGTTTGGGAATGCTGCTCAAAATGGGAGGTATATGTCTTCTAAAGCTAAATACCGGCCAGAGACCGATAGCGCACAAGTAGAGTGATCGAAAGATGAAAAGCACTTTGAAAAGAGGGTTAAAAAGTACGTGAAATTGTTGAAAGGGAAGCGCCTATGACCAGACTTGGGCCCGGCGAATCACCCGGCGTTCTCGCCGGTGCACTTCACCGGGCCCAGGCCAGCATCGGTTTGGCGCGCGGGAGAAAGGCTCTGGGAATGTGGCTCCTCCGGGAGTGTTATAGCCCACCGCGCAATACCCCGCGCCGGACCGAGGTACGCGCACCGCAAGGATGCTGGCGTAATGGTCATCAGCGACCCGTCTTGAAACACGGACCAAGGAGTCGTCTTCGTATGCGAGTGTTCGGGTGTCAAACCCCTACGCGTAATGAAAGTGAACGCAGGTGAGAGCTTCGGCGCATCATCGACCGATCCAGACGTTCTCGGACGGATTTGAGTAAGAGCATACGGGGCCGGACCCGAAAGAAGGTGAACTATGCCTGTATAGGGTGAAGCCAGAGGAAACTCTGGTGGAGGCTCGCAGCGGTTCTGACGTGCGAATCGATCGTCAAATATGGGCATGGGGGCGAAAGACTAATCGAACCTTCTAGTAGCTGGTTTGGTGAACCAGCGGAGGGATCATTACCGAGTTTACAACTCCCAAACCCTTCTGTGAACATACCCGTCGTTGCTTCGGCGGACTCGCCCCGGCGTCCGGACGGCCCTGCGCCCTCCGCGACCCGGACCCAGGCGGCCGCCGGAGACC-CACACCACCCTGTTTCCGAGCATCTTCTGAATCCGCCTCACGGCAAAAAAAACAAATCAAAACTTTCAACAACGGATCTCTTGGCTCTGGCATCGATGAAGAACGCAGCGAAATGCGATACGTAATGTGAATTGCAGAATCCAGTGAATCATCGAATCTTTGAACGCACATTGCGCCCGCCAGCATTCTGGCGGGCATGCCTGTCCGAGCGTCATATCAACACTCGACCCCCC---TGGGGGGTCGGCGTTGGGGAACGGCAGCACACCGCCGGCCCCGAAATGGAGTGGCGGCCCGTCCGCGGCGACCTCTGCGCAGTAGACCAACTCGCACTGGAAACCCGACGCGGCCACGCCGTAAAACACCCCAACTATGAACGCTGACCTCGGATCAGGTAGGAATACCCGCAGCGAAACTGCGAATGGCTCATTATATAAGTTATCGTTTATTTGATAGTACCTTACTACTTGGATAACCGTGGTAATTCTAGAGCTAATACATGCTAAAAATCCCGACTCCGGAAGGGATGTATTTATTAGATTAAAAACCAATGCCCTCTGGGCTACTTGGTGATTCATGATAACTCCTCGAATCGCATGGCCTTGCGCCGGCGATGGCTCATTCAAATTTCTTCCCTATCAACTTTCGATGTTTGGGTATTGGCCAAACATGGTCGCAACGGGTAACGGAGGGTTAGGGCTCGACCCCGGAGAAGGAGCCTGAGAAACGGCTACTACATCCAAGGAAGGCAGCAGGCGCGCAAATTACCCAATCCCGATTCGGGGAGGTAGTGACAATAAATACTGATACAGGGCTCTTTTGGGTCTTGTAATTGGAATGAGTACAATTTAAATCCCTTAACGAGGAACAATTGGAGGGCAAGTCTGGTGCCAGCAGCCGCGGTAATTCCAGCTCCAATAGCGTATATTAAAGTTGTTGTGGTTAAAAAGCTCGTAGTTGAACCTTGGGCCTGGCTGGCCGGTCCGCCTCACCGCGTGCACTGGTCCGGCCGGGCCTTTCCCTCTGTGGAACCCCATGTCCTTCACTGGGCGTGGCGGGGAAACAGGACTTTTACTTTGAAAAAATTAGAGTGCTCCAGGCAGGCCTATGCTCGAATACATTAGCATGGAATAATGGAATAGGACGCGTGGTTCTATTTTGTTGGTTTCTAGGACCGCCGTAATGATTAATAGGGACAGTCGGGGGCATCAGTATTCAATTGTCAGAGGTGAAATTCTTGGATTTATTGAAGACTAACTACTGCGAAAGCATTTGCCAAGGATGTTTTCATTAATCAGGAACGAAAGTTAGGGGATCGAAGACGATCAGATACCGTCGTAGTCTTAACCATAAACTATGCCGACTAGGGATCGGACGATGTTATTTTTTGACGCGTTCGGCACCTTACGAGAAATC-GATTGCGCTATTCTCATCATTGCTGCCGGTACTGGTGAGTTCGAGGCTGGTATCTCCAAGGATGGCCAGACCCGTGAGCACGCTCTCCTCGCTTTCACCCTCGGTGTCAAGCAGCTCATTGTTGCCATCAACAAGATGGACACTGCTCAGTGGGCCGAAGCTCGTTACCAGGAAATTATCAAGGAGACCTCCAACTTCATCAAGAAGGTCGGCTACAACCCCAAGACTGTTGCCTTCGTTCCCATCTCCGGTTTCAACGGCGACAACATGCTCACTGCCTCTTCCAACTGCCCCTGGTACAAGGGCTGGGAGAAGGAGACCAAGGCCGGCAAGGCTACTGGCAAGACCCTCCTCGAGGCCATCGATGCCATCGAGCCCCCCAAGCGTCCCCTCGACAAGCCTCTCCGTCTTCCCCTTCAGGATGTATACAAGATCGGTGGTATCGGAACGGTGCCCGTCGGTCGTGTTGAGACTGGTGTCATCAAGCCCGGCATGGTCGTTACCTTCGCTCCCGCTGGTGTCACCACTGAAGTCAAGTCCGTCGAGATGCACCACGAGCAGCTGCCCGAGGGTGTCCCCGGTGACAACGTCGGCTTCAACGTGAAGAACGTTTCCGTCAAGGAAATTCGTCGTGGTAACGTTGCTGGTGACTCCAAGAACGACCCTCCCAAGGGCTCCGCTTCCTTCAACGCCCAGGTCATTGTCATCAACCACCCTGGTCAGATTGGTAACGGCTACGCCCCCGTTCTCGACTGCCACACTGCCCACATTGCTTGCAAGTTCTCCGAGCTCCTCGAGAAGATCGACCGCCGTACTGGTAAGTCGGTTGAGAACAACCCCAAGTTCATCAAGTCTGGTGATTCCGCCATCGTCAAGATGGTTCCCTCCAAGCCCATGTGCG--------------------------?????????????????????????????????????????????????????????????????????????????????????????????????????????????????????????????????????????????????????????????????????????????????????????????????????????????????????????????????????????????????????????????????????????????????????????????????????????????????????????????????????????????????????????????????????????????????????????????????????????????????????????????????????????????????????????????????????????????????????????????????????????????????????????????????????????????????????????????????????????????????????????????????????????????????????????????????????????????????????????????????????????????????????????????????????????????????????????????????????????????????????????????????????????????????????????????????????????????????????????????????????????????????????????????????????????????????????????????????????????????????????????????????????????????????????????????????????????????????????????????????????????????????????????????????????????????????????????????????????????????????????????????????????????????????????????????????????????????????????????????????????????????????????????????????????????????????????????????????????????????????????????????????????????????????????????????????????????????????????????????????????????????????????????????????????????????????????????????????????????????????????????????????????????????????????????????????????????????????????????????????????????????????????????????????????????????????????????????????????????????????????????????????????????????????????????????????????????????????????????????????????????????????????????????????????????????????????????????????????????
>Akanthomyces_xixiuensisHKAS125851
??????????????????????????????????????????????????????????????????????????????????????????????????????????????????????????????????????????????????????????????????????????????????????????????????????????????????????????????????????????????????????????????????????????????????????????????????????????????????????????????????????????????????????????????????????????????????????????????????????????????????????????????????????????????????????????????????????????????????????????????????????????????????????????????????????????????????????????????????????????????????????????????????????????????????????????????????????????????????????????????????????????????????????????????????????????????????????????????????????????????????????????????????????????????????????????????????????????????????????????????????????????????????????????????????????????????????????????????????????????????????????????????????????????????????????????????????????????????????????????????????????????????????????????????????????????????????????????????????????????????????????????????????????????????????????????????????????????????????????????????????????????????????????????????????????????????????????????????????????????????????????????????????????????????????????????????????????????????????????????????????????????????????????????????????????????????????????????????????????????????????????????????????????????????????????????????????????????????????????????????????????????????????????????????????????????????????????????????????????????????????????????????????????????????????????????????????????????????????????????????????????????????????????????????????????????????????????????????????????????????????????????????????????????????????????????????????????????????????????????????????????????????????????????????????????????????????????????????????????????????????????????????????????????????????????????????????????????????????????????????????????????????????????????????????????????????????????????????????????????????????????????????????????????????????????????????????????????????????????????????????????????????????????????????????????????????????????????????????????????????????????????????????????????????????????????????????????????????????????????????????????????????????????????????????????????????????????????????????????????????????????????????????????????????????????????????????????????????????????????????????????????????????????-GACTGCGCTATTCTCATCATTGCTGCCGGTACTGGTGAGTTCGAGGCTGGTATCTCCAAGGATGGCCAGACTCGCGAGCACGCTCTTCTCGCTTTCACCCTCGGCGTCAAGCAGCTCATTGTCGCCATCAACAAGATGGACACTGCTCAGTGGGCCGAAGCTCGTTACCAGGAAATTATCAAGGAGACCTCCAACTTCATCAAGAAGGTCGGCTACAACCCCAAGACTGTCGCCTTCGTCCCCATCTCCGGCTTCAACGGCGACAACATGCTTGCTGCCTCCTCCAACTGCCCCTGGTACAAGGGTTGGGAGAAGGAGACCAAGGCTGGCAAGGCTACTGGCAAGACCCTCCTCGAGGCCATCGATGCTATCGAGCCCCCCAAGCGTCCTCTCGACAAGCCTCTCCGTCTTCCCCTTCAGGATGTCTACAAGATCGGTGGTATCGGAACGGTGCCCGTCGGTCGTGTTGAGACTGGTATCATCAAGCCCGGCATGGTCGTCACCTTCGCCCCCGCTGGTGTCACCACTGAAGTCAAGTCTGTCGAGATGCACCACGAGCAGCTGCCTGAGGGTGTTCCCGGCGACAACGTCGGCTTCAACGTGAAGAACGTTTCCGTCAAGGAAATCCGTCGCGGTAACGTTGCTGGTGACTCCAAGAACGACCCCCCCAAGGGCGCCGCTTCCTTCAATGCCCAGGTTATTGTCATCAACCACCCTGGTCAGATCGGTAACGGTTACGCCCCCGTTCTCGACTGCCACACTGCCCACATTGCTTGCAAGTTCTCCGAGCTCCTCGAGAAGATCGACCGCCGTACTGGTAAGTCGGTTGAGAACAACCCCAAGTTCATCAAGTCTGGTGACTCCGCCATCGTCAAGATGGTTCCCTCCAAGCCCATGTGCGTTGAGGCTT-------------------------------GGAGATTGTCTGCCACAATTGCAGCAAAGTGTTGGCCGATGAAGTTGGTCTTACCTTCACTCCATGAAGCTTTTGAGCTTGCTGGACGCTAACGTGAACTCTCAGAGCGATCCCGAGTTTGTCGCAGCCGTCAACACCCGCGATCCGAAACTACGATTCAAACGCGTCTGGACAGTGTGCAAGAAGAAGCGCAAGTGTGAGAATGAGGACAGGCAAGAGAAAAACAAAGATGAAGAGTTTGCCCCAGATGCCAAGAGTGTTGTTCTTGAAGGTCATGGTGGATGCGGCAACATGCAGCCTCAGGTAAGACAAGCCGCGCTGCAGCTCAAGGCCGCTTTCGAGGTCACTACAGAAGATGGCCCCAAGAGGAGGGAGACCGTCAATATTAGCGCTGAAATGGCGCATGGTATTCTCCGCCGCATCTCTGAACGCGACCTACACAACATTGGTCTCAACTCGGACTATGCCCGTCCCGAGTGGATGATTATCACTGTTCTTCCCGTTCCCCCGCCTCCCGTGCGCCCTAGTATTTCCATGGATGGTACCGGCACCGGCATGAGAAATGAAGACGATTTGACATACAAGCTTGGCGACATCATTCGTGCCAACGGCAATGTCAAGCAGGCTATTCGCGAGGGATCACCACAACACATTGCACGTGATTTCGAAGAGCTGCTGCA---------------TCGCTGTTGGTATCAAGCCTGGTACGCTCTCGAATGGTCTCAAATATTCGCTCGCCACTGGTAATTGGGGTGACCAGAAGAAAGCTATGAGCTCAACTGCAGGTGTATCCCAGGTTTTGAATCGCTACACATTCGCTTCAACGCTATCTCATCTTCGACGTACGAATACGCCCATTGGTAGAGATGGAAAACTTGCAAAACCTCGCCAGCTTCACAATACTCATTGGGGTCTTGTCTGCCCCGCTGAGACCCCTGAAGGCCAAGCTTGTGGTCTTGTCAAAAATCTGTCCCTCATGTGCTACGTCAGCGTTGGTTCGCCAGCCGAGCCGCTCATTGACTTCATGATCAACAGGGGTATGGAAGTTATCGAAGAGTACGAACCACTCAGATATCCACACGCTACCAAGATCTTCGTCAATGGAACCTGGGTTGGAGTTCACCAGGACCCCAAAAATCTTGTGGAACAGGTACTTGAGACCCGTCGCAAGTCCTACCTCCAATATGAGGTGTCTCTCATCAGAGAGATTCGTGATCAAGAATTTAAGATCTTCTCTGACGCCGGTCGAGTCATGCGGCCCGTTTTTACTGTACAAAAGGAGGACGATTCACAAATGGGGCTTTTAAAGGGTCAACTTGGTCTGACCAAGGATTTGGTCACCAAATTAGCCCAAGAGCAAGCCGATCCACCAGATGATCCGGAAATGAAGCTGGGCTGGGAGGGTCTTATCAAAGCTGGCGCAATTGAGTACCTAGATGCTGAAGAAGAGGAGACATCAATGATTTGCATGACTCCGGAGGATCTGGAGCTCTATAGACTTCAGAAAGCCGGTACACCTGCCGAAGATGACTCCAGCGATGATCCGAACAAGCGACTGAAGACCAAAACGAACCCTACCACTCACATGTACACGCATTGTGAAATTCATCCGAGTATGATTTTAGGTATCTGTGCAAGCATTATTCC
>Akanthomyces_xixiuensisXX21081764
CCAACAGGGATTGCCCCAGTAMCGGCGAGTGAAGCGGCAACAGCTCAAATTTGAAATCTGGCCCCCGGGTCCGAGTTGTAATTTGTAGAGGATGCTTTTGGCGAGGTGCCTTCCGAGTTCCCTGGAACGGGACGCCACAGAGGGTGAGAGCCCCGTCTGGTCGGACACCGAGCCTCTGTAAAGCTCCTTCGACGAGTCGAGTAGTTTGGGAATGCTGCTCAAAATGGGAGGTATATGTCTTCTAAAGCTAAATATTGGCCAGAGACCGATAGCGCACAAGTAGAGTGATCGAAAGATGAAAAGCACTTTGAAAAGAGGGTTAAACAGTACGTGAAATTGTTGAAAGGGAAGCGCCTATGACCAGACTTGGGCCCGGCGAATCATCCAGCGTTCTCGCTGGTGCACTTCGCCGGGCACAGGCCAGCATCAGTTTGGCGCGGGGGATAAAGGCTGTGGGAACGTGGCTCCCCCGGGAGTGTTATAGCCCACTGCGTAATACCCTGCGCCGGACTGAGGTACGCGCATTGCAAGGATGCTGGCGTAATGGTCATCAGCGACCCGTCTTGAAACACGGACCAAGGAGTCGTCTTCGTATGCGAGTGTTCGGGTGTCAAACCCCTACGCGTAATGAAAGTGAACGCAGGTGAGAGCTTCGGCGCATCATCGACCGATCCTGATGTTCTCGGATGGATTTGAGTAAGAGCATACGGGGCCGGACCCGAAAGAAGGTGAACTATGCCTGTATAGGGTGAAGCCAGAGGAAACTCTGGTGGAGGCTCGCAGCGGTTCTGACGTGCGAATCGATCGTCAAATATGGGCATGGGGGCGAAAGACTAATCGAACCTTCTAGTACTGG---------------------------------------------------TCATGTGAACATACCCATCGTTGCTTCGGCGGACTCGCCCCGGCGCCCGGACGGCCTAGCGCCGCCCGCGGCCCGGATCCAGGCGGCCGCCGGAGGCCCGAAACTCTTGTCTTTATCAGCATCTTCTGAATCAGCCTCACGGCAAAACAAATGAATCAAAACTTTCAACAACGGATCTCTTGGTTCTGGCATCGATGAAGAACGCAGCGAAATGCGATAAGTAATGTGAATTGCAGAATTCAGTGAATCATCGAATCTTTGAACGCACATTGCGCCCGCCAGCATTCTGGCGGGCATGCCTGTTCGAGCGTCATTTCAACACTCGACCCCCCCCTGGGGAGGCCGGCGTTGGGGAACGGCAGCACACCGCCGCCCCCGAAATACAGTGGCGGTCCGTCCGCGGCGACCTCTGCGTAGTAATCCAGCTCGCACCGGAAGCTCGACGCGGCCACGCCGTAAAACACCCAAC-TCTGAATGTTGACCTCGGATCAGGTAGGAATACCCG--------------ATGGCTCATTATATAAGTTATCGTTTATTTGATAGTACCTTACTACTTGGATAACCGTGGTAATTCTAGAGCTAATACATGCTAAAAATCCCGACTCCGGAAGGGATGTATTTATTAGATTAAAAACCAATGCCCTCTGGGCTCCTTGGTGATTCATGATAACTTTTCGAATCGCATGGCCTTGCGCCGGCGATGGTTCATTCAAATTTCTTCCCTATCAACTTTCGATGTTTGGGTATTGGCCAAACATGGTCGCAACGGGTAACGGAGGGTTAGGGCTCGACCCCGGAGAAGGAGCCTGAGAAACGGCTACTACATCCAAGGAAGGCAGCAGGCGCGCAAATTACCCAATCCCGATTCGGGGAGGTAGTGACAATAAATACTGATACAGGGCTCTTTTGGGTCTTGTAATTGGAATGAGTACAATTTAAATCCCTTAACGAGGAACAATTGGAGGGCAAGTCTGGTGCCAGCAGCCGCGGTAATTCCAGCTCCAATAGCGTATATTAAAGTTGTTGTGGTTAAAAAGCTCGTAGTTGAACCTTGGGCCTGGCTGGCCGGTCCGCCTCACCGCGTGCACTGGTCCGGCCGGGCCTTTCCCTCTGTGGAACCCCATGCCCTTCACTGGGTGTGGCGGGGAAACAGGACTTTTACTTTGAAAAAATTAGAGTGCTCCAGGCAGGCCTATGCTCGAATACATTAGCATGGAATAATGAAATAGGACGTGTGGTTCTATTTTGTTGGTTTCTAGGACCGCCGTAATGATTAATAGGGACAGTCGGGGGCATCAGTATTCAATTGTCAGAGGTGAAATTCTTGGATTTATTGAAGACTAACTACTGCGAAAGCATTTGCCAAGGATGTTTTCATTAATCAGGAACGAAAGTTAGGGGATCGAAGACGATCAGATACCGTCGTAGTCTTAACCATAAACTATGCCGACTAGGGATCGGACGATGTTA---------------------------------CGACTGCGCTATTCTCATCATTGCTGCCGGTACTGGTGAGTTCGAGGCTGGTATCTCCAAGGATGGCCAGACTCGCGAGCACGCTCTTCTCGCTTTCACCCTCGGCGTCAAGCAGCTCATTGTCGCCATCAACAAGATGGACACTGCTCAGTGGGCCGAAGCTCGTTACCAGGAAATTATCAAGGAGACCTCCAACTTCATCAAGAAGGTCGGCTACAACCCCAAGACTGTCGCCTTCGTCCCCATCTCCGGCTTCAACGGCGACAACATGCTTGCTGCCTCCTCCAACTGCCCCTGGTACAAGGGTTGGGAGAAGGAGACCAAGGCTGGCAAGGCTACTGGCAAGACCCTCCTCGAGGCCATCGATGCTATCGAGCCCCCCAAGCGTCCTCTCGACAAGCCTCTCCGTCTTCCCCTTCAGGATGTCTACAAGATCGGTGGTATCGGAACGGTGCCCGTCGGTCGTGTTGAGACTGGTATCATCAAGCCCGGCATGGTCGTCACCTTCGCCCCCGCTGGTGTCACCACTGAAGTCAAGTCTGTCGAGATGCACCACGAGCAGCTGCCTGAGGGTGTTCCCGGCGACAACGTCGGCTTCAACGTGAAGAACGTTTCCGTCAAGGAAATCCGTCGCGGTAACGTTGCTGGTGACTCCAAGAACGACCCCCCCAAGGGCGCCGCTTCCTTCAATGCCCAGGTTATTGTCATCAACCACCCTGGTCAGATCGGTAACGGTTACGCCCCCGTTCTCGACTGCCACACTGCCCACATTGCTTGCAAGTTCTCCGAGCTCCTCGAGAAGATCGACCGCCGTACTGGTAAGTCGGTTGAGAACAACCCCAAGTTCATCAAGTCTGGTGACTCCGCCATCGTCAAGATGGTTCCCTCCAAGCCCATGTGCGTTGAGGCTTTCACCGACTACC---------------TTTTGGAGATTGTCTGCCACAATTGCAGCAAAGTGTTGGCCGATGAAGTTGGTCTTACCTTCACTCCATGAAGCTTTTGAGCTTGCTGGACGCTAACGTGAACTCTCAGAGCGATCCCGAGTTTGTCGCAGCCGTCAACACCCGCGATCCGAAACTACGATTCAAACGCGTCTGGACAGTGTGCAAGAAGAAGCGCAAGTGTGAGAATGAGGACAGGCAAGAGAAAAACAAAGATGAAGAGTTTGCCCCAGATGCCAAGAGTGTTGTTCTTGAAGGTCATGGTGGATGCGGCAACATGCAGCCTCAGGTAAGACAAGCCGCGCTGCAGCTCAAGGCCGCTTTCGAGGTCACTACAGAAGATGGCCCCAAGAGGAGGGAGACCGTCAATATTAGCGCTGAAATGGCGCATGGTATTCTCCGCCGCATCTCTGAACGCGACCTACACAACATTGGTCTCAACTCGGACTATGCCCGTCCCGAGTGGATGATTATCACTGTTCTTCCCGTTCCCCCGCCTCCCGTGCGCCCTAGTATTTCCATGGATGGTACCGGCACCGGCATGAGAAATGAAGACGATTTGACATACAAGCTTGGCGACATCATTCGTGCCAACGGCAATGTCAAGCAGGCTATTCGCGAGGGATCACCACAACACATTGCACGTGATTTCGAAGAGCTGCTGCAG--------------TCGCTGTTGGTATCAAGCCTGGTACGCTCTCGAATGGTCTCAAATATTCGCTCGCCACTGGTAATTGGGGTGACCAGAAGAAAGCTATGAGCTCAACTGCAGGTGTATCCCAGGTTTTGAATCGCTACACATTCGCTTCAACGCTATCTCATCTTCGACGTACGAATACGCCCATTGGTAGAGATGGAAAACTTGCAAAACCTCGCCAGCTTCACAATACTCATTGGGGTCTTGTCTGCCCCGCTGAGACCCCTGAAGGCCAAGCTTGTGGTCTTGTCAAAAATCTGTCCCTCATGTGCTACGTCAGCGTTGGTTCGCCAGCCGAGCCGCTCATTGACTTCATGATCAACAGGGGTATGGAAGTTATCGAAGAGTACGAACCACTCAGATATCCACACGCTACCAAGATCTTCGTCAATGGAACCTGGGTTGGAGTTCACCAGGACCCCAAAAATCTTGTGGAACAGGTACTTGAGACCCGTCGCAAGTCCTACCTCCAATATGAGGTGTCTCTCATCAGAGAGATTCGTGATCAAGAATTTAAGATCTTCTCTGACGCCGGTCGAGTCATGCGGCCCGTTTTTACTGTACAAAAGGAGGACGATTCACAAATGGGGCTTTTAAAGGGTCAACTTGGTCTGACCAAGGATTTGGTCACCAAATTAGCCCAAGAGCAAGCCGATCCACCAGATGATCCGGAAATGAAGCTGGGCTGGGAGGGTCTTATCAAAGCTGGCGCAATTGAGTACCTAGATGCTGAAGAAGAGGAGACATCAATGATTTGCATGACTCCGGAGGATCTGGAGCTCTATAGACTTCAGAAAGCCGGTACACCTGCCGAAGATGACTCCAGCGATGATCCGAACAAGCGACTGAAGACCAAAACGAACCCTACCACTCACATGTACACGCATTGTGAAATTCATCCGAGTATGATTTTAGGTATCTGTGCAAGCATTATTCC
>Arachnidicola_araneicolaGY29011
????????????????????????????????????????????????????????????????????????????????????????????????????????????????????????????????????????????????????????????????????????????????????????????????????????????????????????????????????????????????????????????????????????????????????????????????????????????????????????????????????????????????????????????????????????????????????????????????????????????????????????????????????????????????????????????????????????????????????????????????????????????????????????????????????????????????????????????????????????????????????????????????????????????????????????????????????????????????????????????????????????????????????????????????????????????????????????????????????????????????????????????????????????????????????????????????????????????????????????????????????????????????????????????????????????????????????????????GGTG-ACCAGCGGAGGG-TCATTACCGAGTTTACAACTCCCAAACCCTTCTGTGAACATACCTACCGTTGCTTCGGCGGACTCGCCCCGGCGTCCGGACGGCCTAGCGCCGCCCGCGGCCCGGACCCAGGCGGCCGCCGGAGACCCCCAAACTCTGTATCTGTTAGCGTATTCTGAATCCGCCGCAAGGCAAAACAAACAAATCAAAACTTTCAACAACGGATCTCTTGGCTCTGGCATCGATGAAGAACGCAGCGAAATGCGATAAGTAATGTGAATTGCAGAATTCAGTGAACCATCGAATCTTTGAACGCACATTGCGCCCGCCAGCACTCTGGCGGGCATGCCTGTTCGAGCGTCATTTCAACCCTCGACCTCCCTCTGGGGAGGTTGGCGTTGGGGAACGGCAGCACACCGCCGGCCCCTAAATGGAGTGGCGGCCCGTCCGCGGCGACCTCTGCGCAGTAATCCAGCTCGCACCGGAAACCCGACGCGGCCACGCCGTAAAACACCCAACTTCTGAACGCTGACCTCGGATCAGGTAGGACTACCCG?????????????????????????????????????????????????????????????????????????????????????????????????????????????????????????????????????????????????????????????????????????????????????????????????????????????????????????????????????????????????????????????????????????????????????????????????????????????????????????????????????????????????????????????????????????????????????????????????????????????????????????????????????????????????????????????????????????????????????????????????????????????????????????????????????????????????????????????????????????????????????????????????????????????????????????????????????????????????????????????????????????????????????????????????????????????????????????????????????????????????????????????????????????????????????????????????????????????????????????????????????????????????????????????????????????????????????????????????????????????????????????????????????????????????????????????????????????????????????????????????????????????????????????????????????????????????????????????????????????????????????????????????????????????????????????????????????????????????????????????????????????????????????????????????????????????????????????????????????????????????????????????????????????????????????????????????????????????????????????????????????????????????????????????????????????????????????????????????????????????????????????????????????????????????????????????????????????????????????????????????????????????????????????????????????????????????????????????????????????????????????????????????????????????????????????????????????????????????????????????????????????????????????????????????????????????????????????????????????????????????????????????????????????????????????????????????????????????????????????????????????????????????????????????????????????????????????????????????????????????????????????????????????????????????????????????????????????????????????????????????????????????????GTGAAGAAGGTTTTGGAGA-TGTCTGCCACAATTGCAGC-AAGTGTTGGCCGATGAAGTTGGTCTTCCCTTGACTCCATGAAGCTCTTGAGCTTGCTGGATGCTAACGTGAATTCTCAGAGCGATCCCGAGTTTGTCACAGCCATCAATACCCGCGATCCGAAACTCCGATTCAAGCGCGTCTGGGCCGTGTGCAAGAAGAAGCGCAAGTGTGAGAACGAGGACAGGCAAGACAAGAATAAGGATGAAGAGTTTGCTCCCGGCGCCAAGAACGTCGTTCTCGAAGGACACGGCGGATGCGGTAACATGCAGCCGCAGGTGAGACAAGCCGCGCTTCAGCTCAAGGCCGCTTTCGAGGTGACTTCGGAAGAGGGCCCCAAGAGGAAGGAGACTGTCAACATTAGCGCCGAAATGGCGCACGGTATTCTTCGCCGCATCTCTGAACGCGATTTGCACAACATTGGTCTCAACTCAGATTATGCCCGCCCTGAGTGGATGATCATTACTGTTCTGCCTGTTCCCCCTCCTCCCGTGCGTCCTAGTATTTCCATGGATGGTACTGGTACCGGCATGAGAAACGAAGACGATTTGACATACAAACTTGGCGACATTATCCGCGCCAACGGTAATGTCAAACAAGCCATTCGCGAGGGGTCACCGCAGCACATTGCGCGTGATTTTGAGGAGCTGCTGCAGTATCACGTTGCCACTGGCTGTTGGTATCAAGCCTGGTACGCTTTCAAATGGTCTCAAGTACTCGCTCGCCACTGGTAACTGGGGCGACCAGAAGAAAGCCATGAGCTCAACTGCTGGTGTGTCTCAAGTGTTGAATCGCTATACGTTTGCCTCGACGCTGTCCCATCTTCGACGTACCAATACGCCCATCGGCAGAGATGGCAAACTGGCGAAACCTCGTCAACTTCACAATACTCATTGGGGACTTGTCTGTCCTGCTGAGACACCTGAAGGTCAGGCTTGTGGACTTGTCAAAAACCTGTCTCTCATGTGCTACGTCAGCGTCGGTTCGCCCGCCGAGCCGCTCATTGACTTCATGATCAACAGGGGTATGGAAGTCATCGAAGAGTACGAACCACTCAGATACCCGCACGCTACTAAGATCTTTGTCAACGGGACATGGGTTGGCGTTCACCAGGACCCAAAGCACCTTGTGGATCAGGTATTTGAAACCCGTCGCAAATCATACCTGCAGTATGAGGTGTCCCTCATCAGAGAAATTCGTGATCAAGAATTCAAGATCTTCTCTGATGCGGGCCGAGTCATGCGGCCCGTTTTTACGGTACAGGAGAAAGATGACCCAGAGACTGGCCTCGAAAAGGGTCAGCTTGGTCTGACAAAGGATTTAGTCAACAAACTGGCGCAAGAGCAGGCTGACCCACCTGAGGATCCAGAAATGAAGATGGGCTGGGAGGGCCTGATCAAAGCTGGCGCGATTGAGTACTTGGATGCTGAAGAAGAGGAGACGTCCATGATTTGCATGACCCCGGAGGACCTCGAGCTGTACAGGCTTCAAAAAGCGGGTGTACCTGTCGAGGATGACTCCGGCGAGGATCCGAACAAGCGTTTGAAGACCAAGACCAATCCAACCACACACATGTACACTCACTGCGAGATTCATCCAAGTATGATTTTAGGTATTTGTGCAAGTATCATTCC
>Arachnidicola_araneogenusGZUIF_DX1
????????????????????????????????????????????????????????????????????????????????????????????????????????????????????????????????????????????????????????????????????????????????????????????????????????????????????????????????????????????????????????????????????????????????????????????????????????????????????????????????????????????????????????????????????????????????????????????????????????????????????????????????????????????????????????????????????????????????????????????????????????????????????????????????????????????????????????????????????????????????????????????????????????????????????????????????????????????????????????????????????????????????????????????????????????????????????????????????????????????????????????????????????????????????????????????????????????????????????????????????????????????????????????????????????????????????????????????----------------------------------CACTCCTTAACCCTTCTGTGAACATACCTACCGTTGCTTCGGCGGACTCGCCCCGGCGTCCGGACGGCCCTGCGCCGCCCGCGGCCCGGACCCAGGCGGCCGCCGGAGACCCCCAAACTCTGTATTTATCAGTCTCTTCTGAATCCGCCGCAAGGCAAAACAAATGAATCAAAACTTTCAACAACGGATCTCTTGGTTCTGGCATCGATGAAGAACGCAGCGAAATGCGATAAGTAATGTGAATTGCAGAATTCAGTGAACCATCGAATCTTTGAACGCACATTGCGCCCGCCAGCACTCTGGCGGGCATGCCTGTTCGAGCGTCATTTCAACCCTCGACCTCCCTCCGGGGAGGTCGGCGTTGGGGAACGGCAGCACCCCGCCGGCCCCTAAATACAGTGGCGGCCCGTCCGCGGCGACCTCTGCGCAGTAGTCCAACTCGCACCGGGAACCCGACGCGGCCACGCCGTAAAACACCCAACTTCCGAACGTTGACCTCGAATCAGGTAGGACTACCCG?????????????????????????????????????????????????????????????????????????????????????????????????????????????????????????????????????????????????????????????????????????????????????????????????????????????????????????????????????????????????????????????????????????????????????????????????????????????????????????????????????????????????????????????????????????????????????????????????????????????????????????????????????????????????????????????????????????????????????????????????????????????????????????????????????????????????????????????????????????????????????????????????????????????????????????????????????????????????????????????????????????????????????????????????????????????????????????????????????????????????????????????????????????????????????????????????????????????????????????????????????????????????????????????????????????????????????????????????????????????????????????????????????????????????????????????????????????????????????????????????????????????????????????????????????????????????????????????????????????????????????????????????????????????????????????????????????????????????????????????????????????????????????????????????????????????????????????????????????????????????????????????????????????????????????????????????????????????????????????????????????????????????????????????????????????????????????????????????????????????????????????????????????????????????????????????????????????????????????????????????????????????????????????????????????????????????????????????????????????????????????????????????????????????????????????????????????????????????????????????????????????????????????????????????????????????????????????????????????????????????????????????????????????????????????????????????????????????????????????????????????????????????????????????????????????????????????????????????????????????????????????????????????????????????????????????????????????????????????????????????????????????????--------------------------------TTGCAGCAAAGTGTTGGCCGATGAAGTTGGTCTTCCCTTTACTCCACAACGCTCCTGAGCTTGCTGGATGCTAACGTGAATTCTCAGAGCGATCCCGAGTTTGTCACAGCCATCAACACCCGCGATCCAAAGCTTCGATTTAAGCGCGTCTGGGCCGTGTGCAAGAAGAAGCGCAAGTGTGAGAATGAGGACAGGCAAGACAAGAACAAGGATGAAGAGTTTGCTCCCGGCGCCAAGAACGTCGTTCTCGAAGGACACGGCGGATGCGGTAACATGCAGCCGCAGGTGAGACAAGCCGCGCTACAGCTAAAGGCCGCTTTCGAGGTGACTTCGGAAGAAGGCCCCAAGAGGAAGGAGACTGTCAACATTAGCGCCGAAATGGCGCACGGTATTCTTCGCCGCATCTCTGAACGCGACCTGCACAACATTGGTCTCAACTCAGACTATGCCCGTCCTGAGTGGATGATTATTACTGTTCTGCCTGTTCCCCCTCCTCCTGTGCGTCCTAGTATTTCCATGGATGGTACTGGTACTGGCATGAGAAACGAAGACGACCTGACCTACAAGCTTGGCGACATTATCCGCGCCAACGGTAATGTCAAACAAGCCATTCGCGAGGGTTCACCGCAGCACATTGCGCGTGATTTCGAGGAGCTGCTGCAGTATCATGTTGCCAC----------------------------------------------------------------------------------------------------------------GGTGTTGAATCGCTATACGTTTGCCTCGACGCTGTCCCATCTTCGACGTACCAATACCCCCATCGGCAGAGATGGAAAACTGGCGAAACCTCGTCAGCTTCACAATACTCATTGGGGTCTCGTCTGCCCTGCCGAGACGCCTGAAGGTCAGGCTTGTGGACTTGTCAAAAACCTGTCTCTCATGTGCTACGTCAGCGTCGGTTCACCTGCCGAGCCGCTCATCGACTTCATGATCAACAGGGGTATGGAAGTTATCGAAGAGTACGAGCCACTCAGATATCCGCACGCCACGAAGATCTTTGTCAACGGGACATGGGTTGGCGTCCATCAGGACCCTAAGCACCTTGTGGATCAGGTCTTTGAAACCCGTCGCAAATCATACCTGCAGTATGAGGTGTCTCTCATCAGAGAAATCCGCGATCAAGAATTCAAAATCTTTTCTGATGCGGGCCGCGTCATGCGGCCCGTCTTCACAGTACAGGAGAAAGATGACCCAGAGACTGGCCTCGAAAAGGGTCAGCTTGGTCTGACAAAGGATTTAGTCAACAAACTGGCGCAAGAACAAGCTGACCCACCTGAGGATCCAGAAATGAAGATGGGCTGGGAGGGTCTGATCAAAGCTGGCGCGATTGAGTATTTGGATGCGGAAGAAGAGGAGACGTCCATGATTTGCATGACCCCGGAGGATCTAGAGCTGTATAGGCTTCAAAAAGCGGGTGTACCTGTCGAGGATGACTCGGGCGAGGATCCGAACAAGCGTCTGAAGACCAAAACCAACCCAACCACACACATGTACACTCACTGCGAGATTCACCCAAGTATGATTTTGGGTATTTGTGCAAGTATCATTCC
>Arachnidicola_bashanensisCQ05621T
GACACAGGGATTGCCCCAGTAACGGCGAGTGAAGCGGCAACAGCTCAAATTTGAAATCTGGCCCCAGGGTCCGAGTTGTAATTTGTAAAGGATGCTTTTGGCGAGGGGCCTTCCAAGTTCCCTGGAACGGGACGCCACAAAGGGTGAGAGCCCCGTCTGGTCGGCCACCGAGCCTCTGTAAAGCTCCTTCGACGAGTCGAGTAGTTTGGGAATGCTGCTCAAAATGGGAGGTATATGTCTTCTAAAGCTAAATACTGGCCAAAGACCGATAGCGCACAAGTAGAGTGATCGAAAGATGAAAAGCACTTTGAAAAGAGGGTTAAAAAGTACGTGAAATTGTTGAAAGGGAAGCGCCTATGACCAGACTTGGGCCCGGTGAATCATCCAGCGTTCTCGCTGGTGCACTTCGCCGGGCACAGGCCAGCATCATTTTGGCGCGGGGGACAAAGGCTCTGGAAATGTGGCTCCCCCGGGAGTGTTATAGCCCACCGCGTAATACCCTGCGCCGGACTGAGGTACGCGCATTGCAAGGATGCTGGCGTAATGGTCATCAGCGACCCGTCTTGAAACACGGACCAAGGAGTCGTCTTCGTATGCGAGTGTTCGGGTGTCAAACCCCTACGCGTAATGAAAGTGAACGTAGGTGAGAGCTTCGGCGCATCACCGACCGATCCTGATGTTCTCGGATGGATTTGAGTAAGAGCATACGGGGCCGGACCCGAAAGAAGGTGAACTATGCCTGTATAGGGTGAAGCCAGAGGAAACTCTGGTGGAGGCTCGCAGCGGTTCTGACGTGCGAATCGATCGTCAAATATGGGCATGGGGGCGAAAGACTAATCGAACCTTCTAGTAGCTGGTTTCCTATGGTACGCGGAGGGACATTATCGAGTTTC-CACTCCTTAACCCTTCTGTGAACATACCTACCGTTGCTTCGGCGGACTCGCCCCGGCGTCCGGACGGCCCTGCGCCGCCCGCGGCCCGGACCCAGGCGGCCGCCGGAGACCCCCAAACTCTGTATTTATCAGTCTCTTCTGAATCCGCCGCAAGGGAAAACAAATGAATCAAAACTTTCAACAACGGATCTCTTGGTTCTGGCATCGATGAAGAACGCAGCGAAATGCGATAAGTAATGTGAATTGCAGAATTCAGTGAACCATCGAATCTTTGAACGCACATTGCGCCCGCCAGCACTCTGGCGGGCATGCCTGTTCGAGCGTCATTTCAACCCTCGACCTCCCTCCGGGGAGGTCGGCGTTGGGGAACGGCAGCACCCCGCCGGCCCCTAAATACAGGGGCGGCCCGTCCGCGGCGACCTCTGCACAGTAGTCCAACTCGCACCGGGAACCCGACGCGGCCACGCCGTAAAACACCCAACTTCCGAACGTTGACCTCTAATCAAGTACGACTACCCG?????????????????????????????????????????????????????????????????????????????????????????????????????????????????????????????????????????????????????????????????????????????????????????????????????????????????????????????????????????????????????????????????????????????????????????????????????????????????????????????????????????????????????????????????????????????????????????????????????????????????????????????????????????????????????????????????????????????????????????????????????????????????????????????????????????????????????????????????????????????????????????????????????????????????????????????????????????????????????????????????????????????????????????????????????????????????????????????????????????????????????????????????????????????????????????????????????????????????????????????????????????????????????????????????????????????????????????????????????????????????????????????????????????????????????????????????????????????????????????????????????????????????????????????????????????????????CGATTGCGCTATTCTCATCATTGCTGCCGGTACTGGTGAGTTCGAGGCTGGTATCTCCAAGGATGGCCAGACCCGTGAGCACGCTCTCCTCGCTTTCACCCTCGGTGTCAAGCAGCTCATTGTCGCCATCAACAAGATGGACACTGCTCAGTGGGCCGAGGCTCGTTACCAGGAAATCATCAAGGAGACCTCCAACTTCATCAAGAAGGTCGGCTACAACCCCAAGACTGTTGCCTTCGTCCCCATCTCTGGCTTCAACGGCGACAACATGCTTACTGCCTCCACCAACTGCCCCTGGTACAAGGGCTGGGAGAAGGAGACCAAGACTGGCAAGTCCACTGGCAAGACCCTCCTCGAGGCCATCGACGCCATTGAGCCCCCCAAGCGTCCCCTCGACAAGCCTCTCCGTCTTCCCCTTCAGGATGTCTACAAGATCGGTGGTATCGGAACGGTGCCTGTCGGTCGTGTCGAGACTGGTGTCATCAAGCCCGGTATGGTCGTCACCTTCGCTCCCGCTGGTGTCACCACTGAAGTCAAGTCCGTCGAGATGCACCACGAACAGCTGCCCGAGGGTGTTCCCGGTGACAACGTCGGCTTCAACGTGAAGAACGTTTCCGTCAAGGAAATCCGTCGTGGTAACGTCGCTGGTGACTCCAAGAACGACCCTCCCACGGGCGCCGCTTCTTTCAACGCCCAGGTCATTGTTATCAACCACCCTGGCCAGATTGGTAACGGTTATGCTCCCGTTCTCGATTGCCACACTGCCCACATTGCTTGCAAGTTCTCCGAGCTCCTCGAGAAGATCGATCGCCGTACTGGTAAGTCGGTTGAGAACAACCCCAAGTTCATCAAGTCTGGTGACTCCGCCATCGTCAAGATGGTTCCCTCCAAGCCCATGTGCGTTGAGGCTTTCACCGACTACCCTCCT?????????????????????????????????????????????????????????????????????????????????????????????????????????????????????????????????????????????????????????????????????????????????????????????????????????????????????????????????????????????????????????????????????????????????????????????????????????????????????????????????????????????????????????????????????????????????????????????????????????????????????????????????????????????????????????????????????????????????????????????????????????????????????????????????????????????????????????????????????????????????????????????????????????????????????????????????????????????????????????????????????????????????????????????????????????????????????????????????????TGGCTGTCGGCATCAAGCCTGGTACGCTTTCAAATGGCCTCAAGTACTCGCTTGCCACTGGTAACTGGGGCGACCAGAAGAAAGCCATGAGCTCAACTGCCGGTGTATCTCAGGTGTTGAATCGCTATACGTTTGCCTCGACGCTGTCCCATCTTCGACGTACCAATACCCCCATCGGCAGAGATGGAAAACTGGCGAAACCTCGTCAGCTTCACAATACTCATTGGGGTCTCGTCTGCCCTGCCGAGACGCCTGAAGGTCAGGCTTGTGGACTTGTCAAAAACCTGTCTCTCATGTGCTACGTCAGCGTCGGTTCACCTGCCGAGCCGCTCATCGACTTCATGATCAACAGGGGTATGGAAGTTATCGAAGAGTACGAGCCACTCAGATATCCGCACGCCACGAAGATCTTTGTCAACGGGACATGGGTTGGCGTCCATCAGGACCCTAAGCACCTTGTGGATCAGGTCTTTGAAACCCGTCGCAAATCATACCTGCAGTATGAGGTGTCTCTCATCAGAGAAATCCGCGATCAAGAATTCAAAATCTTTTCTGATGCGGGCCGCGTCATGCGGCCCGTCTTCACAGTACAGGAGAAAGATGACCCAGAGACTGGCCTCGAAAAGGGTCAGCTTGGTCTGACAAAGGATTTAGTCAACAAACTGGCGCAAGAACAAGCTGACCCACCTGAGGATCCAGAAATGAAGATGGGCTGGGAGGGTCTGATCAAAGCTGGCGCGATTGAGTATTTGGATGCGGAAGAAGAGGAGACGTCCATGATTTGCATGACCCCGGAGGATCTAGAGCTGTATAGGCTTCAAAAAGCGGGTGTACCTGTCGAGGATGACTCGGGCGAGGATCCGAACAAGCGTCTGAAGAC-AAAACCAACCCAACCACACACATGTACACTCACTGCGAGAATCACCCAAGTATGATTTTGG-TATTTGTGCAGA---------
>Arachnidicola_bashanensisCQ05622
AGCACAGGGATTGCCCCAGTAACGGCGAGTGAAGCGGCAACAGCTCAAATTTGAAATCTGGCCCCAGGGTCCGAGTTGTAATTTGTAAAGGATGCTTTTGGCGAGGTGCCTTCCGAGTTCCCTGGAACGGGACGCCACAAAGGGTGAGAGCCCCGTCTGGTCGGCCACCGAGCCTCTGTAAAGCTCCTTCGACGAGTCGAGTAGTTTGGGAATGCTGCTCAAAATGGGAGGTATATGTCTTCTAAAGCTAAATACTGGCCAAAGACCGATAGCGCACAAGTAGAGTGATCGAAAGATGAAAAGCACTTTGAAAAGAGGGTTAAAAAGTACGTGAAATTGTTGAAAGGGAAGCGCCTATGACCAGACTTGGGCCCGGTGAATCATCCAGCGTTCTCGCTGGTGCACTTCGCCGGGCACAGGCCAGCATCAGTTTGGCGCGGGGGACAAAGGCTCTGGGAATGTGGCTCCCCCGGGAGTGTTATAGCCCACCGCGTAATACCCTGCGCCGGACTGAGGTACGCGCATTGCAAGGATGCTGGCGTAATGGTCATCAGCGACCCGTCTTGAAACACGGACCAAGGAGTCGTCTTCGTATGCGAGTGTTCGGGTGTCAAACCCCTACGCGTAATGAAAGTGAACGTAGGTGAGAGCTTCGGCGCATCACCGACCGATCCTGATGTTCTCGGATGGATTTGAGTAAGAGCATACGGGGCCGGACCCGAAAGAAGGTGAACTATGCCTGTATAGGGTGAAGCCAGAGGAAACTCTGGTGGAGGCTCGCAGCGGTTCTGACGTGCGAATCGATCGTCAAATATGGGCATGGGGGCGAAAGACTAATCGAACCTTCTAGTAGCTGGTTTTCTAATGTACGCGGAGGGACATTATCGAGTTTC-CACTCCTTAACCCTTCTGTGAACATACCTACCGTTGCTTCGGCGGACTCGCCCCGGCGTCCGGACGGCCCTGCGCCGCCCGCGGCCCGGACCCAGGCGGCCGCCGGAGACCCCCAAACTCTGTATTTATCAGTCTCTTCTGAATCCGCCGCAAGGGAAAACAAATGAATCAAAACTTTCAACAACGGATCTCTTGGTTCTGGCATCGATGAAGAACGCAGCGAAATGCGATAAGTAATGTGAATTGCAGAATTCAGTGAACCATCGAATCTTTGAACGCACATTGCGCCCGCCAGCACTCTGGCGGGCATGCCTGTTCGAGCGTCATTTCAACCCTCGACCTCCCTCCGGGGAGGTCGGCGTTGGGGAACGGCAGCACCCCGCCGGCCCCTAAATACAGGGGCGGCCCGTCCGCGGCGACCTCTGCGCAGTATTCCAACTCGCACCGGGAACCCGACGCGGCCACGCCGTAAAACACCCAACTTCCGAACGTTGACCTCTAATCAGGTAGGACTACCCG?????????????????????????????????????????????????????????????????????????????????????????????????????????????????????????????????????????????????????????????????????????????????????????????????????????????????????????????????????????????????????????????????????????????????????????????????????????????????????????????????????????????????????????????????????????????????????????????????????????????????????????????????????????????????????????????????????????????????????????????????????????????????????????????????????????????????????????????????????????????????????????????????????????????????????????????????????????????????????????????????????????????????????????????????????????????????????????????????????????????????????????????????????????????????????????????????????????????????????????????????????????????????????????????????????????????????????????????????????????????????????????????????????????????????????????????????????????????????????????????????????????????????????????????????????????????????CGATTGCGCTATTCTCATCATTGCTGCCGGTACTGGTGAGTTCGAGGCTGGTATCTCCAAGGATGGCCAGACCCGTGAGCACGCTCTCCTCGCTTTCACCCTCGGTGTCAAGCAGCTCATTGTCGCCATCAACAAGATGGACACTGCTCAGTGGGCCGAGGCTCGTTACCAGGAAATCATCAAGGAGACCTCCAACTTCATCAAGAAGGTCGGCTACAACCCCAAGACTGTTGCCTTCGTCCCCATCTCTGGCTTCAACGGCGACAACATGCTTACTGCCTCCACCAACTGCCCCTGGTACAAGGGCTGGGAGAAGGAGACCAAGACTGGCAAGTCCACTGGCAAGACCCTCCTCGAGGCCATCGACGCCATTGAGCCCCCCAAGCGTCCCCTCGACAAGCCTCTCCGTCTTCCCCTTCAGGATGTCTACAAGATCGGTGGTATCGGAACGGTGCCTGTCGGTCGTGTCGAGACTGGTGTCATCAAGCCCGGTATGGTCGTCACCTTCGCTCCCGCTGGTGTCACCACTGAAGTCAAGTCCGTCGAGATGCACCACGAACAGCTGCCCGAGGGTGTTCCCGGTGACAACGTCGGCTTCAACGTGAAGAACGTTTCCGTCAAGGAAATCCGTCGTGGTAACGTCGCTGGTGACTCCAAGAACGACCCCCCCAAGGGCGCCGCTTCTTTCAACGCCCAGGTCATTGTTATCAACCACCCTGGCCAGATTGGTAACGGTTATGCCCCCGTTCTCGATTGCCACACTGCCCACATTGCTTGCAAGTTCTCCGAGCTCCTCGAGAAGATCGATCGCCGTACTGGTAAGTCGGTTGAGAACAACCCCAAGTTCATCAAGTCTGGTGACTCCGCCATCGTCAAGATGGTTCCCTCCAAGCCCATGTGCGTTGAGGCTTTCACCGACTACCCTCCT?????????????????????????????????????????????????????????????????????????????????????????????????????????????????????????????????????????????????????????????????????????????????????????????????????????????????????????????????????????????????????????????????????????????????????????????????????????????????????????????????????????????????????????????????????????????????????????????????????????????????????????????????????????????????????????????????????????????????????????????????????????????????????????????????????????????????????????????????????????????????????????????????????????????????????????????????????????????????????????????????????????????????????????????????????????????????????????????????????TGGCTGTCGGCATCAAGCCTGGTACGCTTTCAAATGGCCTCAAGTACTCGCTTGCCACTGGTAACTGGGGCGACCAGAAGAAAGCCATGAGCTCAACTGCCGGTGTATCTCAGGTGTTGAATCGCTATACGTTTGCCTCGACGCTGTCCCATCTTCGACGTACCAATACCCCCATCGGCAGAGATGGAAAACTGGCGAAACCTCGTCAGCTTCACAATACTCATTGGGGTCTCGTCTGCCCTGCCGAGACGCCTGAAGGTCAGGCTTGTGGACTTGTCAAAAACCTGTCTCTCATGTGCTACGTCAGCGTCGGTTCACCTGCCGAGCCGCTCATCGACTTCATGATCAACAGGGGTATGGAAGTTATCGAAGAGTACGAGCCACTCAGATATCCGCACGCCACGAAGATCTTTGTCAACGGGACATGGGTTGGCGTCCATCAGGACCCTAAGCACCTTGTGGATCAGGTCTTTGAAACCCGTCGCAAATCATACCTGCAGTATGAGGTGTCTCTCATCAGAGAAATCCGCGATCAAGAATTCAAAATCTTTTCTGATGCGGGCCGCGTCATGCGGCCCGTCTTCACAGTACAGGAGAAAGATGACCCAGAGACTGGCCTCGAAAAGGGTCAGCTTGGTCTGACAAAGGATTTAGTCAACAAACTGGCGCAAGAACAAGCTGACCCACCTGAGGATCCAGAAATGAAGATGGGCTGGGAGGGTCTGATCAAAGCTGGCGCGATTGAGTATTTGGATGCGGAAGAAGAGGAGACGTCCATGATTTGCATGACCCCGGAGGATCTAGAGCTGTATAGGCTTCAAAAAGCGGGTGTACCTGTCGAGGATGACTCGGGCGAGGATCCGAACAAGCGTCTGAAGACCAAAACCAACCCAACCACACACATGTACACTCACTGCGAGA-TCACCCAAGTATGATTTTGGGTATTTGTGCAAGTATCATT--
>Arachnidicola_beibeiensisCQ05921T
ACAACAGGGATTGCCCCAGTAACGGCGAGTGAAGCGGCAACAGCTCAAATTTGAAATCTGGCCCCAGGGTCCGAGTTGTAATTTGTAAAGGATGCTTTTGGCGAGGTGCCTTCCGAGTTCCCTGGAACGGGACGCCACAGAGGGTGAGAGCCCCGTCTGGTCGGCCACCGAGCCTCTGTAAAGCTCCTTCGACGAGTCGAGTAGTTTGGGAATGCTGCTCAAAATGGGAGGTATATGTCTTCTAAAGCTAAATACTGGCCAAAGACCGATAGCGCACAAGTAGAGTGATCGAAAGATGAAAAGCACTTTGAAAAGAGGGTTAAAAAGTACGTGAAATTGTTGAAAGGGAAGCGCCTATGACCAGACTTGGGCCCGGTGAATCATCCAGCGTTCTCGCTGGTGCACTTCGCCGGGCACAGGCCAGCATCAGTTTGGCGCGGGGGACAAAGGCTCTGGGAATGTGGCTCCCCCGGGAGTGTTATAGCCCACCGCGTAATACCCTGCGCCGGACTGAGGTACGCGCATTGCAAGGATGCTGGCGTAATGGTCATCAGCGACCCGTCTTGAAACACGGACCAAGGAGTCGTCTTCGTATGCGAGTGTTCGGGTGTCAAACCCCTACGCGTAATGAAAGTGAACGTAGGTGAGAGCTTCGGCGCATCACCGACCGATCCTGATGTTCTCGGATGGATTTGAGTAAGAGCATACGGGGCCGGACCCGAAAGAAGGTGAACTATGCCTGTATAGGGTGAAGCCAGAGGAAACTCTGGTGGAGGCTCGCAGCGGTTCTGACGTGCGAATCGATCGTCAAATATGGGCATGGGGGGAAAAGACTAATCGAACCTTCTAGTAGCTGGTTTCCTCTGCGACGCGGAGGGACATTATCGAGTTTCCAACTCCTTAACCCTTCTGTGAACATACCTACCGTTGCTTCGGCGGACTCGCCCCGGCGTCCGGACGGCCCTGCGCCGCCCGCGGCCCGGACCCAGGCGGCCGCCGGAGACCCCCAAACTCTGTATTTATCAGTCTCTTCTGAATCCGCCGCAAGGCAAAACAAATGAATCAAAACTTTCAACAACGGATCTCTTGGTTCTGGCATCGATGAAGAACGCAGCGAAATGCGATAAGTAATGTGAATTGCAAAATTCAGTGAACCATCGAATCTTTGAACGCACATTGCGCCCGCCAGCACTCTGGCGGGCATGCCTGTTCGAGCGTCATTTCAACCCTCGACCTCCCTCCGGGGAGGTCGGCGTTGGGGAACGGCAGCACCCCGCCGGCCCCTAAATACAGTGGCGGCCCGTCCGCGGCGACCTCTGCGCAGTAGTCCAACTCGCACCGGGAACCCGACGCGGCCACGCCGTAAAACACCCAACTTCCGAACGTTGACCTCGAATCAGGTAGGACTACCCG?????????????????????????????????????????????????????????????????????????????????????????????????????????????????????????????????????????????????????????????????????????????????????????????????????????????????????????????????????????????????????????????????????????????????????????????????????????????????????????????????????????????????????????????????????????????????????????????????????????????????????????????????????????????????????????????????????????????????????????????????????????????????????????????????????????????????????????????????????????????????????????????????????????????????????????????????????????????????????????????????????????????????????????????????????????????????????????????????????????????????????????????????????????????????????????????????????????????????????????????????????????????????????????????????????????????????????????????????????????????????????????????????????????????????????????????????????????????????????????????????????????????????????????????????????????????????CGATTGCGCTATTCTCATCATTGCTGCCGGTACTGGTGAGTTCGAGGCTGGTATCTCCAAGGATGGCCAGACCCGTGAGCACGCTCTCCTCGCTTTCACCCTCGGTGTCAAGCAGCTCATTGTCGCCATCAACAAGATGGACACTGCTCAGTGGGCCGAGGCTCGTTACCAGGAAATCATCAAGGAGACCTCCAACTTCATCAAGAAGGTCGGCTACAACCCCAAGACTGTTGCCTTCGTCCCCATCTCTGGCTTCAACGGCGACAACATGCTTACTGCCTCCACCAACTGCCCCTGGTACAAGGGCTGGGAGAAGGAGACCAAGACTGGCAAGTCCACTGGCAAGACCCTCCTCGAGGCCATCGACGCCATTGAGCCCCCCAAGCGTCCCCTCGACAAGCCTCTCCGTCTTCCCCTTCAGGATGTCTACAAGATCGGTGGTATCGGAACGGTGCCTGTCGGTCGTGTCGAGACTGGTGTCATCAAGCCCGGTATGGTCGTCACCTTCGCTCCCGCTGGTGTCACCACTGAAGTCAAGTCCGTCGAGATGCACCACGAACAGCTGCCCGAGGGTGTTCCCGGTGACAACGTCGGCTTCAACGTGAAGAACGTTTCCGTCAAGGAAATCCGTCGTGGTAACGTCGCTGGTGACTCCAAGAACGACCCCCCCAAGGGCGCCGCTTCTTTCAACGCCCAGGTCATTGTTATCAACCACCCTGGCCAGATTGGTAACGGTTATGCCCCCGTTCTCGATTGCCACACTGCCCACATTGCTTGCAAGTTCTCCGAGCTCCTCGAGAAGATCGATCGCCGTACTGGTAAGTCGGTTGAGAACAACCCCAAGTTCATCAAGTCTGGTGACTCCGCCATCGTCAAGATGGTTCCCTCCAAGCCCATGTGCGTTGAGGCTTTCACCGACTACCCTCCT?????????????????????????????????????????????????????????????????????????????????????????????????????????????????????????????????????????????????????????????????????????????????????????????????????????????????????????????????????????????????????????????????????????????????????????????????????????????????????????????????????????????????????????????????????????????????????????????????????????????????????????????????????????????????????????????????????????????????????????????????????????????????????????????????????????????????????????????????????????????????????????????????????????????????????????????????????????????????????????????????????????????????????????????????????????????????????????????????????TGGCTGTCGGCATCAAGCCTGGTACGCTTTCAAATGGCCTCAAGTACTCGCTTGCCACTGGTAACTGGGGCGACCAGAAGAAAGCCATGAGCTCAACTGCCGGTGTATCTCAGGTGTTGAATCGCTATACGTTTGCCTCGACGCTGTCCCATCTTCGACGTACCAATACCCCCATCGGCAGAGATGGAAAACTGGCGAAACCTCGTCAGCTTCACAATACTCATTGGGGTCTCGTCTGCCCTGCCGAGACGCCTGAAGGTCAGGCTTGTGGACTTGTCAAAAACCTGTCTCTCATGTGCTACGTCAGCGTCGGTTCACCTGCCGAGCCGCTCATCGACTTCATGATCAACAGGGGTATGGAAGTTATCGAAGAGTACGAGCCACTCAGATATCCGCACGCCACGAAGATCTTTGTCAACGGGACATGGGTTGGCGTCCATCAGGACCCTAAGCACCTTGTGGATCAGGTCTTTGAAACCCGTCGCAAATCATACCTGCAGTATGAGGTGTCTCTCATCAGAGAAATCCGCGATCAAGAATTCAAAATCTTTTCTGATGCGGGCCGCGTCATGCGGCCCGTCTTCACAGTACAGGAGAAAGATGACCCAGAGACTGGCCTCGAAAAGGGTCAGCTTGGTCTGACAAAGGATTTAGTCAACAAACTGGCGCAAGAACAAGCTGACCCACCTGAGGATCCAGAAATGAAGATGGGCTGGGAGGGTCTGATCAAAGCTGGCGCGATTGAGTATTTGGATGCGGAAGAAGAGGAGACGTCCATGATTTGCATGACCCCGGAGGATCTAGAGCTGTATAGGCTTCA-AAAGCGGGTGTACCTGTCGAGGATGACTC-GGCGAGGATCCGAACAAGCGTCTGAAGACCAAACCAA--CCAACCACACACATGTACACTCACTGCGAGATTCACCCAAGTATGATTTTGGGTATTTGTGCAAGTATCATTCC
>Arachnidicola_beibeiensisCQ05922
ACAACAGGGATTGCCCCAGTAACGGCGAGTGAAGCGGCAACAGCTCAAATTTGAAATCTGGCCCCAGGGTCCGAGTTGTAATTTGTAAAGGATGCTTTTGGCGAGGTGCCTTCCGAGTTCCCTGGAACGGGACGCCACAGAGGGTGAGAGCCCCGTCTGGTCGGCCACCGAGCCTCTGTAAAGCTCCTTCGACGAGTCGAGTAGTTTGGGAATGCTGCTCAAAATGGGAGGTATATGTCTTCTAAAGCTAAATACTGGCCAAAGACCGATAGCGCACAAGTAGAGTGATCGAAAGATGAAAAGCACTTTGAAAAGAGGGTTAAAAAGTACGTGAAATTGTTGAAAGGGAAGCGCCTATGACCAGACTTGGGCCCGGTGAATCATCCAGCGTTCTCGCTGGTGCACTTCGCCGGGCACAGGCCAGCATCAGTTTGGCGCGGGGGACAAAGGCTCTGGGAATGTGGCTCCCCCGGGAGTGTTATAGCCCACCGCGTAATACCCTGCGCCGGACTGAGGTACGCGCATTGCAAGGATGCTGGCGTAATGGTCATCAGCGACCCGTCTTGAAACACGGACCAAGGAGTCGTCTTCGTATGCGAGTGTTCGGGTGTCAAACCCCTACGCGTAATGAAAGTGAACGTAGGTGAGAGCTTCGGCGCATCACCGACCGATCCTGATGTTCTCGGATGGATTTGAGTAAGAGCATACGGGGCCGGACCCGAAAGAAGGTGAACTATGCCTGTATAGGGTGAAGCCAGAGGAAACTCTGGTGGAGGCTCGCAGCGGTTCTGACGTGCGAATCGATCGTCAAATATGGGCATGGGGGGAAAAGACTAATCGAACCTTCTAGTAGCTGGTTTGCTCTGCGACGCGGAGGGACATTATCGAGTTTCCAACTCCTTAACCCTTCTGTGAACATACCTACCGTTGCTTCGGCGGACTCGCCCCGGCGTCCGGACGGCCCTGCGCCGCCCGCGGCCCGGACCCAGGCGGCCGCCGGAGACCCCCAAACTCTGTATTTATCAGTCTCTTCTGAATCCGCCGCAAGGCAAAACAAATGAATCAAAACTTTCAACAACGGATCTCTTGGTTCTGGCATCGATGAAAAACGCAGCGAAATGCGATAAGTAATGTGAATTGCAAAATTCAGTGAACCATCGAATCTTTGAACGCACATTGCGCCCGCCAGCACTCTGGCGGGCATGCCTGTTCGAGCGTCATTTCAACCCTCGACCTCCCTCCGGGGAGGTCGGCGTTGGGGAACGGCAGCACCCCGCCGGCCCCTAAATACAGTGGCGGCCCGTCCGCGGCGACCTCTGCGCAGTAGTCCAACTCGCACCGGGAACCCGACGCGGCCACGCCGTAAAACACCCAACTTCCGAACGTTGACCTCGAATCAGGTAGGACTACCCG?????????????????????????????????????????????????????????????????????????????????????????????????????????????????????????????????????????????????????????????????????????????????????????????????????????????????????????????????????????????????????????????????????????????????????????????????????????????????????????????????????????????????????????????????????????????????????????????????????????????????????????????????????????????????????????????????????????????????????????????????????????????????????????????????????????????????????????????????????????????????????????????????????????????????????????????????????????????????????????????????????????????????????????????????????????????????????????????????????????????????????????????????????????????????????????????????????????????????????????????????????????????????????????????????????????????????????????????????????????????????????????????????????????????????????????????????????????????????????????????????????????????????????????????????????????????????CGATTGCGCTATTCTCATCATTGCTGCCGGTACTGGTGAGTTCGAGGCTGGTATCTCCAAGGATGGCCAGACCCGTGAGCACGCTCTCCTCGCTTTCACCCTCGGTGTCAAGCAGCTCATTGTCGCCATCAACAAGATGGACACTGCTCAGTGGGCCGAGGCTCGTTACCAGGAAATCATCAAGGAGACCTCCAACTTCATCAAGAAGGTCGGCTACAACCCCAAGACTGTTGCCTTCGTCCCCATCTCTGGCTTCAACGGCGACAACATGCTTACTGCCTCCACCAACTGCCCCTGGTACAAGGGCTGGGAGAAGGAGACCAAGACTGGCAAGTCCACTGGCAAGACCCTCCTCGAGGCCATCGACGCCATTGAGCCCCCCAAGCGTCCCCTCGACAAGCCTCTCCGTCTTCCCCTTCAGGATGTCTACAAGATCGGTGGTATCGGAACGGTGCCTGTCGGTCGTGTCGAGACTGGTGTCATCAAGCCCGGTATGGTCGTCACCTTCGCTCCCGCTGGTGTCACCACTGAAGTCAAGTCCGTCGAGATGCACCACGAACAGCTGCCCGAGGGTGTTCCCGGTGACAACGTCGGCTTCAACGTGAAGAACGTTTCCGTCAAGGAAATCCGTCGTGGTAACGTCGCTGGTGACTCCAAGAACGACCCCCCCAAGGGCGCCGCTTCTTTCAACGCCCAGGTCATTGTTATCAACCACCCTGGCCAGATTGGTAACGGTTATGCCCCCGTTCTCGATTGCCACACTGCCCACATTGCTTGCAAGTTCTCCGAGCTCCTCGAGAAGATCGATCGCCGTACTGGTAAGTCGGTTGAGAACAACCCCAAGTTCATCAAGTCTGGTGACTCCGCCATCGTCAAGATGGTTCCCTCCAAGCCCATGTGCGTTGAGGCTTTCACCGACTACCCTCCT?????????????????????????????????????????????????????????????????????????????????????????????????????????????????????????????????????????????????????????????????????????????????????????????????????????????????????????????????????????????????????????????????????????????????????????????????????????????????????????????????????????????????????????????????????????????????????????????????????????????????????????????????????????????????????????????????????????????????????????????????????????????????????????????????????????????????????????????????????????????????????????????????????????????????????????????????????????????????????????????????????????????????????????????????????????????????????????????????????TGGCTGTCGGCATCAAGCCTGGTACGCTTTCAAATGGCCTCAAGTACTCGCTTGCCACTGGTAACTGGGGCGACCAGAAGAAAGCCATGAGCTCAACTGCCGGTGTATCTCAGGTGTTGAATCGCTATACGTTTGCCTCGACGCTGTCCCATCTTCGACGTACCAATACCCCCATCGGCAGAGATGGAAAACTGGCGAAACCTCGTCAGCTTCACAATACTCATTGGGGTCTCGTCTGCCCTGCCGAGACGCCTGAAGGTCAGGCTTGTGGACTTGTCAAAAACCTGTCTCTCATGTGCTACGTCAGCGTCGGTTCACCTGCCGAGCCGCTCATCGACTTCATGATCAACAGGGGTATGGAAGTTATCGAAGAGTACGAGCCACTCAGATATCCGCACGCCACGAAGATCTTTGTCAACGGGACATGGGTTGGCGTCCATCAGGACCCTAAGCACCTTGTGGATCAGGTCTTTGAAACCCGTCGCAAATCATACCTGCAGTATGAGGTGTCTCTCATCAGAGAAATCCGCGATCAAGAATTCAAAATCTTTTCTGATGCGGGCCGCGTCATGCGGCCCGTCTTCACAGTACAGGAGAAAGATGACCCAGAGACTGGCCTCGAAAAGGGTCAGCTTGGTCTGACAAAGGATTTAGTCAACAAACTGGCGCAAGAACAAGCTGACCCACCTGAGGATCCAGAAATGAAGATGGGCTGGGAGGGTCTGATCAAAGCTGGCGCGATTGAGTATTTGGATGCGGAAGAAGAGGAGACGTCCATGATTTGCATGACCCCGGAGGATCTAGAGCTGTATAGGCTTCAAAAAGCGGGTGTACCTGTCGAGGATGACTCGGGCGAGGATCCGAACAAGCGTCTGAAGACCAAAACCAACCCAACCACACACATGTACACTCACTGCGAGATTCACCCAAGTATGATTTTGGGTATTTGTGCAAGTATCATT-C
>Arachnidicola_coccidioperitheciatusNHJ_6709
---------------CCAGTAACGGCGAGTGAAGCGGCAACAGCTCAAATTTGAAATCTGGCCCCAGGGTCCGAGTTGTAATTTGTAGAGGATGCTTTTGGCGAGGTGCCTTCCGAGTTCCCTGGAACGGGACGCCACAGAGGGTGAGAGCCCCGTCTGGTCGGCCACCGAGCCTCTGTAAAGCTCCTTCGACGAGTCGAGTAGTTTGGGAATGCTGCTCAAAATGGGAGGTATATGTCTTCTAAAGCTAAATACTGGCCAGAGACCGATAGCGCACAAGTAGAGTGATCGAAAGATGAAAAGCACTTTGAAAAGAGGGTTAAAAAGTACGTGAAATTGTTGAAAGGGAAGCGCCTATGACCAGACTTGGGCCCGGTGAATCATCCAGCGTTCTCGCTGGTGCACTTCGCCGGGCACAGGCCAGCATCAGTTTGGCGCGGGGGAAAAAGGCTCTGGGAATGTGGCTCCCCCGGGAGTGTTATAGCCCACCGCGTAATACCCTGCGCCGGACTGAGGTACGCGCATTGCAAGGATGCTGGCGTAATGGTCATCAGCGACCCGTCTTGAAACACGGACCAAGGAGTCGTCTTCGTATGCGAGTGTTCGGGTGTCAAACCCCTACGCGTAATGAAAGTGAACGTAGGTGAGAGCTTCGGCGCATCACCGACCGATCCTGATGTTCTCGGATGGATTTGAGTAAGAGCATACGGGGCCGGACCCGAAAGAAGGTGAACTATGCCTGTATAGGGTGAAGCCAGAGGAAACTCTGGTGGAGGCTCGCAGCGGTTCTGACGTGCGAATCGATCGTCAAATATGGGC-------------------------------------------------------------------GAGTT-TCAACTCCTTAACCCTTCTGTG-ACATACCTACCGTTGCTTCGGCGGACTCGCCCCGGCGTCCGGACGGCCCTGCGCCGCCCGCGGCCCGGACCCAGGCGGCCGCCGGAGACCCCCAAACTCTGTATTTATCAGCCTCTTCTGAATCCGCCGCAAGGCAAAACAAATGAATCAAAACTTTCAACAACGGATCTCTTGGTTCTGGCATCGATGAAGAACGCAGCGAAATGCGATAAGTAATGTGAATTGCAGAATTCAGTGAACCATCGAATCTTTGAACGCACATTGCGCCCGCCAGCACTCTGGCGGGCATGCCTGTTCGAGCGTCATTTCAACCCTCGACCTCCCTCCGGGGAGGTCGGCGTTGGGGAACGGCAGCACCCCGCCGGCCCCTAAATACAGTGGCGGCCCGTCCGCGGCGACCTCTGCGCAGTAGTCCAACTCGCACCGGGAACCCGACGCGGCCACGCCGTAAAACACCCAACTTCCGAACGTTGACCTCGAATCAGGTAGGACTAC---CAGCGAAACTGCGAATGGCTCATTATATAAGTTATCGTTTATTTGATAGTACCTTACTACTTGGATAACCGTGGTAATTCTAGAGCTAATACATGCTAAAAATCCCGACTCCGGAAGGGATGTATTTATTAGATTAAAAACCAATGCCCTCTGGGCTCCTTGGTGATTCACAATAACTTTTCGAATCGCACGGCCTTGCGCCGGCGATGGTTCATTCAAATTTCTTCCCTATCAACTTTCGATGTTTGGGTATTGGCCAAACATGGTCGCAACGGGTAACGGAGGGTTAGGGCTCGACCCCGGAGAAGGAGCCTGAGAAACGGCTACTACATCCAAGGAAGGCAGCAGGCGCGCAAATTACCCAATCCCGATTCGGGGAGGTAGTGACAATAAATACTGATACAGGGCTCTTTTGGGTCTTGTAATTGGAATGAGTACAATTTAAATCCCTTAACGAGGAACAATTGGAGGGCAAGTCTGGTGCCAGCAGCCGCGGTAATTCCAGCTCCAATAGCGTATATTAAAGTTGTTGTGGTTAAAAAGCTCGTAGTTGAACCTTGGGCCTGGCTGGCCGGTCCGCCTCACCGCGTGCACTGGTCCGGCCGGGCCTTTCCCTCTGTGGAACCCCATGCCCTTCACTGGGTGTGGCGGGGAAACAGGACTTTTACTTTGAAAAAATTAGAGTGCTCCAGGCAGGCCTATGCTCGAATACATTAGCATGGAATAATAAAATAGGACGCGTGGTTCTATTTTGTTGGTTTCTAGGACCGCCGTAATGATTAATAGGGACAGTCGGGGGCATCAGTATTCAATTGTCAGAGGTGAAATTCTTGGATTTATTGAAGACTAACTACTGCGAAAGCATTTGCCAAGGATGTTTTCATTAATCAGGAACGAAAGTTAGGGGATCGAAGACGATCAGATACCGTCGTAGTCTTAACCATAAACTATGCCGACTAGGGATCGGACGATGTTATTTTTTGACGCGTTCGGCACCTTACGAGAAATC----------------------------------------------------------------------------------------------------------------------------------------------------------------------------------------------------------------------------------------------------ATCTCTGGCTTCAACGGCGACAACATGCTTACTGCCTCCACCAACTGCCCCTGGTACAAGGGCTGGGAGAAGGAGACCAAGACTGGCAAGTCCACTGGCAAGACCCTCCTCGAGGCCATCGACGCCATTGAGCCCCCCAAGCGTCCTCTCGACAAGCCTCTCCGTCTTCCCCTTCAGGATGTCTACAAGATCGGTGGTATCGGAACGGTGCCTGTCGGTCGTGTCGAGACTGGTATCATCAAGCCCGGTATGGTCGTCACCTTCGCCCCCGCTGGTGTCACCACTGAAGTCAAGTCCGTCGAGATGCACCACGAGCAGCTGCCCGAGGGTGTTCCCGGTGACAACGTCGGCTTCAACGTGAAGAACGTTTCCGTCAAGGAAATCCGTCGTGGTAACGTCGCTGGTGACTCCAAGAACGACCCCCCCAAGGGCTCCGCTTCTTTCAACGCCCAGGTCATTGTTATCAACCACCCTGGCCAGATTGGTAACGGTTATGCCCCCGTTCTCGATTGCCACACTGCCCACATTGCTTGCAAGTTCTCCGAGCTCCTCGAGAAGATCGACCGCCGTACTGGTAAGTCGGTTGAGAACAACCCCAAGTTCATCAAGTCTGGTGACTCCGCCATTGTCAAGATGGTTCCCTCCAAGCCCATGTGCGTTGAGGCTTTCACCGACTACCCTCCT-----------------GATTGTCTGCCACAATTGCAGCAAAGTGTTGGCCGATGAAGTTGGTCTTCCCTTTACTCCACAACGCTCCTGAGCTTGCTGGATGCTAACGTGAATTCTCAGAGCGATCCCGAGTTTGTCACAGCCATCAACACCCGCGATCCAAAGCTTCGATTTAAGCGCGTCTGGGCCGTGTGCAAGAAGAAGCGCAAGTGTGAGAATGAGGACAGGCAAGACAAGAACAAGGATGAAGAGTTTGCTCCCGGCGCCAAGAACGTCGTTCTCGAAGGACACGGCGGATGCGGTAACATGCAGCCGCAGGTGAGACAAGCCGCGCTACAGCTCAAGGCCGCTTTCGAGGTGACTTCGGAAGAGGGCCCCAAGAGGAAGGAGACTGTCAACATTAGCGCTGAAATGGCGCACGGTATTCTTCGCCGCATCTCTGAACGCGACCTGCACAACATTGGTCTCAACTCAGACTATGCCCGTCCTGAGTGGATGATTATTACTGTTCTGCCTGTTCCCCCTCCTCCTGTGCGTCCTAGTATTTCCATGGATGGTACTGGTACCGGCATGAGAAACGAAGACGATCTGACCTACAAGCTTGGCGACATTATCCGCGCCAACGGTAATGTCAAACAAGCCATTCGCGAGGGTTCACCGCAGCACATTGCGCGTGATTTCGAGGAGCTGCTG-----------------------------------------------CAAATGGTCTCAAGTACTCGCTTGCCACTGGTAACTGGGGCGACCAGAAGAAAGCCATGAGCTCAACTGCCGGTGTATCTCAGGTGTTGAATCGCTATACGTTTGCCTCGACGCTGTCCCATCTTCGACGTACCAATACCCCCATCGGCAGAGATGGAAAACTGGCGAAACCCCGTCAGCTTCACAATACTCATTGGGGTCTCGTCTGCCCTGCCGAGACGCCTGAAGGTCAGGCTTGTGGACTTGTCAAAAACCTGTCTCTCATGTGCTATGTCAGCGTCGGTTCACCTGCTGAGCCGCTCATCGACTTCATGATCAACAGGGGTATGGAAGTTATCGAAGAGTACGAGCCACTCAGATATCCGCACGCCACGAAGATCTTTGTCAACGGGACATGGGTTGGCGTTCATCAGGACCCTAAGCACCTTGTGGATCAGGTATTTGAAACCCGTCGCAAATCATACCTGCAGTATGAGGTGTCTCTCATCAGAGAAATCCGCGATCAAGAATTCAAAATCTTTTCTGATGCGGGCCGCGTCATGCGGCCCGTCTTCACAGTACAGGAGAAAGATGACCCAGAGACTGGCCTCGAAAAGGGTCAGCTCGGTCTGACAAAGGACTTAGTCAACAAACTGGCGCAAGAACAAGCTGACCCACCTGAGGATCCAGAGATGAAGATGGGCTGGGAGGGTCTGATCAAAGCTGGCGCGATTGAGTATTTGGATGCGGAAGAAGAGGAGACGTCCATGATTTGCATGACCCCGGAGGATCTAGAGCTGTATAGGCTTCAAAAAGCGGGTGTACCTGTCGAGGATGACTCGGGCGAGGATCCGAACAAGCGTCTGAAGACCAAAACCAACCCAACCACACACATGTACACTCACTGCGAGATTCACCCAAGTATGATTTTGGGTATTTGTGCAAGTATCA----
>Arachnidicola_kanyawimiaeTBRC_7242
-------------------------------------------------TTTGAAATCTGGCCCCAGGGTCCGAGTTGTAATTTGTAGAGGATGCTTTTGGCGAGGTGCCTTCCGAGTTCCCTGGAACGGGACGCCACAGAGGGTGAGAGCCCCGTCTGGTCGGCCACCGAGCCTCTGTAAAGCTCCTTCGACGAGTCGAGTAGTTTGGGAATGCTGCTCAAAATGGGAGGTATATGTCTTCTAAAGCTAAATACTGGCCAGAGACCGATAGCGCACAAGTAGAGTGATCGAAAGATGAAAAGCACTTTGAAAAGAGGGTTAAAAAGTACGTGAAATTGTTGAAAGGGAAGCGCCTATGACCAGACTTGGGCCCGGTGAATCATCCAGCGTTCTCGCTGGTGCACTTCGCCGGGCACAGGCCAGCATCAGTTTGGCGCGGGGGAAAAAGGCTCTGGGAATGTGGCTCCCCCGGGAGTGTTATAGCCCACCGCGTAATACCCTGCGCCGGACTGAGGTACGCGCATTGCAAGGATGCTGGCGTAATGGTCATCAGCGACCCGTCTTGAAACACGGACCAAGGAGTCGTCTTCGTATGCGAGTGTTCGGGTGTCAAACCCCTACGCGTAATGAAAGTGAACGTAGGTGAGAGCTTCGGCGCATCACCGACCGATCCTGATGTTCTCGGATGGATTTGAGTAAGAGCATACGGGGCCGGACCCGAAAGAAGGTGAACTATGCCTGTATAGGGTGAAGCCAGAGGAAACTCTGGTGGAGGCTCGCAGCGGTTCTGACGTGCGAATCGATCGTCAAATATGGGCATGGGGGCGAAAGACTAATCGAACCTTCTAGTAGCTGGTTTGGTGAACCAGCGGAGGGATCATTATCGAGTTTCCAACTCCTTAACCCTTCTGTGAACATACCTACCGTTGCTTCGGCGGACTCGCCCCGGCGTCCGGACGGCCCTGCGCCGCCCGCGGCCCGGACCCAGGCGGCCGCCGGAGACCCCCAAACTCTGTATTTATCAGCCTCTTCTGAATCCGCCGCAAGGCAAAACAAATGAATCAAAACTTTCAACAACGGATCTCTTGGTTCTGGCATCGATGAAGAACGCAGCGAAATGCGATAAGTAATGTGAATTGCAGAATTCAGTGAACCATCGAATCTTTGAACGCACATTGCGCCCGCCAGCACTCTGGCGGGCATGCCTGTTCGAGCGTCATTTCAACCCTCGACCTCCCTCCGGGGAGGTCGGCGTTGGGGAACGGCAGCACCCCGCCGGCCCCTAAATACAGTGGCGGCCCGTCCGCGGCGACCTCTGCGCAGTAGTCCAACTCGCACCGGGAACCCGACGCGGCCACGCCGTAAAACACCCAACTTCCGAACGTTGACCTCGAATCA--------------?????????????????????????????????????????????????????????????????????????????????????????????????????????????????????????????????????????????????????????????????????????????????????????????????????????????????????????????????????????????????????????????????????????????????????????????????????????????????????????????????????????????????????????????????????????????????????????????????????????????????????????????????????????????????????????????????????????????????????????????????????????????????????????????????????????????????????????????????????????????????????????????????????????????????????????????????????????????????????????????????????????????????????????????????????????????????????????????????????????????????????????????????????????????????????????????????????????????????????????????????????????????????????????????????????????????????????????????????????????????????????????????????????????????????????????????????????????????????????????????????????????????????????????????????????????????????-------------------ATTGCTGCCGGTACTGGTGAGTTCGAGGCTGGTATCTCCAAGGATGGCCAGACCCGTGAGCACGCTCTCCTCGCTTTCACCCTCGGTGTCAAGCAGCTCATTGTCGCCATCAACAAGATGGACACTGCTCAGTGGGCCGAGGCTCGTTACCAGGAAATCATCAAGGAGACCTCCAACTTCATCAAGAAGGTCGGCTACAACCCCAAGACTGTTGCCTTCGTCCCCATCTCTGGCTTCAACGGCGACAACATGCTTACTGCCTCCACCAACTGCCCCTGGTACAAGGGCTGGGAGAAGGAGACCAAGACTGGCAAGTCCACTGGCAAGACCCTCCTCGAGGCCATCGACGCCATTGAGCCCCCCAAGCGTCCTCTCGACAAGCCTCTCCGTCTTCCCCTTCAGGATGTCTACAAGATCGGTGGTATCGGAACGGTGCCTGTCGGTCGTGTCGAGACTGGTATCATCAAGCCCGGTATGGTCGTCACCTTCGCCCCCGCTGGTGTCACCACTGAAGTCAAGTCCGTCGAGATGCACCACGAGCAGCTGCCCGAGGGTGTTCCCGGTGACAACGTCGGCTTCAACGTGAAGAACGTTTCCGTCAAGGAAATCCGTCGTGGTAACGTCGCTGGTGACTCCAAGAACGACCCCCCCAAGGGCTCCGCTTCTTTCAACGCCCAGGTCATTGTTATCAACCACCCTGGCCAGATTGGTAACGGTTATGCCCCCGTTCTCGATTGCCACACTGCCCACATTGCTTGCAAGTTCTCCGAGCTCCTCGAGAAGATCGACCGCCGTACTGGTAAGTCGGTTGAGAACAACCCCAAGTTCATCAAGTCTGGTGACTCCGCCATTGTCAAGAT------------------------------------------------------------------------------------------------------------------------------------------------------------------------AGCGATCCCGAGTTTGTCACAGCCATCAACACCCGCGATCCAAAGCTTCGATTTAAGCGCGTCTGGGCCGTGTGCAAGAAGAAGCGCAAGTGTGAGAATGAGGACAGGCAAGACAAGAACAAGGATGAAGAGTTTGCTCCCGGCGCCAAGAACGTCGTTCTCGAAGGACACGGCGGATGCGGTAACATGCAGCCGCAGGTGAGACAAGCCGCGCTACAGCTCAAGGCCGCTTTCGAGGTGACTTCGGAAGAGGGCCCCAAGAGGAAGGAGACTGTCAACATTAGCGCTGAAATGGCGCACGGTATTCTTCGCCGCATCTCTGAACGCGACCTGCACAACATTGGTCTCAACTCAGACTATGCCCGTCCTGAGTGGATGATTATTACTGTTCTGCCTGTTCCCCCTCCTCCTGTGCGTCCTAGTATTTCCATGGATGGTACTGGTACCGGCATGAGAAACGAAGACGATCTGACCTACAAGCTTGGCGACATTATCCGCGCCAACGGTAATGTCAAACAAGCCATTCGCGAGGGTTCACCGCAGCACATTGCGCGTGATTTCGAGGAGCTGCTG----------------------------------------------------------------------------------------------------------------------------------------------------TTTGCCTCGACGCTGTCCCATCTTCGACGTACCAATACCCCCATCGGCAGAGATGGAAAACTGGCGAAACCCCGTCAGCTTCACAATACTCATTGGGGTCTCGTCTGCCCTGCCGAGACGCCTGAAGGTCAGGCTTGTGGACTTGTCAAAAACCTGTCTCTCATGTGCTATGTCAGCGTCGGTTCACCTGCTGAGCCGCTCATCGACTTCATGATCAACAGGGGTATGGAAGTTATCGAAGAGTACGAGCCACTCAGATATCCGCACGCCACGAAGATCTTTGTCAACGGGACATGGGTTGGCGTTCATCAGGACCCTAAGCACCTTGTGGATCAGGTATTTGAAACCCGTCGCAAATCATACCTGCAGTATGAGGTGTCTCTCATCAGAGAAATCCGCGATCAAGAATTCAAAATCTTTTCTGATGCGGGCCGCGTCATGCGGCCCGTCTTCACAGTACAGGAGAAAGATGACCCAGAGACTGGCCTCGAAAAGGGTCAGCTCGGTCTGACAAAGGACTTAGTCAACAAACTGGCGCAAGAACAAGCTGACCCACCTGAGGATCCAGAGATGAAGATGGGCTGGGAGGGTCTGATCAAAGCTGGCGCGATTGAGTATTTGGATGCGGAAGAAGAGGAGACGTCCATGATTTGCATGACCCCGGAGGATCTAGAGCTGTATAGGCTTCAAAAAGCGGGTGTACCTGTCGAGGATGACTCGGGCGAGGATCCGAACAAGCGTCTGAAGACCAAAACCAACCCAACCACACACATGTACACTCACTGCGAGATTCACCCAAGTATG-----------------------------
>Arachnidicola_kanyawimiaeTBRC_7243
----------------------------------------------------------------------CCGAGTTGTAATTTGTAGAGGATGCTTTTGGCGAGGTGCCTTCCGAGTTCCCTGGAACGGGACGCCACAGAGGGTGAGAGCCCCGTCTGGTCGGCCACCGAGCCTCTGTAAAGCTCCTTCGACGAGTCGAGTAGTTTGGGAATGCTGCTCAAAATGGGAGGTATATGTCTTCTAAAGCTAAATACTGGCCAGAGACCGATAGCGCACAAGTAGAGTGATCGAAAGATGAAAAGCACTTTGAAAAGAGGGTTAAAAAGTACGTGAAATTGTTGAAAGGGAAGCGCCTATGACCAGACTTGGGCCCGGTGAATCATCCAGCGTTCTCGCTGGTGCACTTCGCCGGGCACAGGCCAGCATCAGTTTGGCGCGGGGGAAAAAGGCTCTGGGAATGTGGCTCCCCCGGGAGTGTTATAGCCCACCGCGTAATACCCTGCGCCGGACTGAGGTACGCGCATTGCAAGGATGCTGGCGTAATGGTCATCAGCGACCCGTCTTGAAACACGGACCAAGGAGTCGTCTTCGTATGCGAGTGTTCGGGTGTCAAACCCCTACGCGTAATGAAAGTGAACGTAGGTGAGAGCTTCGGCGCATCACCGACCGATCCTGATGTTCTCGGATGGATTTGAGTAAGAGCATACGGGGCCGGACCCGAAAGAAGGTGAACTATGCCTGTATAGGGTGAAGCCAGAGGAAACTCTGGTGGAGGCTCGCAGCGGTTCTGACGTGCGAATCGATCGTCAAATATGGGCATGGGGGCGAAAGACTAATCGAACCTTCTAGTAGCTGGTTTGGTGAACCAGCGGAGGGATCATTATCGAGTTTCCAACTCCTTAACCCTTCTGTGAACATACCTACCGTTGCTTCGGCGGACTCGCCCCGGCGTCCGGACGGCCCTGCGCCGCCCGCGGCCCGGACCCAGGCGGCCGCCGGAGACCCCCAAACTCTGTATTTATCAGCCTCTTCTGAATCCGCCGCAAGGCAAAACAAATGAATCAAAACTTTCAACAACGGATCTCTTGGTTCTGGCATCGATGAAGAACGCAGCGAAATGCGATAAGTAATGTGAATTGCAGAATTCAGTGAACCATCGAATCTTTGAACGCACATTGCGCCCGCCAGCACTCTGGCGGGCATGCCTGTTCGAGCGTCATTTCAACCCTCGACCTCCCTCCGGGGAGGTCGGCGTTGGGGAACGGCAGCACCCCGCCGGCCCCTAAATACAGTGGCGGCCCGTCCGCGGCGACCTCTGCGCAGTAGTCCAACTCGCACCGGGAACCCGACGCGGCCACGCCGTAAAACACCCAA--------------------------------------?????????????????????????????????????????????????????????????????????????????????????????????????????????????????????????????????????????????????????????????????????????????????????????????????????????????????????????????????????????????????????????????????????????????????????????????????????????????????????????????????????????????????????????????????????????????????????????????????????????????????????????????????????????????????????????????????????????????????????????????????????????????????????????????????????????????????????????????????????????????????????????????????????????????????????????????????????????????????????????????????????????????????????????????????????????????????????????????????????????????????????????????????????????????????????????????????????????????????????????????????????????????????????????????????????????????????????????????????????????????????????????????????????????????????????????????????????????????????????????????????????????????????????????????????????????????????-------------CTCATCATTGCTGCCGGTACTGGTGAGTTCGAGGCTGGTATCTCCAAGGATGGCCAGACCCGTGAGCACGCTCTCCTCGCTTTCACCCTCGGTGTCAAGCAGCTCATTGTCGCCATCAACAAGATGGACACTGCTCAGTGGGCCGAGGCTCGTTACCAGGAAATCATCAAGGAGACCTCCAACTTCATCAAGAAGGTCGGCTACAACCCCAAGACTGTTGCCTTCGTCCCCATCTCTGGCTTCAACGGCGACAACATGCTTACTGCCTCCACCAACTGCCCCTGGTACAAGGGCTGGGAGAAGGAGACCAAGACTGGCAAGTCCACTGGCAAGACCCTCCTCGAGGCCATCGACGCCATTGAGCCCCCCAAGCGTCCTCTCGACAAGCCTCTCCGTCTTCCCCTTCAGGATGTCTACAAGATCGGTGGTATCGGAACGGTGCCTGTCGGTCGTGTCGAGACTGGTATCATCAAGCCCGGTATGGTCGTCACCTTCGCCCCCGCTGGTGTCACCACTGAAGTCAAGTCCGTCGAGATGCACCACGAGCAGCTGCCCGAGGGTGTTCCCGGTGACAACGTCGGCTTCAACGTGAAGAACGTTTCCGTCAAGGAAATCCGTCGTGGTAACGTCGCTGGTGACTCCAAGAACGACCCCCCCAAGGGCTCCGCTTCTTTCAACGCCCAGGTCATTGTTATCAACCACCCTGGCCAGATTGGTAACGGTTATGCCCCCGTTCTCGATTGCCACACTGCCCACATTGCTTGCAAGTTCTCCGAGCTCCTCGAGAAGATCGACCGCCGTACTGGTAAGTCGGTTGAGAACAACCCCAAGTTCATCAAGTCTGGTGACTCCGCCATTGTCAAGAT------------------------------------------------------------------------------------------------------------------------------------------------------------------------AGCGATCCCGAGTTTGTCACAGCCATCAACACCCGCGATCCAAAGCTTCGATTTAAGCGCGTCTGGGCCGTGTGCAAGAAGAAGCGCAAGTGTGAGAATGAGGACAGGCAAGACAAGAACAAGGATGAAGAGTTTGCTCCCGGCGCCAAGAACGTCGTTCTCGAAGGACACGGCGGATGCGGTAACATGCAGCCGCAGGTGAGACAAGCCGCGCTACAGCTCAAGGCCGCTTTCGAGGTGACTTCGGAAGAGGGCCCCAAGAGGAAGGAGACTGTCAACATTAGCGCTGAAATGGCGCACGGTATTCTTCGCCGCATCTCTGAACGCGACCTGCACAACATTGGTCTCAACTCAGACTATGCCCGTCCTGAGTGGATGATTATTACTGTTCTGCCTGTTCCCCCTCCTCCTGTGCGTCCTAGTATTTCCATGGATGGTACTGGTACCGGCATGAGAAACGAAGACGATCTGACCTACAAGCTTGGCGACATTATCCGCGCCAACGGTAATGTCAAACAAGCCATTCGCGAGGGTTCACCGCAGCACATTGCGCGTGATTTCGAGGAGCTGCTG----------------------------------------------------------------------------------------------------------------------------------------------TATACGTTTGCCTCGACGCTGTCCCATCTTCGACGTACCAATACCCCCATCGGCAGAGATGGAAAACTGGCGAAACCCCGTCAGCTTCACAATACTCATTGGGGTCTCGTCTGCCCTGCCGAGACGCCTGAAGGTCAGGCTTGTGGACTTGTCAAAAACCTGTCTCTCATGTGCTATGTCAGCGTCGGTTCACCTGCTGAGCCGCTCATCGACTTCATGATCAACAGGGGTATGGAAGTTATCGAAGAGTACGAGCCACTCAGATATCCGCACGCCACGAAGATCTTTGTCAACGGGACATGGGTTGGCGTTCATCAGGACCCTAAGCACCTTGTGGATCAGGTATTTGAAACCCGTCGCAAATCATACCTGCAGTATGAGGTGTCTCTCATCAGAGAAATCCGCGATCAAGAATTCAAAATCTTTTCTGATGCGGGCCGCGTCATGCGGCCCGTCTTCACAGTACAGGAGAAAGATGACCCAGAGACTGGCCTCGAAAAGGGTCAGCTCGGTCTGACAAAGGACTTAGTCAACAAACTGGCGCAAGAACAAGCTGACCCACCTGAGGATCCAGAGATGAAGATGGGCTGGGAGGGTCTGATCAAAGCTGGCGCGATTGAGTATTTGGATGCGGAAGAAGAGGAGACGTCCATGATTTGCATGACCCCGGAGGATCTAGAGCTGTATAGGCTTCAAAAAGCGGGTGTACCTGTCGAGGATGACTCGGGCGAGGATCCGAACAAGCGTCTGAAGACCAAAACCAACCCAACCACACACATGTACACTCACTGCGAGATTCACCCAAGTATG-----------------------------
>Arachnidicola_kanyawimiaeTBRC_7244T
-------------------------------------------------TTTGAAATCTGGCCCCAGGGTCCGAGTTGTAATTTGTAGAGGATGCTTTTGGCGAGGTGCCTTCCGAGTTCCCTGGAACGGGACGCCACAGAGGGTGAGAGCCCCGTCTGGTCGGCCACCGAGCCTCTGTAAAGCTCCTTCGACGAGTCGAGTAGTTTGGGAATGCTGCTCAAAATGGGAGGTATATGTCTTCTAAAGCTAAATACTGGCCAGAGACCGATAGCGCACAAGTAGAGTGATCGAAAGATGAAAAGCACTTTGAAAAGAGGGTTAAAAAGTACGTGAAATTGTTGAAAGGGAAGCGCCTATGACCAGACTTGGGCCCGGTGAATCATCCAGCGTTCTCGCTGGTGCACTTCGCCGGGCACAGGCCAGCATCAGTTTGGCGCGGGGGAAAAAGGCTCTGGGAATGTGGCTCCCCCGGGAGTGTTATAGCCCACCGCGTAATACCCTGCGCCGGACTGAGGTACGCGCATTGCAAGGATGCTGGCGTAATGGTCATCAGCGACCCGTCTTGAAACACGGACCAAGGAGTCGTCTTCGTATGCGAGTGTTCGGGTGTCAAACCCCTACGCGTAATGAAAGTGAACGTAGGTGAGAGCTTCGGCGCATCACCGACCGATCCTGATGTTCTCGGATGGATTTGAGTAAGAGCATACGGGGCCGGACCCGAAAGAAGGTGAACTATGCCTGTATAGGGTGAAGCCAGAGGAAACTCTGGTGGAGGCTCGCAGCGGTTCTGACGTGCGAATCGATCGTCAAATATGGGCATGGGGGCGAAAGACTAATCGAACCTTCTAGTAGCTGGTTT---GAACCAGCGGAGGGATCATTATCGAGTTTCCAACTCCTTAACCCTTCTGTGAACATACCTACCGTTGCTTCGGCGGACTCGCCCCGGCGTCCGGACGGCCCTGCGCCGCCCGCGGCCCGGACCCAGGCGGCCGCCGGAGACCCCCAAACTCTGTATTTATCAGCCTCTTCTGAATCCGCCGCAAGGCAAAACAAATGAATCAAAACTTTCAACAACGGATCTCTTGGTTCTGGCATCGATGAAGAACGCAGCGAAATGCGATAAGTAATGTGAATTGCAGAATTCAGTGAACCATCGAATCTTTGAACGCATATTGCGCCCGCCAGCACTCTGGCGGGCATGCCTGTTCGAGCGTCATTTCAACCCTCGACCTCCCTCCGGGGAGGTCGGCGTTGGGGAACGGCAGCACCCCGCCGGCCCCTAAATACAGTGGCGGCCCGTCCGCGGCGACCTCTGCGCAGTAGTCCAACTCGCACCGGGAACCCGACGCGGCCACGCCGTAAAACACCCAACTTCCGAACGTTGACCTCGAATCA--------------?????????????????????????????????????????????????????????????????????????????????????????????????????????????????????????????????????????????????????????????????????????????????????????????????????????????????????????????????????????????????????????????????????????????????????????????????????????????????????????????????????????????????????????????????????????????????????????????????????????????????????????????????????????????????????????????????????????????????????????????????????????????????????????????????????????????????????????????????????????????????????????????????????????????????????????????????????????????????????????????????????????????????????????????????????????????????????????????????????????????????????????????????????????????????????????????????????????????????????????????????????????????????????????????????????????????????????????????????????????????????????????????????????????????????????????????????????????????????????????????????????????????????????????????????????????????????-----------------------------------------------------------------------------AGCACGCTCTCCTCGCTTTCACCCTCGGTGTCAAGCAGCTCATTGTCGCCATCAACAAGATGGACACTGCTCAGTGGGCCGAGGCTCGTTACCAGGAAATCATCAAGGAGACCTCCAACTTCATCAAGAAGGTCGGCTACAACCCCAAGACTGTTGCCTTCGTCCCCATCTCTGGCTTCAACGGCGACAACATGCTTACTGCCTCCACCAACTGCCCCTGGTACAAGGGCTGGGAGAAGGAGACCAAGACTGGCAAGTCCACTGGCAAGACCCTCCTCGAGGCCATCGACGCCATTGAGCCCCCCAAGCGTCCTCTCGACAAGCCTCTCCGTCTTCCCCTTCAGGATGTCTACAAGATCGGTGGTATCGGAACGGTGCCTGTCGGTCGTGTCGAGACTGGTATCATCAAGCCCGGTATGGTCGTCACCTTCGCCCCCGCTGGTGTCACCACTGAAGTCAAGTCCGTCGAGATGCACCACGAGCAGCTGCCCGAGGGTGTTCCCGGTGACAACGTCGGCTTCAACGTGAAGAACGTTTCCGTCAAGGAAATCCGTCGTGGTAACGTCGCTGGTGACTCCAAGAACGACCCCCCCAAGGGCTCCGCTTCTTTCAACGCCCAGGTCATTGTTATCAACCACCCTGGCCAGATTGGTAACGGTTATGCCCCCGTTCTCGATTGCCACACTGCCCACATTGCTTGCAAGTTCTCCGAGCTCCTCGAGAAGATCGACCGCCGTACTGGTAAGTCGGTTGAGAACAACCCCAAGTTCATCAAGTCTGGTGACTCCGCCATTGTCAAGAT-------------------------------------------------?????????????????????????????????????????????????????????????????????????????????????????????????????????????????????????????????????????????????????????????????????????????????????????????????????????????????????????????????????????????????????????????????????????????????????????????????????????????????????????????????????????????????????????????????????????????????????????????????????????????????????????????????????????????????????????????????????????????????????????????????????????????????????????????????????????????????????????????????????????????????????????????????????????????????????????????????????????????????????????????????????????????????????????????????????????????????????????????????????????????????????????????????????????????????????????????????????????????????????????????????????????????????????????????????????????????????????????????????????????????????????????????????????????????????????????????????????????????????????????????????????????????????????????????????????????????????????????????????????????????????????????????????????????????????????????????????????????????????????????????????????????????????????????????????????????????????????????????????????????????????????????????????????????????????????????????????????????????????????????????????????????????????????????????????????????????????????????????????????????????????????????????????????????????????????????????????????????????????????????????????????????????????????????????????????????????????????????????????????????????????????????????????????????????????????????????????????????????????????????????????????????????????????????????????????????????????????????????????????????
>Arachnidicola_kunmingensisYFCC_1808939
CCAACAGGGATTGCCCCAGTAACGGCGAGTGAAGCGGCAACAGCTCAAATTTGAAATCTGGCCCCAGGGTCCGAGTTGTAATTTGTAGAGGATGCTTTGGGCGAGGTGCCTTCCGAGTTCCCTGGAACGGGACGCCACAGAGGGTGAGAGCCCCGTCTGGTCGGACACCGAGCCTCTGTAAAGCTCCTTCGACGAGTCGAGTAGTTTGGGAATGCTGCTCAAAATGGGAGGTATATGTCTTCTAAAGCTAAATATTGGCCAGAGACCGATAGCGCACAAGTAGAGTGATCGAAAGATGAAAAGCACTTTGAAAAGAGGGTTAAAAAGTACGTGAAATTGTTGAAAGGGAAGCGCCCATGACCAGACTTGGGCCCGGTGAATCATCCAGCGTTCTCGCCGGTGCACTTTGCCGGGCACAGGCCAGCATCAGTTCGGGGCGGGGGACAAAGGCTCTGGGAATGTGGCTCCCCCGGGAGTGTTATAGCCCACCGCGTAATACCCTGCGCCGGACTGAGGTACGCGCATTGCAAGGATGCTGGCGTAATGGTCATCAGCGACCCGTCTTGAAACACGGACCAAGGAGTCGTCTTCGTATGCGAGTGTTCGGGTGTCAAACCCCTACGCGGAATGAAAGTGAACGCAGGTGAGAGCTTCGGCGCATCATCGACCGATCCTGATGTTCTCGGATGGATTTGAGTAAGAGCATACGGGGCCGGACCCGAAAGAAGGTGAACTATGCCTGTATAGGGTGAAGCCAGAGGAAACTCTGGTGGAGGCTCGCAGCGGTTCTGACGTGCGAATCGATCGTCAAATATGGGCATGGGGGCGAAAGACTAATCGAACCTTCTAGTAGCTGGTTTGGTGAACCAGCGGAGGGATCATTACCGAGTTTACAACTCCCCAACCCTTCTGTGAACATACCTACTGTTGCTTCGGCGGACTCGCCCCGGCGTCCGGACGGCCTCGCGCCGCCCGCGGCCCGGACCCAGGCGGCCGCCGGAGACCCCCCAACTCTGTTTCCATCAGCATCTTCTGAATCCGCCGCGAGGCAAAACAAACGAATCAAAACTTCCAACAACGGATCTCTTGGTTCTGGCATCGATGAAGAACGCAGCGAAATGCGATAAGTAATGTGAATTGCAGAATTCAGTGAACCATCGAATCTTTGAACGCACATTGCGCCCGCCAGCATTCTGGCGGGCATGCCTGTTCGAGCGTCATTTCAACCCTCGACCTCCCCCTGGGGCGGTCGGCGTTGGGGAACGGCAGCACACCGCCGGCCCTGAAATGGAGTGGCGGCCCGTCCGCGGCGACCTCTGCGTAGTAATCCAGCTCGCACCGGGAACCCGACGCGGCCACGCCGTAAAACACCCAACTTCTGAACGTTGACCTCGGATCAGGTAGGACTACCCG?????????????????????????????????????????????????????????????????????????????????????????????????????????????????????????????????????????????????????????????????????????????????????????????????????????????????????????????????????????????????????????????????????????????????????????????????????????????????????????????????????????????????????????????????????????????????????????????????????????????????????????????????????????????????????????????????????????????????????????????????????????????????????????????????????????????????????????????????????????????????????????????????????????????????????????????????????????????????????????????????????????????????????????????????????????????????????????????????????????????????????????????????????????????????????????????????????????????????????????????????????????????????????????????????????????????????????????????????????????????????????????????????????????????????????????????????????????????????????????????????????????????????????????????????????????????????CGATTGCGCTATTCTCATCATTGCTGCCGGTACTGGTGAGTTCGAGGCTGGTATCTCCAAGGATGGCCAGACCCGTGAGCACGCTCTCCTCGCTTTCACCCTTGGTGTCAAGCAGCTCATTGTCGCCATCAACAAGATGGACACTGCTCAGTGGGCCGAGGCTCGTTACCAGGAAATTATCAAGGAGACCTCCAACTTCATCAAGAAGGTCGGCTACAACCCCAAGACTGTTGCCTTCGTTCCCATCTCCGGCTTCAACGGCGACAACATGCTTGCTGCCTCCACCAACTGCCCCTGGTACAAGGGTTGGGAGAAGGAGACCAAGGCTGGCAAGTCCACTGGCAAGACCCTCCTCGAGGCCATCGACGCCATTGAGCCCCCCAAGCGTCCCCTCGACAAGCCTCTCCGTCTTCCCCTTCAGGATGTCTACAAGATCGGTGGTATCGGAACGGTGCCCGTCGGTCGTGTCGAGACTGGTATCATCAAGCCGGGTATGGTCGTCACCTTCGCCCCTGCTGGTGTCACCACTGAAGTCAAGTCCGTCGAGATGCACCACGAGCAGCTGCCCGAGGGTGTTCCCGGTGACAACGTCGGCTTCAACGTGAAGAACGTTTCCGTCAAGGAAATCCGTCGTGGTAACGTCGCTGGTGACTCCAAGAACGACCCCCCCAAGGGCGCCGCTTCTTTCAACGCCCAGGTCATTGTTATCAACCACCCTGGCCAGATTGGTAACGGTTACGCTCCCGTTCTCGACTGCCACACTGCCCACATTGCTTGCAAGTTCGCCGAGCTCCTCGAGAAGATCGACCGCCGTACTGGTAAGTCGGTTGAGAACAACCCCAAGTTCATCAAGTCTGGTGACTCCGCCATCGTCAAGATGGTTCCCTCCAAGCCCATGTGCGTTGAGGCTTTCACCGACTACCCTCCTGTGAAAAAGGTTTTGGAGATTGTCTGCCACAATTGCAGCAAAGTGTTGGCCGATGAAGTTGGTCTTCCCTTTACTCCATGAAGCCCTTGAGCTTGCTGGATGCTAACGTGAATTCTCAGAGCGACCCCGAGTTTGTCACAGCCATCAACACTCGCGATCCGAAACTCCGATTCAAGCGCGTCTGGGCCGTGTGCAAGAAGAAGCGCAAGTGTGAGAACGAGGACAGGCAAGACAAGAACAAGGATGAAGAGTTCGCTCCCGGCGCCAAGAACGTCGTTCTCGAAGGACACGGTGGATGCGGTAACATGCAGCCGCAAGTTAGACAAGCCGCGCTGCAGCTGAAGGCCGCTTTTGAGGTGACTTCGGAAGAGGGCCCCAAGAGGAAGGAGACTGTCAACATCAGCGCTGAGATGGCGCACGGTATTCTTCGCCGCATCTCTGAACGCGATTTGCACAACATTGGTCTCAACTCCGACTATGCCCGTCCCGAGTGGATGATTATTACTGTTCTGCCTGTCCCCCCTCCTCCCGTGCGTCCTAGTATCTCCATGGATGGCACTGGTACCGGCATGAGAAATGAAGACGATTTGACCTACAAGCTTGGCGACATTATCCGCGCCAACGGTAATGTCAAGCAGGCCATTCGCGAAGGATCACCGCAGCACATTGCCCGTGATTTCGAGGAGTTGCTGCAGTATCATGTTGCTACTGGCTGTTGGTATCAAGCCTGGTACGCTTTCAAATGGTCTCAAGTACTCGCTTGCCACTGGTAACTGGGGCGACCAGAAGAAAGCCATGAGCTCGACTGCTGGTGTGTCTCAGGTGTTGAATCGCTATACGTTTGCCTCGACGCTGTCCCATCTTCGACGTACCAATACGCCCATCGGCAGAGATGGCAAACTGGCGAAACCCCGTCAACTTCACAATACTCATTGGGGTCTCGTCTGTCCTGCTGAGACACCCGAAGGCCAGGCTTGTGGACTTGTCAAAAACCTGTCTCTCATGTGCTACGTCAGCGTAGGTTCGCCTGCCGAGCCGCTCATTGACTTCATGATCAACCGGGGTATGGAAGTTATCGAAGAGTACGAACCACTCAGATACCCGCACGCTACCAAGATCTTTGTCAACGGGACATGGGTTGGCGTTCACCAGGACCCCAAGCACCTTGTGGATCAGGTATTTGAAACCCGTCGCAAATCATATCTGCAGTATGAGGTGTCCCTCATCAGAGAAATTCGTGATCAAGAATTCAAGATCTTCTCTGATGCGGGCCGCGTCATGCGGCCCGTTTTTACAGTACAGGAGAAAGATGACCCGGAGACTGGCCTTGAAAAGGGCCAGCTTGGCCTGACAAAGGATTTAGTCAACAAACTGGCGCAAGAACAGGCTGACCCACCCGAGGATCCAGAAATGAAGATGGGCTGGGAGGGTCTGATCAAAGCTGGCGCGATTGAGTATCTAGATGCTGAAGAAGAGGAGACGTCCATGATTTGCATGACCCCGGAGGATCTAGAGCTGTACAGGCTCCAAAAAGCCGGCGTACCTGTCGAGGATGACTCGGGCGAGGATCCGAACAAGCGTCTGAAGACCAAAACCAACCCAACTACACACATGTATACTCACTGCGAGATCCATCCAAGTATGATTTTGGGTATTTGTGCAAGCATCATTCC
>Arachnidicola_kunmingensisYFCC_1808940T
CCAACAGGGATTGCCCCAGTAACGGCGAGTGAAGCGGCAACAGCTCAAATTTGAAATCTGGCCCCAGGGTCCGAGTTGTAATTTGTAGAGGATGCTTTGGGCGAGGTGCCTTCCGAGTTCCCTGGAACGGGACGCCACAGAGGGTGAGAGCCCCGTCTGGTCGGACACCGAGCCTCTGTAAAGCTCCTTCGACGAGTCGAGTAGTTTGGGAATGCTGCTCAAAATGGGAGGTATATGTCTTCTAAAGCTAAATATTGGCCAGAGACCGATAGCGCACAAGTAGAGTGATCGAAAGATGAAAAGCACTTTGAAAAGAGGGTTAAAAAGTACGTGAAATTGTTGAAAGGGAAGCGCCCATGACCAGACTTGGGCCCGGTGAATCATCCAGCGTTCTCGCCGGTGCACTTTGCCGGGCACAGGCCAGCATCAGTTCGGGGCGGGGGACAAAGGCTCTGGGAATGTGGCTCCCCCGGGAGTGTTATAGCCCACCGCGTAATACCCTGCGCCGGACTGAGGTACGCGCATTGCAAGGATGCTGGCGTAATGGTCATCAGCGACCCGTCTTGAAACACGGACCAAGGAGTCGTCTTCGTATGCGAGTGTTCGGGTGTCAAACCCCTACGCGGAATGAAAGTGAACGCAGGTGAGAGCTTCGGCGCATCATCGACCGATCCTGATGTTCTCGGATGGATTTGAGTAAGAGCATACGGGGCCGGACCCGAAAGAAGGTGAACTATGCCTGTATAGGGTGAAGCCAGAGGAAACTCTGGTGGAGGCTCGCAGCGGTTCTGACGTGCGAATCGATCGTCAAATATGGGCATGGGGGCGAAAGACTAATCGAACCTTCTAGTAGCTGGTTTGGTGAACCAGCGGAGGGATCATTACCGAGTTTACAACTCCCCAACCCTTCTGTGAACATACCTACTGTTGCTTCGGCGGACTCGCCCCGGCGTCCGGACGGCCTCGCGCCGCCCGCGGCCCGGACCCAGGCGGCCGCCGGAGACCCCCCAACTCTGTTTCCATCAGCATCTTCTGAATCCGCCGCGAGGCAAAACAAACGAATCAAAACTTCCAACAACGGATCTCTTGGTTCTGGCATCGATGAAGAACGCAGCGAAATGCGATAAGTAATGTGAATTGCAGAATTCAGTGAACCATCGAATCTTTGAACGCACATTGCGCCCGCCAGCATTCTGGCGGGCATGCCTGTTCGAGCGTCATTTCAACCCTCGACCTCCCCCTGGGGCGGTCGGCGTTGGGGAACGGCAGCACACCGCCGGCCCTGAAATGGAGTGGCGGCCCGTCCGCGGCGACCTCTGCGTAGTAATCCAGCTCGCACCGGGAACCCGACGCGGCCACGCCGTAAAACACCCAACTTCTGAACGTTGACCTCGGATCAGGTAGGACTACCCG?????????????????????????????????????????????????????????????????????????????????????????????????????????????????????????????????????????????????????????????????????????????????????????????????????????????????????????????????????????????????????????????????????????????????????????????????????????????????????????????????????????????????????????????????????????????????????????????????????????????????????????????????????????????????????????????????????????????????????????????????????????????????????????????????????????????????????????????????????????????????????????????????????????????????????????????????????????????????????????????????????????????????????????????????????????????????????????????????????????????????????????????????????????????????????????????????????????????????????????????????????????????????????????????????????????????????????????????????????????????????????????????????????????????????????????????????????????????????????????????????????????????????????????????????????????????????CGATTGCGCTATTCTCATCATTGCTGCCGGTACTGGTGAGTTCGAGGCTGGTATCTCCAAGGATGGCCAGACCCGTGAGCACGCTCTCCTCGCTTTCACCCTTGGTGTCAAGCAGCTCATTGTCGCCATCAACAAGATGGACACTGCTCAGTGGGCCGAGGCTCGTTACCAGGAAATTATCAAGGAGACCTCCAACTTCATCAAGAAGGTCGGCTACAACCCCAAGACTGTTGCCTTCGTTCCCATCTCCGGCTTCAACGGCGACAACATGCTTGCTGCCTCCACCAACTGCCCCTGGTACAAGGGTTGGGAGAAGGAGACCAAGGCTGGCAAGTCCACTGGCAAGACCCTCCTCGAGGCCATCGACGCCATTGAGCCCCCCAAGCGTCCCCTCGACAAGCCTCTCCGTCTTCCCCTTCAGGATGTCTACAAGATCGGTGGTATCGGAACGGTGCCCGTCGGTCGTGTCGAGACTGGTATCATCAAGCCGGGTATGGTCGTCACCTTCGCCCCCGCTGGTGTCACCACTGAAGTCAAGTCCGTCGAGATGCACCACGAGCAGCTGCCCGAGGGTGTTCCCGGTGACAACGTCGGCTTCAACGTGAAGAACGTTTCCGTCAAGGAAATCCGTCGTGGTAACGTCGCTGGTGACTCCAAGAACGACCCCCCCAAGGGCGCCGCTTCTTTCAACGCCCAGGTCATTGTTATCAACCACCCTGGCCAGATTGGTAACGGTTACGCTCCCGTTCTCGACTGCCACACTGCCCACATTGCTTGCAAGTTCGCCGAGCTCCTCGAGAAGATCGACCGCCGTACTGGTAAGTCGGTTGAGAACAACCCCAAGTTCATCAAGTCTGGTGACTCCGCCATCGTCAAGATGGTTCCCTCCAAGCCCATGTGCGTTGAGGCTTTCACCGACTACCCTCCTGTGAAAAAGGTTTTGGAGATTGTCTGCCACAATTGCAGCAAAGTGTTGGCCGATGAAGTTGGTCTTCCCTTTACTCCATGAAGCCCTTGAGCTTGCTGGATGCTAACGTGAATTCTCAGAGCGACCCCGAGTTTGTCACAGCCATCAACACTCGCGATCCGAAACTCCGATTCAAGCGCGTCTGGGCCGTGTGCAAGAAGAAGCGCAAGTGTGAGAACGAGGACAGGCAAGACAAGAACAAGGATGAAGAGTTCGCTCCCGGCGCCAAGAACGTCGTTCTCGAAGGACACGGTGGATGCGGTAACATGCAGCCGCAAGTTAGACAAGCCGCGCTGCAGCTGAAGGCCGCTTTTGAGGTGACTTCGGAAGAAGGCCCCAAGAGGAAGGAGACTGTCAACATCAGCGCTGAGATGGCGCACGGTATTCTTCGCCGCATCTCTGAACGCGATTTGCACAACATTGGTCTCAACTCCGACTATGCCCGTCCCGAGTGGATGATTATTACTGTTCTGCCTGTCCCCCCTCCTCCCGTGCGTCCTAGTATCTCCATGGATGGCACTGGTACCGGCATGAGAAATGAAGACGATTTGACCTACAAGCTTGGCGACATTATCCGCGCCAACGGTAATGTCAAGCAGGCCATTCGCGAAGGATCACCGCAGCACATTGCCCGTGATTTCGAGGAGTTGCTGCAGTATCATGTTGCTACTGGCTGTTGGTATCAAGCCTGGTACGCTTTCAAATGGTCTCAAGTACTCGCTTGCCACTGGTAACTGGGGCGACCAGAAGAAAGCCATGAGCTCGACTGCTGGTGTGTCTCAGGTGTTGAATCGCTATACGTTTGCCTCGACGCTGTCCCATCTTCGACGTACCAATACGCCCATCGGCAGAGATGGCAAACTGGCGAAACCCCGTCAACTTCACAATACTCATTGGGGTCTCGTCTGTCCTGCTGAGACACCCGAAGGCCAGGCTTGTGGACTTGTCAAAAACCTGTCTCTCATGTGCTACGTCAGCGTAGGTTCGCCTGCCGAGCCGCTCATTGACTTCATGATCAACCGGGGTATGGAAGTTATCGAAGAGTACGAACCACTCAGATACCCGCACGCTACCAAGATCTTTGTCAACGGGACATGGGTTGGCGTTCACCAGGACCCCAAGCACCTTGTGGATCAGGTATTTGAAACCCGTCGCAAATCATATCTGCAGTATGAGGTGTCCCTCATCAGAGAAATTCGTGATCAAGAATTCAAGATCTTCTCTGATGCGGGCCGCGTCATGCGGCCCGTTTTTACAGTACAGGAGAAAGATGACCCGGAGACTGGCCTTGAAAAGGGCCAGCTTGGCCTGACAAAGGATTTAGTCAACAAACTGGCGCAAGAACAGGCTGACCCACCCGAGGATCCAGAAATGAAGATGGGCTGGGAGGGTCTGATCAAAGCTGGCGCGATTGAGTATCTAGATGCTGAAGAAGAGGAGACGTCCATGATTTGCATGACCCCGGAGGATCTAGAGCTGTATAGGCTCCAAAAAGCCGGCGTACCTGTCGAGGATGACTCGGGCGAGGATCCGAACAAGCGTCTGAAGACCAAAACCAACCCAACTACACACATGTATACTCACTGCGAGATCCATCCAAGTATGATTTTGGGTATTTGTGCAAGCATCATTCC
>Arachnidicola_subaraneicolaYFCC_2107937
CCAACAGGGATTGCCCCAGTAACGGCGAGTGAAGCGGCAACAGCTCAAATTTGAAATCTGGCCCCAGGGTCCGAGTTGTAATTTGCAGAGGATGCTTTTGGCGAGGTGCCTTCCGAGTTCCCTGGAACGGGACGCCGCAGAGGGTGAGAGCCCCGTCTGGTCGGCCACCGAGCCTCTGTAAAGCTCCTTCGACGAGTCGAGTAGTTTGGGAATGCTGCTCAAAATGGGAGGTATATGTCTTCTAAAGCTAAATATTGGCCAGAGACCGATAGCGCACAAGTAGAGTGATCGAAAGATGAAAAGCACTTTGAAAAGAGGGTTAAAAAGTACGTGAAATTGTTGAAAGGGAAGCGCCCATGACCAGACTTGGGCCCGGTGAATCATCCAGCGTTCTCGCCGGTGCACTTTGCCGGGCACAGGCCAGCATCAGTTTGGCGCGGGGGAGAAAGGCTCTGGGAATGTGGCTCCCCCGGGAGTGTTATAGCCCACCGCGCAATGCCCTGCGCCGGACTGAGGTACGCGCATTGCAAGGATGCTGGCGTAATGGTCATCAGCGACCCGTCTTGAAACACGGACCAAGGAGTCGTCTTCGTATGCGAGTGTTCGGGTGTCAAACCCCTACGCGGAATGAAAGTGAACGCAGGTGAGAGCTTCGGCGCATCATCGACCGATCCTGATGTTCTCGGATGGATTTGAGTAAGAGCATACGGGGCCGGACCCGAAAGAAGGTGAACTATGCCTGTATAGGGTGAAGCCAGAGGAAACTCTGGTGGAGGCTCGCAGCGGTTCTGACGTGCGAATCGATCGTCAAATATGGGCATGGGGGCGAAAGACTAATCGAACCTTCTAGTAGCTGGTTTGGTGAACCAGCGGAGGGATCATTATCGAGTTTACAACTCCCAAACCCTTCTGTGAACATACCTACCGTTGCTTCGGCGGACTCGCCCCGGCGTCCGGACGGCCCAGCGCCGCCCGCGGCCCGGACCCAGGCGGCCGCCGGAGACCCCCAAACTCTGTATCTGTCAGCGTATTCTGAATCCGCCGCAAGGCAAAAGAAACAAATCAAAACTTTCAACAACGGATCTCTTGGCTCTGGCATCGATGAAGAACGCAGCGAAATGCGATAAGTAATGTGAATTGCAGAATTCAGTGAACCATCGAATCTTTGAACGCACATTGCGCCCGCCAGCACTCTGGCGGGCATGCCTGTTCGAGCGTCATTTCAACCCTCGACCTCCCTCTGGGGAGGTCGGCGTTGGGGAACGGCAGCATACCGCCGGCCCCTAAATAGAGTGGCGGCCCGTCCGCGGCGACCTCTGCGCAGTACTCCAGCTCGCACCGGAAACCCGACGCGGCCACGCCGTAAAACACCCAACTTCTGAACGCTGACCTCGGATCAGGTAGGACTACCCG?????????????????????????????????????????????????????????????????????????????????????????????????????????????????????????????????????????????????????????????????????????????????????????????????????????????????????????????????????????????????????????????????????????????????????????????????????????????????????????????????????????????????????????????????????????????????????????????????????????????????????????????????????????????????????????????????????????????????????????????????????????????????????????????????????????????????????????????????????????????????????????????????????????????????????????????????????????????????????????????????????????????????????????????????????????????????????????????????????????????????????????????????????????????????????????????????????????????????????????????????????????????????????????????????????????????????????????????????????????????????????????????????????????????????????????????????????????????????????????????????????????????????????????????????????????????????CGATTGCGCTATTCTCATCATTGCTGCCGGTACTGGTGAGTTCGAGGCTGGTATCTCCAAGGATGGCCAGACCCGTGAGCACGCTCTCCTCGCTTTCACCCTTGGTGTCAAGCAGCTCATTGTCGCCATCAACAAGATGGACACTGCTCAGTGGGCCGAGGCTCGTTACCAGGAAATTATCAAGGAGACCTCCAACTTCATCAAGAAGGTCGGCTACAACCCCAAGACTGTTGCCTTCGTTCCCATCTCCGGCTTCAACGGCGACAACATGCTTACTGCCTCCACCAACTGCCCCTGGTACAAGGGTTGGGAGAAGGAGACCAAGGCTGGCAAGTCCACTGGCAAGACCCTCCTCGAGGCCATCGACGCCATCGAGCCCCCCAAGCGTCCCCTCGACAAGCCTCTCCGTCTTCCCCTTCAGGATGTCTACAAAATCGGTGGTATCGGAACGGTGCCCGTCGGTCGTGTCGAGACTGGTATCATCAAGCCCGGCATGGTCGTCACCTTTGCCCCCGCAGGTGTCACCACTGAAGTCAAGTCCGTCGAGATGCACCACGAGCAGCTGCCCGAGGGTGTTCCCGGTGACAACGTCGGCTTCAACGTGAAGAACGTTTCCGTCAAGGAAATCCGTCGTGGTAACGTTGCTGGTGACTCCAAGAACGACCCCCCCAAGGCCTCCGCTTCCTTCAACGCCCAGGTCATTGTTATCAACCACCCTGGCCAGATTGGTAACGGTTACGCCCCCGTTCTCGATTGCCACACTGCCCACATTGCTTGCAAGTTCTCCGAGCTCCTCGAGAAGATCGACCGCCGTACTGGTAAGTCGGTTGAGAACAACCCCAAGTTCATCAAGTCTGGTGACTCGGCCATCGTCAAGATGGTTCCCTCCAAGCCCATGTGCGTTGAGGCTTTCACCGACTACCCTCCTGTGAAGAAGGTTTTGGAGATTGTCTGCCACAATTGCAGCAAAGTGTTGGCCGATGAAGTTGGTCTTCCCTTGACTCCATGAAGCTCTTGAGCTTGCTGGATGCTAACGTGAATTCTCAGAGCGATCCCGAGTTTGTCACAGCCATCAATACCCGCGATCCGAAACTCCGATTCAAGCGCGTCTGGGCCGTGTGCAAGAAGAAGCGCAAGTGTGAGAACGAGGACAGGCAAGACAAGAATAAGGATGAAGAGTTTGCTCCCGGCGCCAAGAACGTCGTTCTCGAAGGCCATGGCGGATGCGGTAACATGCAGCCGCAGGTGAGACAAGCCGCGCTTCAGCTCAAGGCCGCTTTCGAGGTGACTTCGGAAGAGGGCCCCAAGAGGAAGGAGACTGTCAACATTAGCGCCGAAATGGCGCACGGTATTCTTCGCCGCATCTCTGAACGCGATTTGCACAACATTGGTCTCAACTCAGATTATGCCCGCCCTGAGTGGATGATCATCACTGTTCTGCCTGTTCCCCCTCCTCCCGTGCGTCCTAGTATTTCCATGGATGGTACTGGTACCGGCATGAGAAACGAAGACGACTTGACATACAAACTTGGCGACATTATCCGCGCCAACGGTAATGTCAAACAAGCCATCCGCGAGGGATCACCGCAGCACATTGCGCGTGATTTTGAGGAGCTGCTGCAGTACCACGTTGCCACTGGCTGTTGGTATCAAGCCTGGTACGCTTTCAAATGGTCTCAAGTACTCGCTCGCCACTGGTAACTGGGGCGACCAGAAGAAAGCCATGAGCTCAACTGCTGGTGTGTCTCAAGTGTTGAATCGCTATACGTTTGCCTCGACGCTGTCCCATCTTCGACGTACCAATACGCCCATCGGCAGAGATGGCAAACTGGCGAAACCTCGTCAACTTCACAATACTCATTGGGGACTTGTCTGTCCTGCTGAGACACCTGAAGGTCAGGCTTGTGGACTTGTCAAAAACCTGTCTCTCATGTGCTACGTCAGCGTAGGTTCGCCTGCCGAGCCGCTCATTGACTTCATGATCAACAGGGGTATGGAAGTCATCGAAGAGTACGAACCACTCAGATACCCGCACGCTACTAAGATCTTTGTCAACGGGACATGGGTTGGCGTTCACCAGGACCCAAAGCACCTTGTGGATCAGGTATTTGAAACCCGTCGCAAATCATACCTGCAGTATGAGGTGTCCCTCATCAGAGAAATTCGTGATCAAGAATTCAAGATCTTCTCTGATGCGGGCCGAGTCATGCGGCCCGTTTTTACAGTACAGGAGAAAGATGACCCGGAGACTGGCCTCGAAAAGGGTCAGCTTGGTCTGACAAAGGATTTAGTCAACAAACTGGCGCAAGAGCAGGCTGACCCACCTGAGGATCCAGAAATGAAGATGGGCTGGGAGGGTCTGATCAAAGCTGGCGCGATTGAGTACTTGGATGCTGAAGAAGAGGAGACGTCCATGATTTGCATGACCCCGGAGGACCTCGAGCTGTACAGGCTTCAAAAAGCGGGTGTACCTGTCGAGGATGACTCCGGCGAGGATCCGAACAAGCGTTTGAAGACCAAGACCAATCCAACCACACACATGTACACTCACTGCGAGATTCATCCAAGTATGATTTTAGGTATTTGTGCAAGTATCATTCC
>Arachnidicola_subaraneicolaYFCC_2107938
CCAACAGGGATTGCCCCAGTAACGGCGAGTGAAGCGGCAACAGCTCAAATTTGAAATCTGGCCCCAGGGTCCGAGTTGTAATTTGCAGAGGATGCTTTTGGCGAGGTGCCTTCCGAGTTCCCTGGAACGGGACGCCGCAGAGGGTGAGAGCCCCGTCTGGTCGGCCACCGAGCCTCTGTAAAGCTCCTTCGACGAGTCGAGTAGTTTGGGAATGCTGCTCAAAATGGGAGGTATATGTCTTCTAAAGCTAAATATTGGCCAGAGACCGATAGCGCACAAGTAGAGTGATCGAAAGATGAAAAGCACTTTGAAAAGAGGGTTAAAAAGTACGTGAAATTGTTGAAAGGGAAGCGCCCATGACCAGACTTGGGCCCGGTGAATCATCCAGCGTTCTCGCCGGTGCACTTTGCCGGGCACAGGCCAGCATCAGTTTGGCGCGGGGGAGAAAGGCTCTGGGAATGTGGCTCCCCCGGGAGTGTTATAGCCCACCGCGCAATGCCCTGCGCCGGACTGAGGTACGCGCATTGCAAGGATGCTGGCGTAATGGTCATCAGCGACCCGTCTTGAAACACGGACCAAGGAGTCGTCTTCGTATGCGAGTGTTCGGGTGTCAAACCCCTACGCGGAATGAAAGTGAACGCAGGTGAGAGCTTCGGCGCATCATCGACCGATCCTGATGTTCTCGGATGGATTTGAGTAAGAGCATACGGGGCCGGACCCGAAAGAAGGTGAACTATGCCTGTATAGGGTGAAGCCAGAGGAAACTCTGGTGGAGGCTCGCAGCGGTTCTGACGTGCGAATCGATCGTCAAATATGGGCATGGGGGCGAAAGACTAATCGAACCTTCTAGTAGCTGGTTTGGTGAACCAGCGGAGGGATCATTATCGAGTTTACAACTCCCAAACCCTTCTGTGAACATACCTACCGTTGCTTCGGCGGACTCGCCCCGGCGTCCGGACGGCCCAGCGCCGCCCGCGGCCCGGACCCAGGCGGCCGCCGGAGACCCCCAAACTCTGTATCTGTCAGCGTATTCTGAATCCGCCGCAAGGCAAAAGAAACAAATCAAAACTTTCAACAACGGATCTCTTGGCTCTGGCATCGATGAAGAACGCAGCGAAATGCGATAAGTAATGTGAATTGCAGAATTCAGTGAACCATCGAATCTTTGAACGCACATTGCGCCCGCCAGCACTCTGGCGGGCATGCCTGTTCGAGCGTCATTTCAACCCTCGACCTCCCTCTGGGGAGGTCGGCGTTGGGGAACGGCAGCATACCGCCGGCCCCTAAATAGAGTGGCGGCCCGTCCGCGGCGACCTCTGCGCAGTACTCCAGCTCGCACCGGAAACCCGACGCGGCCACGCCGTAAAACACCCAACTTCTGAACGCTGACCTCGGATCAGGTAGGACTACCCG?????????????????????????????????????????????????????????????????????????????????????????????????????????????????????????????????????????????????????????????????????????????????????????????????????????????????????????????????????????????????????????????????????????????????????????????????????????????????????????????????????????????????????????????????????????????????????????????????????????????????????????????????????????????????????????????????????????????????????????????????????????????????????????????????????????????????????????????????????????????????????????????????????????????????????????????????????????????????????????????????????????????????????????????????????????????????????????????????????????????????????????????????????????????????????????????????????????????????????????????????????????????????????????????????????????????????????????????????????????????????????????????????????????????????????????????????????????????????????????????????????????????????????????????????????????????????CGATTGCGCTATTCTCATCATTGCTGCCGGTACTGGTGAGTTCGAGGCTGGTATCTCCAAGGATGGCCAGACCCGTGAGCACGCTCTCCTCGCTTTCACCCTTGGTGTCAAGCAGCTCATTGTCGCCATCAACAAGATGGACACTGCTCAGTGGGCCGAGGCTCGTTACCAGGAAATTATCAAGGAGACCTCCAACTTCATCAAGAAGGTCGGCTACAACCCCAAGACTGTTGCCTTCGTTCCCATCTCCGGCTTCAACGGCGACAACATGCTTACTGCCTCCACCAACTGCCCCTGGTACAAGGGTTGGGAGAAGGAGACCAAGGCTGGCAAGTCCACTGGCAAGACCCTCCTCGAGGCCATCGACGCCATCGAGCCCCCCAAGCGTCCCCTCGACAAGCCTCTCCGTCTTCCCCTTCAGGATGTCTACAAAATCGGTGGTATCGGAACGGTGCCCGTCGGTCGTGTCGAGACTGGTATCATCAAGCCCGGCATGGTCGTCACCTTTGCCCCCGCAGGTGTCACCACTGAAGTCAAGTCCGTCGAGATGCACCACGAGCAGCTGCCCGAGGGTGTTCCCGGTGACAACGTCGGCTTCAACGTGAAGAACGTTTCCGTCAAGGAAATCCGTCGTGGTAACGTTGCTGGTGACTCCAAGAACGACCCCCCCAAGGCCTCCGCTTCCTTCAACGCCCAGGTCATTGTTATCAACCACCCTGGCCAGATTGGTAACGGTTACGCCCCCGTTCTCGATTGCCACACTGCCCACATTGCTTGCAAGTTCTCCGAGCTCCTCGAGAAGATCGACCGCCGTACTGGTAAGTCGGTTGAGAACAACCCCAAGTTCATCAAGTCTGGTGACTCGGCCATCGTCAAGATGGTTCCCTCCAAGCCCATGTGCGTTGAGGCTTTCACCGACTACCCTCCTGTGAAGAAGGTTTTGGAGATTGTCTGCCACAATTGCAGCAAAGTGTTGGCCGATGAAGTTGGTCTTCCCTTGACTCCATGAAGCTCTTGAGCTTGCTGGATGCTAACGTGAATTCTCAGAGCGATCCCGAGTTTGTCACAGCCATCAATACCCGCGATCCGAAACTCCGATTCAAGCGCGTCTGGGCCGTGTGCAAGAAGAAGCGCAAGTGTGAGAACGAGGACAGGCAAGACAAGAATAAGGATGAAGAGTTTGCTCCCGGCGCCAAGAACGTCGTTCTCGAAGGCCATGGCGGATGCGGTAACATGCAGCCGCAGGTGAGACAAGCCGCGCTTCAGCTCAAGGCCGCTTTCGAGGTGACTTCGGAAGAGGGCCCCAAGAGGAAGGAGACTGTCAACATTAGCGCTGAAATGGCGCACGGTATTCTTCGCCGCATCTCTGAACGCGATTTGCACAACATTGGTCTCAACTCAGATTATGCCCGCCCTGAGTGGATGATCATCACTGTTCTGCCTGTTCCCCCTCCTCCCGTGCGTCCTAGTATTTCCATGGATGGTACTGGTACCGGCATGAGAAACGAAGACGACTTGACATACAAACTTGGCGACATTATCCGCGCCAACGGTAATGTCAAACAAGCCATCCGCGAGGGATCACCGCAGCACATTGCGCGTGATTTTGAGGAGCTGCTGCAGTACCACGTTGCCACTGGCTGTTGGTATCAAGCCTGGTACGCTTTCAAATGGTCTCAAGTACTCGCTCGCCACTGGTAACTGGGGCGACCAGAAGAAAGCCATGAGCTCAACTGCTGGTGTGTCTCAAGTGTTGAATCGCTATACGTTTGCCTCGACGCTGTCCCATCTTCGACGTACCAATACGCCCATCGGCAGAGATGGCAAACTGGCGAAACCCCGTCAACTTCACAATACTCATTGGGGACTTGTCTGTCCTGCTGAGACACCTGAAGGTCAGGCTTGTGGACTTGTCAAAAACCTGTCTCTCATGTGCTACGTCAGCGTAGGTTCGCCTGCCGAGCCGCTCATTGACTTCATGATCAACAGGGGTATGGAAGTCATCGAAGAGTACGAACCACTCAGATACCCGCACGCTACTAAGATCTTTGTCAACGGGACATGGGTTGGCGTTCACCAGGACCCAAAGCACCTTGTGGATCAGGTATTTGAAACCCGTCGCAAATCATACCTGCAGTATGAGGTGTCCCTCATCAGAGAAATTCGTGATCAAGAATTCAAGATCTTCTCTGATGCGGGCCGAGTCATGCGGCCCGTTTTTACAGTACAGGAGAAAGATGACCCGGAGACTGGCCTCGAAAAGGGTCAGCTTGGTCTGACAAAGGATTTAGTCAACAAACTGGCGCAAGAGCAGGCTGACCCACCTGAGGATCCAGAAATGAAGATGGGCTGGGAGGGTCTGATCAAAGCTGGCGCGATTGAGTACTTGGATGCTGAAGAAGAGGAGACGTCCATGATTTGCATGACCCCGGAGGACCTCGAGCTGTACAGGCTTCAAAAAGCGGGTGTACCTGTCGAGGATGACTCCGGCGAGGATCCGAACAAGCGTTTGAAGACCAAGACCAATCCAACCACACACATGTACACTCACTGCGAGATTCATCCAAGTATGATTTTAGGTATTTGTGCAAGTATCATTCC
>Arachnidicola_sulphureusTBRC_7248_T
-------------------------------------------------TTTGAAATCTGGCCCCAGGGTCCGAGTTGTAATTTGTAGAGGATGCTTTGGGCGAGGTGCCTTCCGAGTTCCCTGGAACGGGACGCCACAGAGGGTGAGAGCCCCGTATGGTCGGACACCGAGCCTCTGTAAAGCTCCTTCGACGAGTCGAGTAGTTTGGGAATGCTGCTCAAAATGGGAGGTATATGTCTTCTAAAGCTAAATATTGGCCAGAGACCGATAGCGCACAAGTAGAGTGATCGAAAGATGAAAAGCACTTTGAAAAGAGGGTTAAAAAGTACGTGAAATTGTTGAAAGGGAAGCGCCCATGACCAGACTTGGGCCCGGTGAATCATCCGGCGTTCTCGCCGGTGCACTTTGCCGGGCACAGGCCAGCATCAGTTTGGGGCGGGGGACAAAGGCTCTGGGAATGTGGCTCCCTCGGGAGTGTTATAGCCCACCGCGTAATACCCTGCGCCGGACTGAGGTACGCGCATTGCAAGGATGCTGGCGTAATGGTCATCAGCGACCCGTCTTGAAACACGGACCAAGGAGTCGTCTTCGTATGCGAGTGTTCGGGTGTCAAACCCCTACGCGGAATGAAAGTGAACGCAGGTGAGAGCTTCGGCGCATCATCGACCGATCCTGATGTCTTCGGATGGATTTGAGTAAGAGCATACGGGGCCGGACCCGAAAGAAGGTGAACTATGCCTGTATAGGGTGAAGCCAGAGGAAACTCTGGTGGAGGCTCGCAGCGGTTCTGACGTGCGAATCGATCGTCAAATATGGGCATGGGGGCGAAAGACTAATCGAACCTTCTAGTAGCTGGTTTGGTGAACCAGCGGAGGGATCATTACCGAGTTTACAACT-CCCAACCCTCCTGTGAACATACCTACCGTTGCTTCGGCGGACTCGCCCCGGCGTCCGGGCGGCCTCGCGCCGCCCGCGGCCCGGACCCAGGCGGCCGCCGGAGACCCCCCAACTCTGTTTCCATCAGCATCTTCTGAATCTGCCGCGAGGC-AAACAAACAAATTAAAACTTTCAACAACGGATCTCTTGGCTCTGGCATCGATGAAGAACGCAGCGAAATGCGATAAGTAATGTGAATTGCAGAATTCAGTGAACCATCGAATCTTTGAACGCACATTGCGCCCGCCAGCATTCTGGCGGGCATGCCTGTTCGAGCGTCATTACAACCCTCGACCTCCCCCCGGGGCGGTCGGCGTTGGGGAACGGCAGCACACCGCCGGCCCTGAAATGGAGTGGCGGCCCGTCCGCGGCGACCTCTGCGTAGTAATCCAGCTCGCACCGGGAACCCGACGCGGCCACGCCGTAAAACACCCAACTTCTGAACGTTGACCTCGGATCA--------------?????????????????????????????????????????????????????????????????????????????????????????????????????????????????????????????????????????????????????????????????????????????????????????????????????????????????????????????????????????????????????????????????????????????????????????????????????????????????????????????????????????????????????????????????????????????????????????????????????????????????????????????????????????????????????????????????????????????????????????????????????????????????????????????????????????????????????????????????????????????????????????????????????????????????????????????????????????????????????????????????????????????????????????????????????????????????????????????????????????????????????????????????????????????????????????????????????????????????????????????????????????????????????????????????????????????????????????????????????????????????????????????????????????????????????????????????????????????????????????????????????????????????????????????????????????????????-------------CTCATCATTGCTGCCGGTACTGGTGAGTTCGAGGCTGGTATCTCCAAGGATGGCCAGACCCGTGAGCACGCTCTCCTCGCTTTCACCCTTGGTGTCAAGCAGCTCATTGTCGCCATCAACAAGATGGACACTGCTCAGTGGGCCGAGGCTCGTTACCAGGAAATTATCAAGGAGACCTCCAACTTCATCAAGAAGGTCGGCTACAACCCCAAGACTGTTGCCTTCGTTCCCATCTCCGGCTTCAACGGCGACAACATGCTTACTGCCTCCACCAACTGCCCCTGGTACAAGGGTTGGGAGAAGGAGACCAAGGCTGGCAAGTCCACTGGCAAGACCCTCCTCGAGGCTATCGACGCCATCGAGCCCCCCAAGCGTCCCCTCGACAAGCCTCTCCGTCTTCCCCTTCAGGATGTCTACAAGATCGGTGGTATCGGAACGGTGCCCGTCGGTCGTGTCGAGACTGGTATCATCAAGCCCGGTATGGTCGTCACCTTCGCCCCCGCTGGTGTCACCACTGAAGTCAAGTCCGTCGAGATGCACCACGAGCAGCTGCCCGAGGGTGTTCCCGGTGACAACGTCGGCTTCAACGTGAAGAACGTTTCCGTCAAGGAAATCCGTCGTGGTAACGTCGCTGGTGACTCCAAGAACGACCCCCCCAAGGGCGCCGCCTCTTTCAACGCCCAGGTCATTGTCATCAACCACCCTGGCCAGATTGGTAACGGTTACGCCCCCGTTCTCGACTGCCACACTGCCCACATTGCTTGCAAGTTCGCCGAGCTCCTCGAGAAGATCGACCGCCGTACTGGTAAGTCGGTTGAGAACAACCCCAAGTTCATCAAGTCTGGTGACTCCGCCATCGTCAAGAT------------------------------------------------------------------------------------------------------------------------------------------------------------------------AGCGACCCCGAGTTTGTCACAGCCATCAACACTCGCGATCCGAAACTCCGATTCAAGCGCGTCTGGGCCGTGTGCAAGAAGAAGCGCAAGTGTGAGAACGAGGACAGGCAAGACAAGAACAAGGATGAAGAGTTCGCTCCCGGCGCCAAGAACGTCGTTCTCGAAGGACACGGCGGATGCGGTAACATGCAGCCGCAAGTGAGACAAGCCGCGCTGCAGCTGAAGGCCGCTTTTGAGGTGACTTCGGAAGAGGGCCCCAAGAGGAAGGAGACTGTCAACATCAGCGCCGAGATGGCGCACGGTATTCTTCGCCGCATCTCTGAACGCGATTTGCACAACATTGGTCTCAACTCCGACTATGCCCGTCCCGAGTGGATGATTATTACTGTTCTGCCTGTCCCCCCTCCTCCTGTGCGTCCTAGTATTTCCATGGATGGTACTGGTACCGGCATGAGAAATGAAGACGATTTGACTTACAAGCTTGGCGACATTATCCGCGCCAACGGCAATGTCAAGCAGGCCATTCGCGAAGGATCACC--------------------------------------------------------------------------------------------------------------------TGGGGCGACCAGAAGAAAGCCATGAGCTCAACTGCTGGCGTGTCTCAGGTGTTGAATCGCTATACGTTTGCCTCGACGCTGTCCCATCTTCGACGTACCAATACACCCATCGGCAGAGATGGCAAACTGGCGAAACCCCGTCAACTTCACAATACTCATTGGGGTCTCGTCTGTCCTGCTGAGACACCCGAAGGCCAGGCTTGTGGACTTGTCAAAAACCTGTCTCTCATGTGCTACGTCAGCGTCGGTTCGCCCGCCGAGCCGCTCATTGACTTCATGATCAACAGGGGTATGGAAGTTATCGAAGAGTACGAACCACTCAGATACCCGCACGCTACTAAGATCTTTGTCAACGGAACATGGGTTGGCGTTCACCAGGATCCCAAGCACCTTGTGGATCAGGTATTTGAAACCCGTCGCAAATCATATCTGCAGTATGAGGTGTCCCTCATCAGAGAAATTCGTGATCAAGAATTCAAGATCTTCTCTGATGCGGGCCGAGTCATGCGGCCCGTTTTTACAGTACAGGAGAAAGATGACCCGGAGACTGGCCTTGAAAAGGGCCAGCTTGGCCTGACAAAGGATTTAGTCAACAAACTGGCGCAAGAACAGGCTGACCCACCCGAGGATCCAGAAATGAAGATGGGCTGGGAGGGTCTGATCAAAGCTGGTGCGATTGAGTATCTAGATGCTGAAGAGGAGGAGACGTCCATGATTTGCATGACCCCGGAGGATCTAGAGCTGTACAGGCTCCAAAAAGCCGGTGTACCTGTCGAGGATGACTCGGGCGAGGATCCGAACAAGCGTCTGAAGACCAAAACCAACCCAACTACACACATGTATACTCACTGCGAGATCCATCCGAGTATG-----------------------------
>Arachnidicola_taiwanicusNTUPPMCC_20_060
CCAACAGGGATTGCCCCAGTAACGGCGAGTGAAGCGGCAACAGCTCAAATTTGAAATCTGGCCCCCGGGTCCGAGTTGTAATTTGCAGAGGATGCTTTTGGCGAGGTGCCTTCCGAGTTCCCTGGAACGGGACGCCGCAGAGGGTGACAGCCCCGTCTGGTCGGACACCGAGCCTCTGTAAAGCTCCTTCGACGAGTCGAGTAGTTTGGGAATGCTGCTCAAAATGGGAGGTATATGTCTTCTAAAGCTAAATATTGGCCAGAGACCGATAGCGCACAAGTAGAGTGATCGAAAGATGAAAAGCACTTTGAAAAGAGGGTTAAAAAGTACGTGAAATTGTTGAAAGGGAAGCGCCTGTGACCAGACTTGGGCCCGGTGAATCACCCAGCGTTCTCGCTGGTGCACTTCGCCGGGCACAGGCCAGCATCAGTTTGGCGCGCGGGAGAAAGGCTCTGGGAATGTGGCTCCCCCGGGAGTGTTATAGCCCACCGCGCAATACCCCGCGCCGGACTGAGGTACGCGCATTGCAAGGATGCTGGCGTAATGGTCATCAGCGACCCGTCTTGAAACACGGACCAAGGAGTCGTCTTCGTATGCGAGTGTTCGGGTGTCAAACCCCTACGCGTAATGAAAGTGAACGCAGGTGAGAGCTTCGGCGCATCATCGACCGATCCTGATGTTCTCGGATGGATTTGAGTAAGAGCATACGGGGCCGGACCCGAAAGAAGGTGAACTATGCCTGTATAGGGTGAAGCCAGAGGAAACTCTGGTGGAGGCTCGCAGCGGTTCTGACGTGCGAATCGATCGTCAAATATGGGCATGGGGGCGAAAGACTAATCGAACCTTCTAGTAGCTGGTTTGGTGA--CAGC-GGAGGGACATTAACGAGTTTACAACTCCGAAACCCTCATGTGAACATACCAACCGTTGCTTCGGCGGACTCGCCCCGGCGTCCGGACGGCCTCGCGCCGCCCGCGGCCCGGATCCAGGCGGCCGCCGGAGACCAGAAACTCTTGTCTTTGTCAGCATCTTCTGAATAAGCCTAGCGGCGAAACAAATGAATCAAAACTTTCAACAACGGATCTCTTGGTTCTGGCATCGATGAAGAACGCAGCGAAATGCGATAAGTAGTGTGAATTGCAGAATTCAGTGAATCATCGAATCTTTGAACGCACATTGCGCCCGCCAGCATTCTGGCGGGCATGCCTGTCCGAGCGTCATTTCAACACTCGACCCCCCCCCGGGGAGGTCGGCGTTGGGGAACGGCAGCACACCGCCGGCCCCGAAATCCAGTGGCGGCCCGTCCGCGGCAAGCTCTGCGCAGTAACGCACCTCGCACCGCAAGCCCGACGCGGCCACGCCGTAAAACACCCAAC-TCTGAACG-TGACCTCGGATCAGGTAGATGCCCCAA?????????????????????????????????????????????????????????????????????????????????????????????????????????????????????????????????????????????????????????????????????????????????????????????????????????????????????????????????????????????????????????????????????????????????????????????????????????????????????????????????????????????????????????????????????????????????????????????????????????????????????????????????????????????????????????????????????????????????????????????????????????????????????????????????????????????????????????????????????????????????????????????????????????????????????????????????????????????????????????????????????????????????????????????????????????????????????????????????????????????????????????????????????????????????????????????????????????????????????????????????????????????????????????????????????????????????????????????????????????????????????????????????????????????????????????????????????????????????????????????????????????????????????????????????????????????????CGATTGCGCTA-TCTCATCATTGCTGCCGGCACTGGTGAGTTCGAGGCTGGTATCTCCAAGGATGGCCAGACCCGTGAGCACGCTCTCCTCGCCTTCACCCTCGGTGTCAAGCAGCTCATTGTTGCCATCAACAAGATGGACACTGCTCAGTGGGCCGAGGCTCGTTACCAGGAAATCATCAAGGAGACCTCCAACTTCATCAAGAAGGTCGGCTACAACCCCAAGACTGTTGCCTTCGTTCCCATCTCGGGCTTCAACGGCGACAACATGCTTACTGCCTCCTCCAACTGCCCCTGGTACAAGGGTTGGGAGAAGGAGACCAAGGCCGGCAAGTCTACTGGCAAGACCCTCCTTGAGGCTATCGATGCCATCGAGCCCCCCAAGCGTCCTCTCGACAAGCCTCTCCGTCTTCCCCTTCAGGATGTCTACAAGATTGGTGGTATCGGAACGGTGCCCGTCGGTCGTGTTGAGACTGGTATCATCAAGCCCGGCATGGTCGTCACCTTCGCCCCTGCTGGTGTCACCACTGAAGTCAAGTCCGTCGAGATGCACCACGAGCAGCTGCCCGAGGGTGTCCCCGGTGACAACGTCGGCTTCAACGTGAAGAACGTTTCCGTCAAGGAAATCCGTCGTGGTAACGTTGCTGGTGACTCCAAGAACGACCCTCCCAAGGGCTCCGCTTCCTTCAACGCCCAGGTTATTGTCATCAACCACCCTGGTCAGATTGGTAACGGTTACGCCCCCGTTCTCGACTGCCACACTGCCCACATTGCTTGCAAGTTCTCCGAGCTCCTCGAGAAGATCGACCGCCGTACTGGTAAGTCGGTTGAGAACAACCCCAAGTTCATCAAGTCTGGTGACTCCGCCATCGTCAAGATGGTTCCCTCCAAGCCCATGTGCGTTGAGGCTT-CACCGACTACCCTCCCGTGAAAAAGGTTTTGGAGATTGTCTGCCACAATTGCAGCAAAGTGTTGGCCGATGAAGTTGGTCTTACCTTCACTCAATGAGGCTCTTGAGCTTGCTGGACGCTAACGTGAATTCTCAGAGTGATCCCGAGTTTGTCACAGCCGTCAACACCCGCGATCCGAAACTCCGATTCAAGCGCATGTGGGTCGTTTGCAAGAAGAAGCGCAAGTGTGAGAATGAGGACAGGCAAGAGAAAAACAAAGATGAAGAGTTTGCCCCAGGTGCAAAGAGTGTTGTACTAGAAGGACACGGCGGATGCGGCAACATGCAGCCGCAGGTAAGACAAGCCGCGCTGCAGCTCAAGGCCGCTTTCGAGATTACTACCGAAGATGGCCCCAAGAGGAAGGAAACCGTCAACATTAGCGCCGAAATGGCGCATGGTATTCTCCGCCGCATCTCTGAACGCGACATACGCAACATCGGTCTCAACTCGGACTATGCCCGCCCTGAGTGGATGATTATCACTGTTCTTCCTGTTCCCCCGCCTCCCGTGCGCCCCAGTATCTCCATGGATGGTACTGGCACCGGCATGAGAAATGAAGACGATTTGACGTACAAGCTTGGCGATATTATTCGTGCCAACGGAAATGTCAAGCAGGCCATTCGCGAAGGATCACCACAACACATTGCACGTGATTTCGAAGAGCTGCTGCAATATCATGTTGCCACTGGCTGTTGGTATCAAACCTGGTACGCTCTCGAATGGTCTAAAATACTCGCTCGCCACTGGTAATTGGGGTGACCAGAAGAAGGCCATGAGCTCAACTGCAGGTGTATCACAAGTCTTGAATCGCTATACATTCGCCTCAACGCTGTCTCATCTTCGACGTACCAATACGCCCATTGGTAGAGATGGAAAACTTGCAAAACCTCGGCAGCTTCACAATACTCACTGGGGTTTTGTCTGCCCTGCGGAGACCCCTGAAGGCCAGGCTTGTGGCCTGGTCAAAAACCTGTCCCTGATGTGCTACGTCAGTGTTGGTTCGCCCGCCGAGCCGCTCATTGACTTCATGATCAACAGGGGTATGGAAGTTATCGAAGAATACGAACCACTCAGATATCCACACGCTACCAAGATCTTCGTAAATGGAACATGGGTTGGAGTTCACCAGGACCCGAAACACCTTGTGGACCAGGTACTTGAGACCCGTCGCAAGTCCTACCTGCAGTATGAGGTGTCTCTCATCAGAGAGATTCGTGATCAAGAATTCAAGATCTTCTCTGACGCCGGCCGAGTTATGCGGCCCGTTTTTACAGTGCAAAAGGAAGACGATTCGAAGATTGGGCTTTTAAAGGGTCAACTTGGTCTGACCAAAGATCTGGTCAACAAATTAGCTCAAGAGCAAGCTGATCCACCCGACGATCCAGAAATGAAGATGGGCTGGGAGGGTCTGATAAAAGCTGGCGCTATTGAGTATCTAGATGCTGAAGAAGAGGAGACATCAA-GATTTGCATGACTCCGGAGGATTTGGA-CTCTTTAGACTTCAAAAGGCGGAT-GACCTGTCAAGGACGACTCCAGCGATGATCCTAACAA-CGCCTGAGATCCAAAACCATCCCAACCACCC-CATGTTACTCCATGG--GAAATCCTCCAGTCTTGATTTT------------------------
>Arachnidicola_tiankengensisKY11571_T
ACAACAGGGATTGCCCCAGTAACGGCGAGTGAAGCGGCAACAGCTCAAATTTGAAATCTGGCCCCAGGGTCCGAGTTGTAATTTGTAGAGGATGCTTTTGGCGAGGTGCCTTCCGAGTTCCCTGGAACGGGACGCCACAGAGGGTGAGAGCCCCGTCTGGTCGGCCACCGAGCCTCTGTAAAGCTCCTTCGACGAGTCGAGTAGTTTGGGAATGCTGCTCAAAATGGGAGGTATATGTCTTCTAAAGCTAAATACTGGCCAGAGACCGATAGCGCACAAGTAGAGTGATCGAAAGATGAAAAGCACTTTGAAAAGAGGGTTAAAAAGTACGTGAAATTGTTGAAAGGGAAGCGCCTATGACCAGACTTGGGCCCGGTGAATCATCCAGCGTTCTCGCTGGTGCACTTCGCCGGGCACAGGCCAGCATCAGTTTGGCGCGGGGGACAAAGGCTCTGGGAATGTGGCTCCCCCGGGAGTGTTATAGCCCACCGCGTAATACCCTGCGCCGGACTGAGGTACGCGCATTGCAAGGATGCTGGCGTAATGGTCATCAGCGACCCGTCTTGAAACACGGACCAAGGAGTCGTCTTCGTATGCGAGTGTTCGGGTGTCAAACCCCTACGCGTAATGAAAGTGAACGTAGGTGAGAGCTTCGGCGCATCACCGACCGATCCTGATGTTCTCGGATGGATTTGAGTAAGAGCATACGGGGCCGGACCCGAAAGAAGGTGAACTATGCCTGTATAGGGTGAAGCCAGAGGAAACTCTGGTGGAGGCTCGCAGCGGTTCTGACGTGCGAATCGATCGTCAAATATGGGCATGGGGGGGAGAGACTAATCGAACCTTCTAGTAGCTGGTTTCGTCTGCTACGCGGAGGGACATTATCGAGTTTCCAACTCCTTAACCCTTCTGTGAACATACCTACCGTTGCTTCGGCGGACTCGCCCCGGCGTCCGGACGGCCCTGCGCCGCCCGCGGCCCGGACCCAGGCGGCCGCCGGAGACCCCCAAACTCTGTATTTATCAGTCTCTTCTGAATCCGCCGCAAGGCAAAACAAATGAATCAAAACTTTCAACAACGGATCTCTTGGTTCTGGCATCGATGAAGAACGCAGCGAAATGCGATAAGTAATGTGAATTGCAGAATTCAGTGAACCATCGAATCTTTGAACGCACATTGCGCCCGCCAGCACTCTGGCGGGCATGCCTGTTCGAGCGTCATTTCAACCCTCGACCTCCCTCCGGGGAGGTCGGCGTTGGGGAACGGCAGCACCCCGCCGGCCCCTAAATACAGTGGCGGCCCGTCCGCGGCGACCTCTGCGCAGTAGTCCAACTCGCACCGGGAACCCGACGCGGCCACGCCGTAAAACACCCAACTTCCGAACGTTGACCTCGAATCAGGTAGGACTACCCG?????????????????????????????????????????????????????????????????????????????????????????????????????????????????????????????????????????????????????????????????????????????????????????????????????????????????????????????????????????????????????????????????????????????????????????????????????????????????????????????????????????????????????????????????????????????????????????????????????????????????????????????????????????????????????????????????????????????????????????????????????????????????????????????????????????????????????????????????????????????????????????????????????????????????????????????????????????????????????????????????????????????????????????????????????????????????????????????????????????????????????????????????????????????????????????????????????????????????????????????????????????????????????????????????????????????????????????????????????????????????????????????????????????????????????????????????????????????????????????????????????????????????????????????????????????????????CGATTGCGCTATTCTCATCATTGCTGCCGGTACTGGTGAGTTCGAGGCTGGTATCTCCAAGGATGGCCAGACCCGTGAGCACGCTCTCCTCGCTTTCACCCTCGGTGTCAAGCAGCTCATTGTCGCCATCAACAAGATGGACACTGCTCAGTGGGCCGAGGCTCGTTACCAGGAAATCATCAAGGAGACCTCCAACTTCATCAAGAAGGTCGGCTACAACCCCAAGACTGTTGCCTTCGTCCCCATCTCTGGCTTCAACGGCGACAACATGCTTACTGCCTCCACCAACTGCCCCTGGTACAAGGGCTGGGAGAAGGAGACCAAGACTGGCAAGTCCACTGGCAAGACCCTCCTCGAGGCCATCGACGCCATTGAGCCCCCCAAGCGTCCCCTCGACAAGCCTCTCCGTCTTCCCCTTCAGGATGTCTACAAGATCGGTGGTATCGGAACGGTGCCTGTCGGTCGTGTCGAGACTGGTGTCATCAAGCCCGGTATGGTCGTCACCTTCGCTCCCGCTGGTGTCACCACTGAAGTCAAGTCCGTCGAGATGCACCACGAACAGCTGCCCGAGGGTGTTCCCGGTGACAACGTCGGCTTCAACGTGAAGAACGTTTCCGTCAAGGAAATCCGTCGTGGTAACGTCGCTGGTGACTCCAAGAACGACCCCCCCAAGGGCGCCGCTTCTTTCAACGCCCAGGTCATTGTTATCAACCACCCTGGCCAGATTGGTAACGGTTATGCCCCCGTTCTCGATTGCCACACTGCCCACATTGCTTGCAAGTTCTCCGAGCTCCTCGAGAAGATCGATCGCCGTACTGGTAAGTCGGTTGAGAACAACCCCAAGTTCATCAAGTCTGGTGACTCCGCCATCGTCAAGATGGTTCCCTCCAAGCCCATGTGCGTTGAGGCTTTCACCGACTACCCTCCT?????????????????????????????????????????????????????????????????????????????????????????????????????????????????????????????????????????????????????????????????????????????????????????????????????????????????????????????????????????????????????????????????????????????????????????????????????????????????????????????????????????????????????????????????????????????????????????????????????????????????????????????????????????????????????????????????????????????????????????????????????????????????????????????????????????????????????????????????????????????????????????????????????????????????????????????????????????????????????????????????????????????????????????????????????????????????????????????????????TGGCTGTCGGCATCAAGCCTGGTACGCTTTCAAATGGCCTCAAGTACTCGCTTGCCACTGGTAACTGGGGCGACCAGAAGAAAGCCATGAGCTCAACTGCCGGTGTATCTCAGGTGTTGAATCGCTATACGTTTGCCTCGACGCTGTCCCATCTTCGACGTACCAATACCCCCATCGGCAGAGATGGAAAACTGGCGAAACCTCGTCAGCTTCACAATACTCATTGGGGTCTCGTCTGCCCTGCCGAGACGCCTGAAGGTCAGGCTTGTGGACTTGTCAAAAACCTGTCTCTCATGTGCTACGTCAGCGTCGGTTCACCTGCCGAGCCGCTCATCGACTTCATGATCAACAGGGGTATGGAAGTTATCGAAGAGTACGAGCCACTCAGATATCCGCACGCCACGAAGATCTTTGTCAACGGGACATGGGTTGGCGTCCATCAGGACCCTAAGCACCTTGTGGATCAGGTCTTTGAAACCCGTCGCAAATCATACCTGCAGTATGAGGTGTCTCTCATCAGAGAAATCCGCGATCAAGAATTCAAAATCTTTTCTGATGCGGGCCGCGTCATGCGGCCCGTCTTCACAGTACAGGAGAAAGATGACCCAGAGACTGGCCTCGAAAAGGGTCAGCTTGGTCTGACAAAGGATTTAGTCAACAAACTGGCGCAAGAACAAGCTGACCCACCTGAGGATCCAGAAATGAAGATGGGCTGGGAGGGTCTGATCAAAGCTGGCGCGATTGAGTATTTGGATGCGGAAGAAGAGGAGACGTCCATGATTTGCATGACCCCGGAGGATCTAGAGCTGTATAGGCTTCAAAAAGCGGGTGTACCTGTCGAGGATGACTCGGGCGAGGATCCGAACAAGCGTCTGAAGACCAAAACCAACCCAACCACACACATGTACACTCACTGCGAGATTCACCCAAGTATGA-TTTTGGTATTTGTGCAAGTATCATG-C
>Arachnidicola_tiankengensisKY11572
GACACAGGGATTGCCCCAGTAACGGCGAGTGAAGCGGCAACAGCTCAAATTTGAAATCTGGCCCCAGGGTCCGAGTTGTAATTTGTAGAGGATGCTTTTGGCGAGGTGCCTTCCGAGTTCCCTGGAACGGGACGCCACAGAGGGTGAGAGCCCCGTCTGGTCGGCCACCGAGCCTCTGTAAAGCTCCTTCGACGAGTCGAGTAGTTTGGGAATGCTGCTCAAAATGGGAGGTATATGTCTTCTAAAGCTAAATACTGGCCAGAGACCGATAGCGCACAAGTAGAGTGATCGAAAGATGAAAAGCACTTTGAAAAGAGGGTTAAAAAGTACGTGAAATTGTTGAAAGGGAAGCGCCTATGACCAGACTTGGGCCCGGTGAATCATCCAGCGTTCTCGCTGGTGCACTTCGCCGGGCACAGGCCAGCATCAGTTTGGCGCGGGGGACAAAGGCTCTGGGAATGTGGCTCCCCCGGGAGTGTTATAGCCCACCGCGTAATACCCTGCGCCGGACTGAGGTACGCGCATTGCAAGGATGCTGGCGTAATGGTCATCAGCGACCCGTCTTGAAACACGGACCAAGGAGTCGTCTTCGTATGCGAGTGTTCGGGTGTCAAACCCCTACGCGTAATGAAAGTGAACGTAGGTGAGAGCTTCGGCGCATCACCGACCGATCCTGATGTTCTCGGATGGATTTGAGTAAGAGCATACGGGGCCGGACCCGAAAGAAGGTGAACTATGCCTGTATAGGGTGAAGCCAGAGGAAACTCTGGTGGAGGCTCGCAGCGGTTCTGACGTGCGAATCGATCGTCAAATATGGGCATGGGGGGGAAAGACTAATCGAACCTTCTAGTAGCTGGTTTCCTCTGGTACGCGGAGGGACATTATCGAGTTTCCAACTCCTTAACCCTTCTGTGAACATACCTACCGTTGCTTCGGCGGACTCGCCCCGGCGTCCGGACGGCCCTGCGCCGCCCGCGGCCCGGACCCAGGCGGCCGCCGGAGACCCCCAAACTCTGTATTTATCAGTCTCTTCTGAATCCGCCGCAAGGCAAAACAAATGAATCAAAACTTTCAACAACGGATCTCTTGGTTCTGGCATCGATGAAGAACGCAGCGAAATGCGATAAGTAATGTGAATTGCAGAATTCAGTGAACCATCGAATCTTTGAACGCACATTGCGCCCGCCAGCACTCTGGCGGGCATGCCTGTTCGAGCGTCATTTCAACCCTCGACCTCCCTCCGGGGAGGTCGGCGTTGGGGAACGGCAGCACCCCGCCGGCCCCTAAATACAGTGGCGGCCCGTCCGCGGCGACCTCTGCGCAGTAGTCCAACTCGCACCGGGAACCCGACGCGGCCACGCCGTAAAACACCCAACTTCCGAACGTTGACCTCGAATCAGGTAGGACTACCCG?????????????????????????????????????????????????????????????????????????????????????????????????????????????????????????????????????????????????????????????????????????????????????????????????????????????????????????????????????????????????????????????????????????????????????????????????????????????????????????????????????????????????????????????????????????????????????????????????????????????????????????????????????????????????????????????????????????????????????????????????????????????????????????????????????????????????????????????????????????????????????????????????????????????????????????????????????????????????????????????????????????????????????????????????????????????????????????????????????????????????????????????????????????????????????????????????????????????????????????????????????????????????????????????????????????????????????????????????????????????????????????????????????????????????????????????????????????????????????????????????????????????????????????????????????????????????CGATTGCGCTATTCTCATCATTGCTGCCGGTACTGGTGAGTTCGAGGCTGGTATCTCCAAGGATGGCCAGACCCGTGAGCACGCTCTCCTCGCTTTCACCCTCGGTGTCAAGCAGCTCATTGTCGCCATCAACAAGATGGACACTGCTCAGTGGGCCGAGGCTCGTTACCAGGAAATCATCAAGGAGACCTCCAACTTCATCAAGAAGGTCGGCTACAACCCCAAGACTGTTGCCTTCGTCCCCATCTCTGGCTTCAACGGCGACAACATGCTTACTGCCTCCACCAACTGCCCCTGGTACAAGGGCTGGGAGAAGGAGACCAAGACTGGCAAGTCCACTGGCAAGACCCTCCTCGAGGCCATCGACGCCATTGAGCCCCCCAAGCGTCCCCTCGACAAGCCTCTCCGTCTTCCCCTTCAGGATGTCTACAAGATCGGTGGTATCGGAACGGTGCCTGTCGGTCGTGTCGAGACTGGTGTCATCAAGCCCGGTATGGTCGTCACCTTCGCTCCCGCTGGTGTCACCACTGAAGTCAAGTCCGTCGAGATGCACCACGAACAGCTGCCCGAGGGTGTTCCCGGTGACAACGTCGGCTTCAACGTGAAGAACGTTTCCGTCAAGGAAATCCGTCGTGGTAACGTCGCTGGTGACTCCAAGAACGACCCCCCCAAGGGCGCCGCTTCTTTCAACGCCCAGGTCATTGTTATCAACCACCCTGGCCAGATTGGTAACGGTTATGCCCCCGTTCTCGATTGCCACACTGCCCACATTGCTTGCAAGTTCTCCGAGCTCCTCGAGAAGATCGATCGCCGTACTGGTAAGTCGGTTGAGAACAACCCCAAGTTCATCAAGTCTGGTGACTCCGCCATCGTCAAGATGGTTCCCTCCAAGCCCATGTGCGTTGAGGCTTTCACCGACTACCCTCCT?????????????????????????????????????????????????????????????????????????????????????????????????????????????????????????????????????????????????????????????????????????????????????????????????????????????????????????????????????????????????????????????????????????????????????????????????????????????????????????????????????????????????????????????????????????????????????????????????????????????????????????????????????????????????????????????????????????????????????????????????????????????????????????????????????????????????????????????????????????????????????????????????????????????????????????????????????????????????????????????????????????????????????????????????????????????????????????????????????TGGCTGTCGGCATCAAGCCTGGTACGCTTTCAAATGGCCTCAAGTACTCGCTTGCCACTGGTAACTGGGGCGACCAGAAGAAAGCCATGAGCTCAACTGCCGGTGTATCTCAGGTGTTGAATCGCTATACGTTTGCCTCGACGCTGTCCCATCTTCGACGTACCAATACCCCCATCGGCAGAGATGGAAAACTGGCGAAACCTCGTCAGCTTCACAATACTCATTGGGGTCTCGTCTGCCCTGCCGAGACGCCTGAAGGTCAGGCTTGTGGACTTGTCAAAAACCTGTCTCTCATGTGCTACGTCAGCGTCGGTTCACCTGCCGAGCCGCTCATCGACTTCATGATCAACAGGGGTATGGAAGTTATCGAAGAGTACGAGCCACTCAGATATCCGCACGCCACGAAGATCTTTGTCAACGGGACATGGGTTGGCGTCCATCAGGACCCTAAGCACCTTGTGGATCAGGTCTTTGAAACCCGTCGCAAATCATACCTGCAGTATGAGGTGTCTCTCATCAGAGAAATCCGCGATCAAGAATTCAAAATCTTTTCTGATGCGGGCCGCGTCATGCGGCCCGTCTTCACAGTACAGGAGAAAGATGACCCAGAGACTGGCCTCGAAAAGGGTCAGCTTGGTCTGACAAAGGATTTAGTCAACAAACTGGCGCAAGAACAAGCTGACCCACCTGAGGATCCAGAAATGAAGATGGGCTGGGAGGGTCTGATCAAAGCTGGCGCGATTGAGTATTTGGATGCGGAAGAAGAGGAGACGTCCATGATTTGCATGACCCCGGAGGATCTAGAGCTGTATAGGCTTCAAAAAGCGGGTGTACCTGTCGAGGATGACTCGGGCGAGGATCCGAACAAGCGTCTGAGACCAAAACCCAACCCAACCACACACATGTACACTCACTGCGAGATTCACCC-AGTATGATTTTGGTATTTTGTGCAAGTATCATTCC
>Arachnidicola_waltergamsiiTBRC_7252T
-------------------------------------------------TTTGAAATCTGGCCCCAGGGTCCGAGTTGTAATTTGTAGAGGATGCTTTGGGCGAGGTGCCTTCCGAGTTCCCTGGAACGGGACGCCACAGAGGGTGAGAGCCCCGTATGGTCGGACACCGAGCCTCTGTAAAGCTCCTTCGACGAGTCGAGTAGTTTGGGAATGCTGCTCAAAATGGGAGGTATATGTCTTCTAAAGCTAAATATTGGCCAGAGACCGATAGCGCACAAGTAGAGTGATCGAAAGATGAAAAGCACTTTGAAAAGAGGGTTAAAAAGTACGTGAAATTGTTGAAAGGGAAGCGCCCATGACCAGACTTGGGCCCGGTGAATCATCCAGCGTTCTCGCCGGTGCACTTTGCCGGGCACAGGCCAGCATCAGTTTGGGGCGGGGGACAAAGGCTCTGGGAATGTGGCTCCCCCGGGAGTGTTATAGCCCACCGCGTAATACCCTGCGCCGGACTGAGGTACGCGCATTGCAAGGATGCTGGCGTAATGGTCATCAGCGACCCGTCTTGAAACACGGACCAAGGAGTCGTCTTCGTATGCGAGTGTTCGGGTGTCAAACCCCTACGCGGAATGAAAGTGAACGCAGGTGAGAGCTTCGGCGCATCATCGACCGATCCTGATGTTCTCGGATGGATTTGAGTAAGAGCATACGGGGCCGGACCCGAAAGAAGGTGAACTATGCCTGTATAGGGTGAAGCCAGAGGAAACTCTGGTGGAGGCTCGCAGCGGTTCTGACGTGCGAATCGATCGTCAAATATGGGCATGGGGGCGAAAGACTAATCGAACCTTCTAGTAGCTGGTTTGGTGAACCAGCGGAGGGATCATTACCGAGTTTACAACTCCCCAACCCTTCTGTGAACATACCTACCGTTGCTTCGGCGGACTCGCCCCGGCGTCCGGACGGCCTCGCGCCGCCCGCGGCCCGGACCCAGGCGGCCGCCGGAGACCCCCCAACTCTGTTTCCATCAGCATCTTCTGAATCTGCCGCGAGGCAAAACAAATGAATTAAAACTTTCAACAACGGATCTCTTGGCTCTGGCATCGATGAAGAACGCAGCGAAATGCGATAAGTAATGTGAATTGCAGAATTCAGTGAACCATCGAATCTTTGAACGCACATTGCGCCCGCCAGCATTCTGGCGGGCATGCCTGTTCGAGCGTCATTTCAACCCTCGACCTCCCCCTGGGGCGGTCGGCGTTGGGGAACGGCAGCACACCGCCGGCCCTGAAATGGAGTGGCGGCCCGTCCGCGGCGACCTCTGCGTAGTAATCCAGCTCGCACCGGGAACCCGACGCGGCCACGCCGTAAAACACCCAACTTCTGAACGTTGACCTCGGATCA--------------?????????????????????????????????????????????????????????????????????????????????????????????????????????????????????????????????????????????????????????????????????????????????????????????????????????????????????????????????????????????????????????????????????????????????????????????????????????????????????????????????????????????????????????????????????????????????????????????????????????????????????????????????????????????????????????????????????????????????????????????????????????????????????????????????????????????????????????????????????????????????????????????????????????????????????????????????????????????????????????????????????????????????????????????????????????????????????????????????????????????????????????????????????????????????????????????????????????????????????????????????????????????????????????????????????????????????????????????????????????????????????????????????????????????????????????????????????????????????????????????????????????????????????????????????????????????????----------------------------------------------------------------------------------------------------------------------------------------------------------------------------------------------------------------------------------------------------------------------------------------------------------------------------------------------------------------------------------------------------------------------------------CAGGATGTCTACAAGATCGGTGGTATCGGAACGGTGCCCGTCGGTCGTGTCGAGACTGGTATCATCAAGCCGGGTATGGTCGTCACCTTCGCCCCCGCTGGTGTCACCACTGAAGTCAAGTCCGTCGAGATGCACCACGAGCAGCTGCCCGAGGGTGTTCCCGGTGACAACGTCGGCTTCAACGTGAAGAACGTTTCCGTCAAGGAAATCCGTCGTGGTAACGTCGCTGGTGACTCCAAGAACGACCCCCCCAAGGGTGCCGCTTCTTTCAACGCCCAGGTCATTGTTATCAACCACCCTGGCCAGATTGGTAACGGTTACGCCCCCGTTCTCGACTGCCACACTGCCCACATTGCTTGCAAGTTCGCCGAGCTCCTCGAGAAGATCGACCGCCGTACTGGTAAGTCGGTTGAGAACAACCCCAAGTTCATCAAGT-------------------------------------------------------------------------------------------------------------------------------------------------------------------------------------------------AGCGACCCCGAGTTTGTCACAGCCATCAACACTCGCGATCCGAAACTCCGATTCAAGCGCGTCTGGGCCGTGTGCAAGAAGAAGCGCAAGTGTGAGAACGAGGACAGGCAAGATAAGAACAAGGATGAAGAGTTCGCTCCCGGCGCCAAGAACGTCGTTCTCGAAGGACACGGTGGATGCGGTAACATGCAGCCGCAAGTGAGACAAGCCGCGCTGCAGCTGAAGGCCGCTTTTGAGGTGACTTCGGAAGAGGGCCCCAAGAGGAAGGAGACTGTCAACATCAGCGCTGAGATGGCGCACGGTATTCTTCGCCGCATCTCTGAACGCGATTTGCACAACATTGGTCTCAACTCCGACTATGCCCGTCCCGAGTGGATGATTATTACTGTTCTACCTGTCCCCCCTCCTCCCGTGCGTCCTAGTATCTCCATGGATGGTACTGGTACCGGCATGAGAAATGAAGACGATCTGACCTACAAGCTTGGCGACATTATCCGCGCCAACGGTAATGTCAAGCAGGCTATTCGCGAAGGATCACCGCAGCACATTGCCCGTGATTTTGAGGAGTTGCTG----------------------------------------------------------------------------------TGGGGCGACCAGAAGAAAGCCATGAGCTCAACTGCTGGCGTGTCTCAGGTGTTGAATCGCTATACGTTTGCCTCGACGCTGTCCCATCTTCGACGTACCAATACACCCATCGGCAGAGATGGCAAACTGGCGAAACCCCGTCAACTTCACAATACTCATTGGGGTCTCGTCTGTCCTGCTGAGACACCCGAAGGCCAGGCTTGTGGACTTGTCAAAAACCTGTCTCTCATGTGCTACGTCAGCGTCGGTTCGCCCGCCGAGCCGCTCATTGACTTCATGATCAACCGGGGTATGGAAGTTATCGAAGAGTACGAACCACTCAGATACCCGCACGCTACTAAGATCTTTGTCAACGGAACATGGGTTGGCGTTCACCAGGATCCCAAGCACCTTGTGGATCAGGTATTTGAAACCCGTCGCAAATCATATCTGCAGTATGAGGTGTCCCTCATCAGAGAAATTCGTGATCAAGAATTCAAGATCTTCTCTGATGCGGGCCGAGTCATGCGGCCCGTTTTTACAGTACAGGAGAAAGATGACCCGGAGACTGGCCTTGAAAAGGGCCAGCTTGGCCTGACAAAGGATTTAGTCAACAAACTGGCGCAAGAACAGGCTGACCCACCCGAGGATCCAGAAATGAAGATGGGCTGGGAGGGTCTGATCAAAGCTGGTGCGATTGAGTATCTAGATGCTGAAGAAGAGGAGACGTCCATGATTTGCATGACCCCGGAGGATCTAGAGCTGTACAGGCTCCAAAAAGCCGGCGTACCTGTCGAGGATGACTCGGGCGAGGATCCGAACAAGCGTCTGAAGACCAAAACCAACCCAACTACACACATGTATACTCACTGCGAGATCCATCCAAGCATG-----------------------------
>Beauveria_bassianaARSEF_1564
????????????????????????????????????????????????????????????????????????????????????????????????????????????????????????????????????????????????????????????????????????????????????????????????????????????????????????????????????????????????????????????????????????????????????????????????????????????????????????????????????????????????????????????????????????????????????????????????????????????????????????????????????????????????????????????????????????????????????????????????????????????????????????????????????????????????????????????????????????????????????????????????????????????????????????????????????????????????????????????????????????????????????????????????????????????????????????????????????????????????????????????????????????????????????????????????????????????????????????????????????????????????????????????????????????????????????????????GGTGAACCAGCGGAGGGATCATTACCGAGTTTTCAACTCCCCAACCCTTCTGTGAACCTACCTATCGTTGCTTCGGCGGACTCGCCCCAGC-----------------CCGGACGCGGACTGGA-CCAGCGGCCCGCCGGGGACC-TCAAACTCCTGTATT-CCAGCATCTTCTGAATACGCCGCAAGGCAAAACAAATGAATCAAAACTTTCAACAACGGATCTCTTGGCTCTGGCATCGATGAAGAACGCAGCGAAATGCGATAAGTAATGTGAATTGCAGAATCCAGTGAATCATCGAATCTTTGAACGCACATTGCGCCCGCCAGCATTCTGGCGGGCATGCCTGTTCGAGCGTCATTTCAACCCTCGACCTCCCCTTGGGGAGGTCGGCGTTGGGGACCGGCAGCACACCGCCGGCCCTGAAATGGAGTGGCGGCCCGTCCGCGGCGACCTCTGCGTAGTAATACAGCTCGCACCGGAACCCCGACGCGGCCACGCCGTAAAACACCCAACTTCTGAACGTTGACCTCGAATCAGGTAGGACTACCCG?????????????????????????????????????????????????????????????????????????????????????????????????????????????????????????????????????????????????????????????????????????????????????????????????????????????????????????????????????????????????????????????????????????????????????????????????????????????????????????????????????????????????????????????????????????????????????????????????????????????????????????????????????????????????????????????????????????????????????????????????????????????????????????????????????????????????????????????????????????????????????????????????????????????????????????????????????????????????????????????????????????????????????????????????????????????????????????????????????????????????????????????????????????????????????????????????????????????????????????????????????????????????????????????????????????????????????????????????????????????????????????????????????????????????????????????????????????????????????????????????????????????????????????????????????????????????CGATTGCGCTATTCTCATCATCGCCGCCGGTACTGGTGAGTTCGAGGCTGGTATCTCCAAGGATGGCCAGACCCGTGAGCACGCTCTGCTCGCCTTCACCCTCGGTGTCAAGCAGCTCATTGTTGCCATCAACAAGATGGACACCACCAAGTGGTCCGAGGCCCGTTACCAGGAAATCATCAAGGAGACTTCCAGCTTCATCAAGAAGGTTGGCTACAACCCCAAGGCTGTTGCTTTCGTCCCCATCTCCGGTTTCAACGGCGACAACATGCTTGAGCCCTCCACCAACTGCCCCTGGTACAAGGGTTGGGAGAAGGAGACTAAGGCTGGCAAGTCTACTGGCAAGACCCTTCTCGAGGCCATCGACGCCATTGAGCCCCCCAAGCGTCCTACCGACAAGCCTCTCCGTCTTCCCCTCCAGGATGTTTACAAGATCGGTGGTATCGGAACGGTGCCCGTCGGTCGTGTTGAGACTGGTATCATCAAGCCCGGCATGGTCGTCACCTTTGCTCCCGCCAACGTCACCACTGAAGTCAAGTCCGTCGAGATGCACCACGAGCAGCTTACTGAGGGTGTTCCCGGTGACAACGTCGGCTTCAACGTGAAGAACGTTTCCGTCAAGGAAATCCGTCGTGGTAACGTCGCTGGTGACTCCAAGAACGACCCCCCCAATGGCGCTGCTTCCTTCAACGCCCAGGTCATTGTCATCAACCACCCTGGCCAGATCGGTGCCGGCTACGCTCCTGTTCTTGACTGCCACACTGCCCACATTGCTTGCAAGTTCTCCGAGCTCCTCGAGAAGATCGACCGCCGTACCGGTAAGTCGGTTGAGAACAACCCCAAGTTCATCAAGTCTGGTGACTCCGCCATCGTCAAGATGGTTCCCTCCAAGCCCATGTGCGTTGAGGCTTTCACCGACTACCCCCCTGTGAAAAAGGTTTTGGAGATTGTCTGCCACAACTGCAGCAAAGTGTTGGCCGATGAAGTTGGTCTTCCCTTTACTCCATGAAGCTTTGGAGCTTGCTGGATGCTAACGTGCATTATCAGAGCGATCCCGAATTCGTCACAGCTATTCATACTCGCGATCCGAAACTTCGATTCAAGCGCGTTTGGGCCGTATGCAAGAAGAAGCGCAAATGCGAGAATGAGGAGCGGCAAGACAAGAATAAAGACGAAGAGTTCGCTCCAGGTGTCAAGAACGTCGTTCTCGAAGGACATGGCGGATGTGGCAATATGCAGCCGCAGGTGAGACAGGCCGCGCTGCAACTCAAAGCTGCCTTCGAGGTTACTTCGGAAGAGGGTCCCAAGAGGAAAGAGACGGTTAATATCAGCGCCGAGATGGCGCATGGTATCCTTCGCCGCATCTCTGAGCGCGATCTGCACAACATTGGTCTTAACTCAGACTATGCTCGTCCCGAGTGGATGATCATCACTGTCCTGCCTGTACCCCCTCCTCCCGTGCGTCCTAGTATTTCCATGGATGGTACTGGTACTGGCACGAGAAACGAGGATGATCTGACCTACAAGCTTGGTGACATTATCCGCGCCAACGGTAATGTCAAGCAGGCCATTCGTGAAGGATCACCGCAACACATCGCGCGTGATTTTGAGGAGCTGCTGCAGTACCATGTTGCCACTAGCTGTCGGTGTTAAGCCTGGCACGCTTTCGAACGGCCTCAAGTACTCTCTTGCTACTGGTAATTGGGGTGACCAGAAAAAAGCTATGAGCTCAACTGCTGGTGTGTCCCAGGTTTTGAACCGATATACTTTTGCCTCAACACTATCCCACCTTCGACGTACCAATACACCCATTGGCAGAGATGGCAAACTGGCAAAACCTCGTCAGCTTCATAATACTCATTGGGGTCTTGTCTGCCCTGCTGAGACACCTGAAGGCCAGGCTTGCGGTCTTGTCAAGAATCTGTCTCTCATGTGCTACGTCAGCGTCGGCTCCCCAGCCGAGCCGCTCATTGACTTCATGATCAACAGGGGTATGGAGGTCATTGAGGAGTACGAACCACTCAGATACCCACACGCTACCAAGATTTTTGTCAACGGGACCTGGGTTGGAGTTCACCAGGACCCCAAGCACCTTGCTGACCAGGTATTCGACACCCGCCGCAAGTCCTACCTGCAGTATGAGGTGTCTCTTGTCAGAGAAATCCGTGACCAGGAATTCAAGATCTTCTCTGATGCTGGCCGAGTCATGCGGCCTGTTTTTACTGTGCAAAGTAAAAATGACCCGGAGACTGGCCTTGAAAAGGGACAGCTCGGTCTCACCAAGGATTTAGTCAACAGACTGGCGCAAGAGCAAGCCGACCCGCCAGATGATCCAGAAATGAAGACGGGTTGGGAGGGCTTGATCAAAGCTGGCGCTGTCGAGTATCTAGACGCTGAAGAAGAGGAGACGTCAATGATTTGCATGACCCCGGAGGATCTGGAGCTTTATAGACTTCAGAAAGCGGGTGTAGCTGTCGACGACGACCATGGCGATGATCTGAACAAGCGCCTGAAGACTAAAACCAACCCAACTACACACATGTACACTCACTGTGAAATTCACCCGAGTATGATCTTGGGTATCTGCGCAAGCATTATTCC
>Beauveria_caledonicaARSEF_2567T
-----------------------------TGAAGCGGCAACAGCTNAAATTTGAAATCTGGCCCTCGGGTCCGAGTTGTAATTTGTAGAGGATGCTTTTGGCGAGGTGCCTTCCGAGTTCCCTGGAACGGGACGCCATAGAGGGTGAGAGCCCCGTCTGGTCGGACACCGAGCCTCTGTAAAGCTCCTTCGACGAGTCGAGTAGTTTGGGAATGCTGCTCAAAATGGGAGGTATATGTCTTCTAAAGCTAAATACTGGCCAGAGACCGATAGCGCACAAGTAGAGTGATCGAAAGATGAAAAGCACTTTGAAAAGAGGGTTAAAAAGTACGTGAAATTGTTGAAAGGGAAGCGCCTATGACCAGACTTGCGCCCGGTGAATCATCCAGCGTTCTCGCTGGTGCACTTTGCCGGGCACAGGCCAGCATCAGTTTGGCACGGGGGAAAAAGGCTTCGGGAATGTGGCTCCCTCGGGAGTGTTATAGCCCGCTGCGTAATACCCTGCGCCGGACTGAGGTACGCGCATTGCAAGGATGCTGGCGTAATGGTCATCAGCGACCCGTCTTGAAACACGGACCAAGGAGTCGTCTTCGTATGCGAGTGTTCGGGTGTCAAACCCCTACGCGTAATGAAAGTGAACGTAGGTGAGAGCTTCGGCGCATCATCGACCGATCCTGATGTTCTCGGATGGATTTGAGTAAGAGCATACGGGGCCGGACCCGAAAGAAGGTGAACTATGCCTGTATAGGGTGAAGCCAGAGGAAACTCTGGTGGAGGCTCGCAGCGGTTCTGACGTGCGAATCGATCGTCAAATAT---------------------------------------------GGTGAACCAGCGGAGGGATCATTACCGAGTTTTCAACTCCCAAACCCTTTTGTGAACCTACCTATCGTTGCTTCGGCGGACTCGCCCCAGC-----------------CCGGACGCGGACTGGA-CCA-GCGGCCGCCGGGGACCCTCAAACTCTTGTATTACCAGCATGTTCTGAATACGCCGCAAGGCAAAACA---AAATTAAAACTTTCAACAACGGATCTCTTGGCTCTGGCATCGATGAAGAACGCAGCGAAACGCGATAAGTAATGTGAATTGCAGAATCCAGTGAATCATCGAATCTTTGAACGCACATTGCGCCCGCCAGCATTCTGGCGGGCATGCCTGTTCGAGCGTCATTACAACACTCGACTTCCTCCCGTGGAAGTCGGCATTGGGGATCGGCAGCACACCGCCGGCCCTGAAATGGAGTGGCGGCCCGTCCGCGGCGACCTCTGCGTAGTAATTCAACTCGCACTGGAACCCCGACGCGGCCACGCCGTAAAACACCCAACTTCTGAACGTTGACCTCGAATCAGGTAGGACTACCCG-------ACTGCGAATGGCTCATTATATAAGTTATCGTTTATTTGATAGTACCTTACTACTTGGATAACCGTGGTAATTCTAGAGCTAATACATGCTGAAAACCCCAACTTCGGAAGGGATGTATTTATTAGATTAAAAACCAATGCCCTCTGGGCTCCTTGGTGATTCATAATAACTTTTCGAATCGCACGGCCTTGCGCCGGCGATGGTTCATTCAAATTTCTTCCCTATCAACTTTCGATGTTTGGGTATTGGCCAAACATGGTTGCAACGGGTAACGGAGGGTTAGGGCTCGACCCCGGAGAAGGAGCCTGAGAAACGGCTACTACATCCAAGGAAGGCAGCAGGCGCGCAAATTACCCAATCCCGATTCGGGGAGGTAGTGACAATAAATACTGATACAGGGCTCTTTTGGGTCTTGTAATTGGAATGAGTACAATTTAAATCTCTTAACGAGGAACAATTGGAGGGCAAGTCTGGTGCCAGCAGCCGCGGTAATTCCAGCTCCAATAGCGTATATTAAAGTTGTTGTGGTTAAAAAGCTCGTAGTTGAACCTTGGGCCTGGCTGGCCGGTCCGCCTCACCGCGTGTACTGGTCCGGCCGGGCCTTTCCCTCTGTGGAACCACATGCCCTTCACTGGGTGTGGCGGGGAAACAGGACTTTTACTTTGAAAAAATTAGAGTGCTCCAGGCAGGCCTATGCTCGAATACATTAGCATGGAATAATAAAATAGGACGCGTGGTTCTATTTTGTTGGTTTCTAGGACCGCCGTAATGATTAATAGGGACAGTCGGGGGCATCAGTATTCAATTGTCAGAGGTGAAATTCTTGGATTTATTGAAGACTAACTACTGCGAAAGCATTTGCCAAGGATGTTTTCATTAATCAGGAACGAAAGTTAGGGGATCGAAGACGATCAGATACCGTCGTAGTCTTAACCATAAACTATGCCGACTAGGGATCGGACGATGTTATTTTTTGACGCGTTCGGCACC------------CGATTGCGCTATTCTCATCATCGCCGCCGGTACTGGTGAGTTCGAGGCTGGTATCTCCAAGGATGGCCAGACCCGTGAGCACGCTCTGCTCGCTTTCACCCTCGGTGTCAAGCAGCTCATTGTCGCCATCAACAAGATGGACACCACCAAGTGGTCCGAGGCCCGTTACCAGGAAATCATCAAGGAGACTTCCAACTTCATCAAGAAGGTCGGCTACAACCCCAAGGCTGTTGCCTTCGTCCCCATCTCCGGTTTCAACGGCGACAACATGCTTGAGCCCTCCACCAACTGCCCCTGGTACAAGGGTTGGGAGAAGGAGACCAAGGCTGGCAAGTCTACTGGCAAGACCCTCCTCGAGGCCATCGACGCTATTGAGGCCCCCAAGCGTCCTACCGACAAGCCTCTCCGTCTTCCCCTTCAGGATGTCTACAAGATCGGTGGTATCGGAACGGTGCCCGTCGGTCGTGTTGAGACTGGTATCATCAAGCCCGGCATGGTCGTCACCTTCGCTCCCGCCAACGTCACCACTGAAGTCAAGTCCGTCGAGATGCACCACGAGCAGCTTGCCGAGGGTGTTCCCGGTGACAACGTCGGCTTCAACGTGAAGAACGTTTCCGTCAAGGAAATCCGTCGTGGTAACGTCGCTGGTGACTCCAAGAACGACCCCCCCAATGGTGCTGCTTCCTTCAATGCCCAGGTCATTGTCATCAACCACCCTGGCCAGATCGGCGCCGGTTACGCTCCCGTTCTTGACTGCCACACTGCCCACATTGCTTGCAAGTTCTCCGAGCTCCTCGAGAAGATCGACCGCCGTACCGGTAAGTCGGTTGAGAACAACCCCAAGTTCATCAAGTCTGGTGACTCCGCCATCGTCAAGATGGTTCCTTCCAAGCCCATGTGCGTTGAGGCTTTCACCGACTACCCCCTT-------------------------------------------------------------GTCTTCCCTTTACTCCATGAAGC-TTGGAGCTTGCTGGATGCTAACGTGCATTATCAGAGCGATCCCGAATTCGTCACAGCTATTCATACTCGCGATCCAAAACTCCGATTCAAGCGCGTTTGGGCCGTATGCAAGAAGAAGCGCAAATGCGAGAATGAGGAGCGGCAAGACAAGAATAAGGACGAAGAGTTCGCTCCAGGTGTCAAGAACGTCGTCCTCGAAGGACACGGCGGATGTGGCAATATGCAGCCGCAGGTGAGACAGGCCGCGCTGCAACTCAAAGCTGCTTTTGAGGTTACTTCGGAAGAGGGCCCCAAGAGGAAAGAGACGGTCAATATCAGCGCCGAGATGGCGCATGGTATCCTTCGCCGCATCTCCGAGCGCGATCTGCACAACATTGGTCTCAACTCGGACTATGCTCGTCCCGAGTGGATGATCATCACTGTCCTGCCTGTACCCCCTCCTCCCGTGCGTCCTAGTATTTCCATGGATGGTACTGGTACTGGCACGAGAAATGAGGATGATTTGACCTACAAGCTTGGCGACATTATTCGCGCCAACGGTAATGTCAAGC-------------------------------------------------------------------------TAGCTGTCGGTATCAAGCCTGGCACGCTTTCGAACGGCCTCAAGTACTCTCTTGCTACTGGTAATTGGGGTGACCAGAAAAAAGCTATGAGCTCAACTGCCGGTGTGTCCCAGGTGTTGAACCGATATACTTTCGCCTCAACACTATCCCACCTTCGACGTACTAATACACCCATCGGCAGAGATGGGAAACTGGCAAAACCTCGTCAGCTTCATAATACGCATTGGGGTCTTGTCTGCCCTGCTGAGACACCTGAAGGGCAGGCTTGCGGTCTTGTCAAGAATCTGTCTCTCATGTGCTACGTCAGCGTCGGCTCCCCAGCCGAGCCGCTCATTGACTTCATGATCAACAGGGGTATGGAGGTCATTGAGGAGTACGAACCACTCAGATACCCACACGCTACCAAGATTTTCGTCAACGGGACCTGGGTTGGAGTTCACCAGGACCCCAAGCACCTTGCTGACCAGGTATTCGATACCCGGCGCAAGTCCTACCTGCAGTATGAGGTTTCTCTTATCAGAGAAATCCGTGATCAGGAGTTCAAGATCTTCTCTGATGCTGGCCGAGTCATGCGGCCTGTTTTCACTGTGCAAAGTAAGAACGACCCGGAGACTGGCCTTGAAAAGGGACAGCTCGGTCTCACCAAGGATATGGTGAACAGACTGGCGCAAGAGCAAGCCGACCCACCAGATGATCCAGAAATGAAGACGGGTTGGGAGGGCTTGATCAAAGCTGGCGCTGTCGAGTATTTAGATGCTGAAGAAGAGGAGACGTCAATGATTTGCATGACCCCGGAGGATTTGGAGCTTTATAGACTTCAAAAAGCGGGTGTGGCTGTCGACGACGACCCCGGCGATGATCTGAACAAGCGCCTGAAGACTAAAACCAACCCAACTACACACATGTACACTCACTGTGAGATTCATCCAAGTATGATCTTGGGTATCTGCGCAAGCATCATTCC
>Beauveria_medogensisBUB426
-----------------------------------GGCAACAGCTCAAATTTGAAATCTGGCCCTCGGGTCCGAGTTGTAATTTGTAGAGGATGCTTTTGGCGAGGTGCCTTCCGAGTTCCCTGGAACGGGACGCCACAGAGGGTGAGAGCCCCGTATGGTCGGACACCGAGCCTCTGTAAAGCTCCTTCGACGAGTCGAGTAGTTTGGGAATGCTGCTCAAAATGGGAGGTATATGTCTTCTAAAGCTAAATATTGGCCAGAGACCGATAGCGCACAAGTAGAGTGATCGAAAGATGAAAAGCACTTTGAAAAGAGGGTTAAAAAGTACGTGAAATTGTTGAAAGGGAAGCGCCTATGACCAGACTTGGGCCCGGTGAATCATCCAGCGTTCTCGCTGGTGCACTTTGCCGGGCACAGGCCAGCATCAGTTTGGCGCGGGGGAAAAAGGCTTCGGGAATGTGGCTCCCTCGGGAGTGTTATAGCCCGCTGCGTAATACCCTGCGCCGGACTGAGGTACGCGCATTGCAAGGATGCTGGCGTAATGGTCATCAGCGACCCGTCTTGAAACACGGACCAAGGAGTCGTCTTCGTATGCGAGTGTTCGGGTGTCAAACCCCTACGCGTAATGAAAGTGAACGCAGGTGAGAGCTTCGGCGCATCACCGACCGATCCTGATGTTCTCGGATGGATTTGAGTAAGAGCATACGGGGCCGGACCCGAAAGAAGGTGAACTATGCCTGTATAGGGTGAAGCCAGAGGAAACTCTGGTGGAGGCTCGCAGCGGTTCTGACGTGCGAATCGATCGTCAAATATGGGCATGGGGGCGAAAGACTAATCG--------------------GGTGAACCAGCGGAGGGATCATTACCGAGTTTTCAACTCCCTAACCCTTATGTGAACCTACCTATTGTTGCTTCGGCGGACTCGCCCCAG------------------CCGGACGCGGACTGGACC--AGCGGCCGCCGGGGACCCTCAAACTCTTGTATTATCAGCATCTTCTGAATACGCCGCAAGGCAAAACAAATAAATCAAAACTTTCAACAACGGATCTCTTGGCTCTGGCATCGATGAAGAACGCAGCGAAACGCGATAAGTAATGTGAATTGCAGAATCCAGTGAATCATCGAATCTTTGAACGCACATTGCGCCCGCCAGCATTCTGGCGGGCATGCCTGTTCGAGCGTCATTTCAACCCTCGACCTCCCTTTGGGGAAGTCGGCGTTGGGGACCGGCAGCACACCGCCGGCCCTGAAATGGAGTGGCGGCCCGTCCGCGGCGACCTCTGCGTAGTAATCCAACTCGCACCGGAACCCCGACGCGGCCACGCCGTAAAACACCCAACTTCTGAACGTTGACCTCGAATCAAGT--------------------------TGGCTCATTATATAAGTTATCGTTTATTTGATAGTACCTTACTACTTGGATAACCGTGGTAATTCTAGAGCTAATACATGCTGAAAATCCCGACTTCGGAAGGGATGTATTTATTAGATTAAAAACCAATGCCCTCTGGGCTCCTTGGTGATTCATAATAACTTTTCGAATCGCACGGCCTTGCGCCGGCGATGGTTCATTCAAATTTCTTCCCTATCAACTTTCGATGTTTGGGTATTGGCCAAACATGGTCGCAACGGGTAACGGAGGGTTAGGGCTCGACCCCGGAGAAGGAGCCTGAGAAACGGCTACTACATCCAAGGAAGGCAGCAGGCGCGCAAATTACCCAATCCCGATTCGGGGAGGTAGTGACAATAAATACTGATACAGGGCTCTTTTGGGTCTTGTAATTGGAATGAGTACAATTTAAATCTCTTAACGAGGAACAATTGGAGGGCAAGTCTGGTGCCAGCAGCCGCGGTAATTCCAGCTCCAATAGCGTATATTAAAGTTGTTGTGGTTAAAAAGCTCGTAGTTGAACCTTGGGCCTGGCTGGCCGGTCCGCCTCACCGCGTGTACTGGTCCGGCCGGGCCTTTCCCTCTGTGGAACCTCATGCCCTTCACTGGGTGTGGCGGGGAAACAGGACTTTTACTTTGAAAAAATTAGAGTGCTCCAGGCAGGCCTATGCTCGAATACATTAGCATGGAATAATAAAATAGGACGTGTGGTTCTATTTTGTTGGTTTCTAGGACCGCCGTAATGATTAATAGGGACAGTCGGGGGCATCAGTATTCAATTGTCAGAGGTGAAATTCTTAGATTTATTGAAGACTAACTACTGCGAAAGCATTTGCCAAGGATGTTTTCATTAATCAGGAACGAAAGTTAGGGGATCGAAGACGATCAGATACCGTCGTAGTCTTAACCATAAACTATGCCGACTAGGGATCGGACGATGTTATTTTTTGACGCGTTCGGCACCTTACGAGAAATCCGATTGCGCTATTCTCATCATCGCCGCCGGTACTGGTGAGTTCGAGGCTGGTATCTCCAAGGATGGCCAGACCCGTGAGCACGCTCTGCTCGCCTTCACCCTCGGTGTCAAGCAGCTCATTGTCGCCATCAACAAGATGGACACCACCAAGTGGTCCGAGGCCCGTTACCAGGAAATCATCAAGGAGACTTCCAGCTTCATCAAGAAGGTTGGCTACAACCCCAAGGCTGTCGCTTTCGTCCCCATCTCCGGTTTCAACGGCGACAACATGCTTGAGCCCTCCAGCAACTGCCCCTGGTACAAGGGTTGGGAGAAGGAGACCAAGGCTGGCAAGTCTACTGGCAAGACCCTCCTCGAGGCCATCGACGCCATTGAGCCCCCCAAGCGTCCTACCGACAAGCCTCTCCGTCTTCCCCTCCAGGATGTCTACAAGATCGGTGGTATCGGAACGGTGCCCGTCGGTCGTGTTGAGACTGGTATCATCAAGCCCGGCATGGTCGTCACCTTCGCTCCCGCCAACGTCACCACTGAAGTCAAGTCCGTCGAGATGCACCACGAGCAGCTTACTGAGGGTGTTCCCGGTGACAACGTCGGCTTCAACGTGAAGAACGTTTCCGTCAAGGAAATCCGTCGTGGTAACGTCGCTGGTGACTCCAAGAACGACCCCCCCAATGGCGCTGCTTCCTTCAACGCCCAGGTCATTGTCATCAACCACCCTGGCCAGATCGGTGCCGGCTACGCTCCCGTTCTTGACTGCCACACTGCCCACATTGCTTGCAAGTTCTCCGAGCTCCTCGAGAAGATCGACCGCCGTACCGGTAAGTCGGTTGAGAACAACCCCAAGTTCATCAAGTCTGGTGACTCCGCCATTGTCAAGATGGTTCCCTCCAAGCCCATGTGCGTTGAGGCTTTCACCGACTACCCCCCT----------------------------------------AAGTGTTGGCCGATGAAGTTGGTCTTCCCTTTACTCCATGAAGCTTTGGAGCTTGCTGGATGCTAACGTGCATTATCAGAGCGATCCCGAATTCGTCACAGCTATTCATACTCGCGATCCGAAACTCCGATTCAAGCGCGTTTGGGCCGTATGCAAGAAGAAGCGCAAATGCGAGAATGAGGAGCGGCAAGACAAGAATAAAGACGAAGAGTTCGCTCCAGGTGTCAAGAATGTCGTCCTCGAAGGACACGGCGGATGTGGCAATATGCAGCCGCAGGTGAGGCAGGCCGCGCTGCAACTCAAAGCTGCCTTTGAGGTTACTTCGGAAGAGGGTCCCAAGAGGAAAGAGACGGTCAATATCAGCGCCGAGATGGCGCATGGTATCCTTCGCCGCATCTCCGAGCGCGATCTGCACAACATTGGTCTTAACTCGGACTATGCTCGTCCCGAGTGGATGATCATCACTGTCCTGCCTGTACCCCCTCCTCCCGTGCGTCCTAGTATTTCCATGGATGGTACTGGTACTGGCACGAGAAACGAGGATGATTTGACCTACAAGCTTGGCGACATTATCCGCGCCAACGGTAATGTCAAGCAGGCCATTCGCGAAGGATCACCGCAACACATCGCGCGTGATTT-------------------------------------------------------GCTTTCGAACGGCNTCAAGTACTCTCTTGCTACTGGTAATTGGGGTGACCAGAAAAAAGCTATGAGCTCAACTGCCGGTGTTTCCCAAGTTTTGAACCGATATACTTTTGCCTCAACACTATCCCACTTTCGACGGACCAATACACCCATCGGCAGAGATGGCAAATTGGCAAAACCTCGTCAGCTTCATAATACTCACTGGGGTCTTGTCTGCCCTGCTGAGACACCTGAAGGCCAGGCTTGCGGTCTTGTCAAGAATCTGTCTCTCATGTGCTACGTCAGCGTCGGCTCCCCAGCCGAGCCGCTCATTGACTTCATGATCAACAGAGGTATGGAGGTCATTGAGGAGTACGAACCACTCAGATACCCACACGCTACCAAGATCTTTGTCAACGGGACCTGGGTTGGAGTTCACCAGGACCCCAAGCACCTGGCTGACCAGGTATTCGACACCCGCCGCAAATCCTACCTGCAGTATGAGGTGTCTCTTATCAGAGAAATTCGTGACCAAGAGTTCAAGATCTTCTCTGATGCTGGCCGAGTCATGCGGCCTGTTTTTACTGTGCAAAGTAAAAACGATCCGGAGACTGGCCTTGAAAAGGGACAGCTCGGTCTCACCAAGGATTTGGTCAACAAATTGGCGCAAGAGCAAGCCGACCCACCGGATGATCCAGAAATGAAGACGGGTTGGGAGGGCTTGATCAAAGCCGGCGCTGTCGAGTATTTAGACGCTGAAGAAGAGGAGACGTCAATGATTTGCATGACCCCGGAGGATCTGGAGCTTTATAGACTTCAGAAAGCGGGTGTAGCTGTCGACGACGACCACGGCGATGATCTGAACAAGCGCCTGAAGACTAAAACCAACCCAACTACACACATGTACACTCACTGTGAAATTCATCCGAGTATGATCTTGGGTATCTGCGCAAGCATCATTCC
>Beauveria_scarabaeidicolaARSEF_5689
-----------TGCCCCAGTAACGGCGAGTGAAGCGGCAACAGCTCAAATTTGAAATCTGGCCACCGGGTCCGAGTTGTAATTTATAGAGGATGCTTTTGGCGAGGTGCCTTCCGAGTTCCCTGGAACGGGACGCCATAGAGGGTGAGAGCCCCGTCTGGTCGGACACCGAGCCTCTGTAAAGCTCCTTCGACGAGTCGAGTAGTTTGGGAATGCTGCTCAAAATGGGAGGTATATGTCTTCTAAAGCTAAATATTGGCCAGAGACCGATAGCGCACAAGTAGAGTGATCGAAAGATGAAAAGCACTTTGAAAAGAGGGTTAAAAAGTACGTGAAATTGTTGAAAGGGAAGCGCCTATGACCAGACTTGCGCCCGGTGAATCATCCAGCGTTCTCGCTGGTGCACTTTG-CGGGCACAGGCCAGCATCAGTTTGGCACGGGGGAAAAAGGCTTCGGGAATGTGGCTCCCTCGGGAGTGTTATAGCCCGCTGCGTAATACCCTGCGCCGGACTGAGGTACGCGCATTGCAAGGATGCTGGCGTAATGGTCATCAGCGACCCGTCTTGAAACACGGACCAAGGAGTCGTCTTCGTATGCGAGTGTTCGGGTGTCAAACCCCTACGCGTAATGAAAGTGAACGTAGGTGAGAGCTTCGGCGCATCATCGACCGATCCTGATGTTCTCGGATGGATTTGAGTAAGAGCATACGGGGCCGGACCCGAAAGAAGGTGAACTATGCCTGTATAGGGTGAAGCCAGAGGAAACTCTGGTGGAGGCTCGCAGCGGTTCTGACGTGCGAATCGATCGTCAAATATGGGCATGGGGGCGAAA----------------------------------------GGAGGGATCATTACCGAGTTTTCAC--TCCCAACCCTTCTGTGAACCTACCTACTGTTGCTTCGGCGGACTCGCCCCAG------------------CCGGACGCGGACCTGGACCAGGCGGCCGCCGGAGACCCCTAAACCCTTGTATTATCAGCATCTTCTGAATCCGCCGCAAGGCAAAACAAACAAATCAAAACTTTCAACAACGGATCTCTTGGCTCTGGCATCGATGAAGAACGCAGCGAAATGCGATAAGTAATGTGAATTGCAGAATCCAGTGAATCATCGAATCTTTGAACGCACATTGCGCCCGCCAGCATTCTGGCGGGCATGCCTGTTCGAGCGTCATTTCAACCCTCGACTTCCCTTTAGGGAGGTCGGCGTTGGGGACCGGCAGCACACCGCCGGCCCTGAAATGGAGTGGCGGCCCGTCCGCGGCGACCTCTGCGTAGTAATCCAACTCGCACCGGAACCCCGACGTGGCCACGCCGTAAAACACCCAACTTCTGAACGTTGACCT---------------------CAGCGAAACTGCGAATGGCTCATTATATAAGTTATCGTTTATTTGATAGTACCTTACTACTTGGACAACCGTGGTAATTCTAGAGCTAATACATGCTGAAAATCCCGACTTCGGAAGGGATGTATTTATTAGATTAAAAACCAATGCCCTCTGGGCTCCTTGGTGATTCATAATAACTTTTCGAATCGCACGGCCTTGCGCCGGCGATGGTTCATTCAAATTTCTTCCCTATCAACTTTCGATGTTTGGGTATTGGCCAAACATGGTCGCAACGGGTAACGGAGGGTTAGGGCTCGACCCCGGAGAAGGAGCCTGAGAAACGGCTACTACATCCAAGGAAGGCAGCAGGCGCGCAAATTACCCAATCCCGATTCGGGGAGGTAGTGACAATAAATACTGATACAGGGCTCTTTTGGGTCTTGTAATTGGAATGAGTACAATTTAAATCTCTTAACGAGGAACAATTGGAGGGCAAGTCTGGTGCCAGCAGCCGCGGTAATTCCAGCTCCAATAGCGTATATTAAAGTTGTTGTGGTTAAAAAGCTCGTAGTTGAACCTTGGGCCTGGCTGGCCGGTCCGCCTCACCGCGTGTACTGGTCCGGCCGGGCCTTTCCCTCTGTGGAACCTCATGCCCTTCACTGGGTGTGGCGGGGAAACAGGACTTTTACTTTGAAAAAATTAGAGTGCTCCAGGCAGGCCTATGCTCGAATACATTAGCATGGAATAATAAAATAGGACGTGTGGTTCTATTTTGTTGGTTTCTAGGACCGCCGTAATGATTAATAGGGACAGTCGGGGGCATCAGTATTCAATTGTCAGAGGTGAAATTCTTGGATTTATTGAAGACTAACTACTGCGAAAGCATTTGCCAAGGATGTTTTCATTAATCAGGAACGAAAGTTAGGGGATCGAAGACGATCAGATACCGTCGTAGTCTTAACCATAAACTATGCCGACTAGGGATCGGACGATGTTATTTTTTGACGCGTTCGGCACCTTACGAGAAATCCGATTGCGCTATTCTCATCATCGCCGCCGGTACTGGTGAGTTCGAGGCTGGTATCTCCAAGGATGGCCAGACCCGTGAGCACGCTCTGCTCGCTTTCACCCTCGGTGTCAAGCAGCTCATTGTCGCCATTAACAAGATGGACACCACCAAGTGGTCCGAGGCCCGTTACCAGGAAATCATCAAGGAGACTTCCAGCTTCATCAAGAAGGTCGGCTACAACCCCAAGGCTGTTGCCTTCGTCCCCATCTCCGGCTTCAACGGCGACAACATGCTTGAGGCTTCCACCAACTGCCCCTGGTACAAGGGTTGGGAGAAGGAGACCAAGGCTGGCAAGTCTACTGGCAAGACCCTCCTCGAGGCCATCGACGCCATTGAGCCCCCCAAGCGTCCTACCGACAAGCCTCTCCGTCTTCCCCTTCAGGATGTCTACAAGATCGGTGGTATCGGAACGGTGCCCGTCGGTCGTGTTGAGACTGGTATCATCAAGCCCGGCATGGTCGTCACCTTCGCTCCCGCCAACGTCACCACTGAAGTCAAGTCCGTCGAGATGCACCACGAGCAGCTTGTCGAGGGTGTTCCCGGTGACAACGTCGGCTTCAACGTGAAGAACGTTTCCGTCAAGGAAATCCGTCGTGGTAACGTCGCTGGTGACTCCAAGAACGACCCCCCCAGCGGCGCTGCTTCCTTCAACGCCCAGGTCATTGTCATCAACCACCCTGGCCAGATCGGTGCCGGCTACGCTCCCGTTCTTGACTGCCACACTGCCCACATTGCTTGCAAGTTCTCCGAGCTCCTCGAGAAGATCGACCGCCGTACCGGTAAGTCGGTTGAGAACAACCCCAAGTTCATCAAGTCTGGTGACTCCGCCATTGTCAAGATGGTTCCCTCCAAGCCTATGTGCGTTGAGGCTTTCACCGACTACCCTCCT-----------------------------------------------------------TGGTCTTCCTTTTACTCCATGAGGCTTTGGAGCTTGCTGGATGCTAACGTGCATTATCAGAGCGATCCCGAATTCGTCACAGCTATTCACACTCGCGATCCGAAACTCCGATTCAAGCGCGTTTGGGCCGTATGCAAGAAGAAGCGCAAATGCGAGAATGAGGAGCGGCAAGACAAGAATAAAGACGAAGAGTTCGCTCCAGGTGTCAAGAACGTCGTCCTCGAAGGACACGGGGGATGTGGCAATATGCAGCCGCAGGTGAGACAGGCCGCGCTGCAACTCAAAGCTGCTTTTGAGGTTACTTCGGAAGAGGGTCCCAAGAGGAAAGAGACGGTCAATATCAGCGCCGAGATGGCGCATGGTATCCTTCGCCGCATCTCCGAGCGTGATCTGCACAACATTGGTCTCAACTCGGACTATGCTCGTCCCGAGTGGATGATCATCACTGTTCTGCCTGTACCCCCGCCTCCTGTGCGTCCTAGTATTTCCATGGATGGTACTGGTACTGGCACGAGAAATGAGGATGATTTGACCTACAAGCTTGGCGATATTATCCGCGCCAACGGTAATGTCCAGCAGGCCATTCGCGAAGGATCAACG-------------------------------------------------------------------------------------------------------------------TGGGGTGACCAGAAAAAAGCTATGAGCTCAACTGCCGGTGTGTCCCAGGTATTGAACCGATATACTTTCGCCTCAACACTATCCCACCTTCGACGTACCAATACACCCATCGGCAGAGATGGCAAACTGGCAAAACCTCGTCAGCTTCATAATACTCATTGGGGCCTTGTCTGCCCTGCTGAGACACCTGAAGGCCAGGCTTGCGGTCTTGTCAAGAATCTGTCTCTCATGTGCTACGTCAGCGTCGGCTCCCCAGCCGAGCCGCTCATTGACTTCATGATCAACAGGGGTATGGAGGTCATTGAGGAGTACGAACCACTCAGATACCCACACGCTACCAAGATTTTTGTCAACGGGACCTGGGTTGGAGTCCACCAGGACCCCAAGCACCTTGCTGACCAGGTATTCGACACCCGCCGCAAGTCCTACCTGCAGTATGAGGTGTCTCTTATTAGAGAAATCCGTGACCAAGAGTTCAAGATCTTCTCTGATGCTGGCCGAGTCATGCGGCCTGTTTTTACTGTGCAAAGTAAGAACGACCCGGAGACTGGCCTTGAAAAGGGACAGCTCGGTCTCACCAAGGATCTGGTCAACAGACTGGCGCAAGAGCAAGCCGACCCACCAGATGATCCAGAAATGAAGACGGGTTGGGAGGGCTTGATCAAAGCTGGCGCTGTCGAGTATTTAGATGCTGAAGAAGAGGAGACGTCAATGATTTGCATGACCCCGGAGGATTTGGAGCTTTATAGACTTCAAAAAGCGGGTGTAGCTGTCGACGACGACCACGGCGACGATCTGAACAAGCGCCTGAAGACTAAAACCAACCCAACTACACACATGTACACTCACTGTGAGATTCATCCGAGTATGATC--------------------------
>Beauveria_sinensisBUB_504
-----------------------------------GGCAACAGCTCAAATTTGAAATCTGGCCCTCGGGTCCGAGTTGTAATTTATAGAGGATGCTTTTGGCGAGGTGCCTTCCGAGTTCCCTGGAACGGGACGCCATAGAGGGTGAGAGCCCCGTCTGGTCGGACACCGAGCCTCTGTAAAGCTCCTTCGACGAGTCGAGTAGTTTGGGAATGCTGCTCAAAATGGGAGGTATATGTCTTCTAAAGCTAAATATTGGCCAGAGACCGATAGCGCACAAGTAGAGTGATCGAAAGATGAAAAGCACTTTGAAAAGAGGGTTAAAAAGTACGTGAAATTGTTGAAAGGGAAGCGCCTATGACCAGACTTGCGCCCGGTGAATCATCCAGCGTTCTCGCTGGTGCACTTTGCCGGGCACAGGCCAGCATCAGTTTGGCACGGGGGAAAAAGGCTTCGGGAATGTGGCTCCCTCGGGAGTGTTATAGCCCGCTGCGTAATACCCTGCGCCGGACTGAGGTACGCGCATCGCAAGGATGCTGGCGTAATGGTCATCAGCGACCCGTCTTGAAACACGGACCAAGGAGTCGTCTTCGTATGCGAGTGTTCGGGTGTCAAACCCCTACGCGTAATGAAAGTGAACGTAGGTGAGAGCTTCGGCGCATCATCGACCGATCCTGATGTTCTCGGATGGATTTGAGTAAGAGCATACGGGGCCGGACCCGAAAGAAGGTGAACTATGCCTGTATAGGGTGAAGCCAGAGGAAACTCTGGTGGAGGCTCGCAGCGGTTCTGACGTGCGAATCGATCGTCAAATATGGGCATGGGGGCGAAAGACTAATCG--------------------GGTGAACCAGCGGAGGGATCATTACCGAGTTTTCAACTCCCAAACCCTTATGTGAACCTACCTACTGTTGCTTCGGCGGACTCGCCCCAG------------------CCGGACGCGGACTGGA-CCAGGCGGCCGCCGGAGACCGCCAAACTCTTGTATTATCAGCATCTTCTGAATTCGCCGCAAGGCAAAACAAATACATTAAAACTTTCAACAACGGATCTCTTGGCTCTGGCATCGATGAAGAACGCAGCGAAATGCGATAAGTAATGTGAATTGCAGAATCCAGTGAATCATCGAATCTTTGAACGCACATTGCGCCCGCCAGCATTCTGGCGGGCATGCCTGTTCGAGCGTCATTTCAACCCTCGACTTCCCTTTGGGGGAGTCGGCGTTGGGGACCGGCAGCACACCGCCGGCCCTGAAATGGAGTGGCGGCCCGTCCGCGGCGACCTCTGCGTAGTAATCCAACTCGCACCGGAACCCCGACGTGGCCACGCCGTAAAACACCCAACTTCAGAACG-TGACCTCGAATCAGTA--------------------------TGGCTCATTATATAAGTTATCGTTTATTTGATAGTACCTTACTACTTGGATAACCGTGGTAATTCTAGAGCTAATACATGCTGAAAATCCCGACTTCGGAAGGGATGTATTTATTAGATTAAAAACCAATGCCCTCTGGGCTTCTTGGTGATTCATAATAACTTTTCGAATCGCACGGCCTTGCGCCGGCGATGGTTCATTCAAATTTCTTCCCTATCAACTTTCGATGTTTGGGTATTGGCCAAACATGGTCGCAACGGGTAACGGAGGGTTAGGGCTCGACCCCGGAGAAGGAGCCTGAGAAACGGCTACTACATCCAAGGAAGGCAGCAGGCGCGCAAATTACCCAATCCCGATTCGGGGAGGTAGTGACAATAAATACTGATACAGGGCTCTTTTGGGTCTTGTAATTGGAATGAGTACAATTTAAATCCCTTAACGAGGAACAATTGGAGGGCAAGTCTGGTGCCAGCAGCCGCGGTAATTCCAGCTCCAATAGCGTATATTAAAGTTGTTGTGGTTAAAAAGCTCGTAGTTGAACCTTGGGCCTGGCTGGCCGGTCCGCCTCACCGCGTGTACTGGTCCGGCCGGGCCTTTCCCTCTGTGGAACCTCATGCCCTTCACTGGGTGTGGCGGGGAAACAGGACTTTTACTTTGAAAAAATTAGAGTGCTCCAGGCAGGCCTATGCTCGAATACATTAGCATGGAATAATAAAATAGGACGTGTGGTTCTATTTTGTTGGTTTCTAGGACCGCCGTAATGATTAATAGGGACAGTCGGGGGCATCAGTATTCAATTGTCAGAGGTGAAATTCTTGGATTTATTGAAGACTAACTACTGCGAAAGCATTTGCCAAGGATGTTTTCATTAATCAGNAACGAAAGTTAGGGGATCGAAGACGATCAGATACCGTCGTAGTCTTAACCATAAACTATGCCGACTAGGGATCGGACGATGTTATTTTTTGACGCGTTCGGCACCTTACGAGAAATCCGATTGCGCTATTCTCATCATCGCCGCCGGTACTGGTGAGTTCGAGGCTGGTATCTCCAAGGATGGCCAGACCCGTGAGCACGCTCTGCTCGCTTTCACCCTCGGTGTCAAGCAGCTCATTGTCGCCATTAACAAGATGGACACCACCAAGTGGTCCGAGGCCCGTTACCAGGAAATCATCAAAGAGACTTCCAGCTTCATCAAGAAGGTCGGCTACAACCCCAAGGCTGTTCCCTTCGTCCCCATCTCCGGCTTCAACGGCGACAACATGCTTGAGCCCTCCACCAACTGCCCCTGGTACAAGGGTTGGGAGAAGGAGACCAAGGCTGGCAAGTCTACTGGCAAGACCCTCCTCGAGGCCATCGACGCCATTGAGCCCCCCAAGCGTCCTACCGACAAGCCTCTCCGTCTTCCCCTTCAGGATGTCTACAAGATCGGTGGTATCGGAACGGTGCCCGTCGGTCGTGTTGAGACTGGTATCATCAAGCCCGGCATGGTCGTCACCTTCGCCCCCCCCAACGTCACCACTGAAGTCAAGTCCGTCGAGATGCACCACGAGCAGCTTACCGAGGGTGTTCCCGGTGACAACGTCGGCTTCAACGTGAAGAACGTTTCCGTCAAGGAAATCCGTCGTGGTAACGTCGCTGGTGACTCCAAGAACGACCCCCCCACCGGCGCTGCTTCCTTCAACGCCCAGGTCATTGTCATCAACCACCCTGGCCAGATCGGTGCCGGCTACGCTCCCGTTCTTGACTGCCACACTGCCCACATTGCTTGCAAGTTCTCCGAGCTTCTCGAGAAGATCGACCGCCGTACTGTTAAGTCGGTTGAGAACAACCCCAAGTTCATCAAGTCTGGTGACTCCGCCATTGTCAAGATGGTTCCCTCCAAGCCCATGTGCGTTGAGGCTTTCACCGACTACCCTCCT----------------------------------------AAGTGTTGGCCGATGAAGTTGGTCTTCCTTTTACTCCATGAGGCTTTGGAGCTTGGTGGATGCTAACGTGCATTATCAGAGCGATCCCGAATTCGTCACAGCTATTCACACTCGCGATCCGAAACTACGATTCAAGCGCGTTTGGGCCGTATGCAAGAAGAAGCGCAAATGCGAGAATGAGGAGCGGCAAGACAAGAATAAAGACGAAGAGTTCGCTCCAGGTGTCAAGAACGTTGTTTTCGAAGGGCACGGCGGATGTGGCAATATACAGCCGCAGGTGAGACAGGCCGCGCTGCAACTCAAAGCTGCTTTTGAGGTGACTTCGGAAGAGGGTCCCAAGAGGAAAGAGACGGTCAATATCAGCGCCGAGATGGCGCATGGTATCCTTCGCCGCATCTGCGAGCGCGATCTGCACAACATTGGTCTCAACTCGGACTATGCTCGTCCCGAGTGGATGATCATCACTGTCCTACCTGTACCCCCCCCTCCCGTGCGTCCTAGTATTTCCATGGATGGTACCGGTACTGGCACGAGAAATGAGGATGATTTGACCTACAAACTTGGGGACATTATCCGCGCCAACGGTAATGTCAAGCAGGCTATTCGCGAAGGCTCACCGCAACACATCGCGCGTGATTT-------------------------------------------------------GCTTTCGAACGGCCTCAAGTACTCTCTGCNTACTGGTAATTGGGGTGACCAGAAAAAAGCTATGAGCTCAACTGCTGGTGTGTCCCAGGTGTTGAACCGATATACTTTCGCCTCAACACTATCCCACTTNCGACGTACCAATACACCCATCGGCAGAGATGGCAAGCTGGCAAAACCTCGTCAGCTTCATAATACTCATTGGGGTCTTGTCTGCCCTGCTGAGACACCTGAAGGCCAGGCTTGCGGTCTTGTCAAGAATCTGTCTCTCATGTGCTACGTCAGCGTCGGCTCCCCAGCCGAGCCGCTCATTGACTTCATGATCAACAGGGGTATGGAGGTCATTGAGGAGTACGAACCACTCAGATACCCACACGCTACCAAGATTTTTGTCAACGGGACCTGGGTTGGAGTTCACCAGGACCCCAAGCACCTTGCTGACCAGGTATTCGACACCCGCCGCAAGTCCTACCTGCAGTATGAGGTGTCTCTCATCAGAGAAATCCGTGACCAGGAATTCAAGATTTTCTCTGATGCTGGCCGAGTCATGCGGCCTGTTTTTACTGTGCAAAGTAAGAACGACCCGGAGACTGGCCTTGAAAAGGGACAGCTCGGTCTCACCAAGGATCTGGTCAACAGACTGGCGCAAGAGCAAGCCGACCCACCAGATGATCCAGAAATGAAGACGGGTTGGGAGGGCTTGATCAAAGCTGGAGCTGTCGAGTATTTAGATGCTGAAGAAGAGGAGACGTCAATGATTTGCATGACCCCGGAGGATTTGGAGCTTTATAGACTTCAAAAAGCGGGTGTAGCTGTCGACGACGACCACGGCGATGATCTGAACAAGCGCCTGAAGACCAAAACCAACCCAACTACACACATGTACACTCACTGTGAGATTCATCCGAGTATGATCTTGGGTATCTGCGCAAGCATCATTCC
>Cordyceps_amoene_roseaCBS_107_73
CCAACAGGGATTGCCCCAGTAACGGCGAGTGAAGCGGCAACAGCTCAAATTTGAAATCTGGCCCTCGGGTCCGAGTTGTAATTTGTAGAGGATGCTTTTGGCGAGGTGCCTTCCGAGTTCCCTGGAACGGGACGCCATAGAGGGTGAGAGCCCCGTCTGGTCGGACACCGAGCCTCTGTAAAGCTCCTTCGACGAGTCGAGTAGTTTGGGAATGCTGCTCAAAATGGGAGGTATATCTCTTCTAAAGCTAAATATTGGCCAGAGACCGATAGCGCACAAGTAGAGTGATCGAAAGATGAAAAGCACTTTGAAAAGAGGGTTAAAAAGTACGTGAAATTGTTGAAAGGGAAGCGCCTATGACCAGACTTGAGCCCGGTGAATCATCCAGCGTTCTCGCTGGTGCACTTTGCCGGGTCCAGGCCAGCATCAGTTTGGCGCGGGGGATAAAGGTGGTGGGAATGTGGCTCCCTCGGGAGTGTTATAGCCCGCTACGTAATACCCTGCGCCGGACTGAGGTACGCGCATTGCAAGGATGCTGGCGTAATGGTCATCAGCGACCCGTCTTGAAACACGGACCAAGGAGTCGTCTTCGTATGCGAGTGTTCGGGTGTCAAACCCCTACGCGTAATGAAAGTGAACGCAGGTGAGAGCTTCGGCGCATCATCGACCGATCCTGATGTTCTCGGATGGATTTGAGTAAGAGCATACGGGGCCGGACCCGAAAGAAGGTGAACTATGCCTGTATAGGGTGAAGCCAGAGGAAACTCTGGTGGAGGCTCGCAGCGGTTCTGACGTGCGAATCGATCGTCAAATATGGGCATGGGGGCGAAAGACTAATCGAACCTTCTAGTAGCTGGTTT--------------AGGNTCTTTACCGAGTTTTAAACTCCCTAACCC-TTTGTGAACATACCTATCGTTGCTTCGGCGGACTCGCCCCGGCGTCCGGACGGCCTTGCGCCGCCCGCGGCCCGGACCCAGGCGGCCGCCGGAGACCCCTAAACTCTGTTTCCATCAGTCTC-TCTGAATCCGCCGCAAGGCAAAACAAATGAATCAAAACTTTCAACAACGGATCTCTTGGTTCTGGCATCGATGAAGAACGCAGCGAAATGCGATAAGTAATGTGAATTGCAGAATTCAGTGAATCATCGAATCTTTGAACGCACATTGCGCCCGCCAGCATTCTGGCGGGCATGCCTGTTCGAGCGTCATTTCAACCCTCGACACCCCTTCGGGG-GATCGGCGTTGGGGACCGGCAGCACAC--CCGGCCCCGAAATACAGTGGCGGCCCGTCCGCGGCGACCTCTGCGTAGTACTCCAACGCGCACCGGGAACCCGACGCGGCCACGCCGTAAAACACCCCACTTCTGAACGTTGACCTCGGATCAGGTAGGA-------CAGCGAAACTGCGAATGGCTCATTATATAAGTTATCGTTTATTTGATAGTACCTTACTACTTGGATAACCGTGGTAATTCTAGAGCTAATACATGCTAAAAATCCCGACTTCGGAAGGGATGTATTTATTAGATTAAAAACCAATGCCCTCTGGGCTCCTTGGTGATTCATAATAACTTTTCGAATCGCATGGCCTTGCGCCGGCGATGGTTCATTCAAATTTCTTCCCTATCAACTTTCGATGTTTGGGTATTGGCCAAACATGGTCGCAACGGGTAACGGAGGGTTAGGGCTCGACCCCGGAGAAGGAGCCTGAGAAACGGCTACTACATCCAAGGAAGGCAGCAGGCGCGCAAATTACCCAATCCCGATTCGGGGAGGTAGTGACAATAAATACTGATACAGGGCTCTTTTGGGTCTTGTAATTGGAATGAGTACAATTTAAATCCCTTAACGAGGAACAATTGGAGGGCAAGTCTGGTGCCAGCAGCCGCGGTAATTCCAGCTCCAATAGCGTATATTAAAGTTGTTGTGGTTAAAAAGCTCGTAGTTGAACCTTGGGCCTGGCTGGCCGGTCCGCCTCACCGCGTGTACTGGTCCGGCCGGGCCTTTCCCTCTGTGGAACCTCATGCCCTTCACTGGGTGTGGCGGGGAAACAGGACTTTTACTTTGAAAAAATTAGAGTGCTCCAGGCAGGCCTATGCTCGAATACATTAGCATGGAATAATAAAATAGGACGCGTGGTTCTATTTTGTTGGTTTCTAGGACCGCCGTAATGATTAATAGGGACAGTCGGGGGCATCAGTATTCAATTGTCAGAGGTGAAATTCTTGGATTTATTGAAGACTAACTACTGCGAAAGCATTTGCCAAGGATGTTTTCATTAATCAGGAACGAAAGTTAGGGGATCGAAGACGATCAGATACCGTCGTAGTCTTAACCATAAACTATGCCGACTAGGGATCGGACGATGTTATTTTTTGACGCGTTCGGCACCTTACGAGAAATC---------------------------------------GTTCGAAGCTGGTATCTCCAAGGATGGCCAGACCCGTGAGCACGCTCTGCTCGCCTTCACCCTCGGTGTCAAGCAGCTCATTGTTGCCATCAACAAGATGGACACTGCTCAGTGGGCCGAGGCTCGTTACCAGGAAATCATCAAGGAGACCTCCAACTTCATCAAGAAGGTCGGCTACAACCCCAAGACTGTTGCCTTCGTCCCCATCTCCGGCTTCCACGGCGACAACATGTTGACCGCCTCCACCAACTGCCCCTGGTACAAGGGTTGGGAGAAGGAGACCAAGGCTGGCAAGTCCACCGGCAAGACCCTCCTCGAGGCTATTGACGCCATCGAGCCCCCCAAGCGCCCCCTCGACAAGCCCCTCCGTCTTCCCCTCCAGGATGTCTACAAGATCGGTGGTATCGGAACGGTGCCCGTTGGTCGTGTCGAGACTGGTATCATCAAGCCCGGCATGGTCGTCACCTTTGCTCCCTCCAACGTCACCACTGAAGTCAAGTCTGTCGAGATGCACCACGAGCAGCTGCCCGAGGGTGTTCCCGGTGACAACGTCGGCTTCAACGTGAAGAACGTTTCCGTCAAGGAAATCCGTCGTGGTAACGTTGCTGGTGACTCCAAGAACGACCCCCCCAACGGCGCTGCTTCCTTCAACGCCCAGGTCATTGTCATCAACCACCCTGGCCAGATCGGTAACGGTTACGCCCCCGTTCTTGACTGCCACACTGCCCACATTGCTTGCAAGTTCTCCGAGCTCCTCGAGAAGATCGACCGCCGTACCGGTAAGTCGGTTGAGAACAACCCCAAGTTCATCAAGTCTGGTGACTCTGCCATCGTCAAGATGGTTCCCTCCAAGCCCATGTGCGTTGAGGCTTTCACCGACTACCCCCCTGTGAAGAAGGTTTTGGAGATTGTCTGCCACAACTGCAGCAAAGTGTTGGCCGATGAAGTTGGTCTTCCCTTTACTCCATAAAGCTTTTGAGCTTACTGGATGCTAACGTGAACTCTCAGAGCGATCCCGAATTCGTTGCAGCTGTTCGTACCCGCGACCCAAAACTTCGATTCAAGCGCATTTGGGCCGTGTGCAAGAAGAAGCGTAAATGCGAGAATGAGGAGAGGCAAGACAAGAATAAGGAGGAAGAGTTCGCTCCGGGCGCAAAGAGCGTCGTTCTCGAAGGGCACGGCGGATGTGGCAACATGCAGCCGCAAGTGAGACAGGCCGCGCTGCAACTGAAGGCTGCTTTCGAGGTCACCTCCGAAGAGGGCCCCAAGAGAAAGGAAACCGTTAACATTAGTGCTGAAATGGCGCACGGTATCCTTCGCCGCATCTCTGAGCGCGATTTGCACAATATGGGCCTCAACTCGGACTATGCTCGTCCTGAGTGGATGATCATTACTGTTCTGCCTGTCCCCCCTCCTCCTGTGCGCCCTAGTATTTCCATGGATGGTACTGGTACTGGCATGAGAAACGAAGACGATTTGACTTACAAGCTCGGCGATATTATTCGCGCCAACGGTAATGTCAAGCAAGCTATTCGGGAAGGATCACCGCAGCACATTGCGCGTGATTTCGAGGAGCTGCTG---------------------------------------------------------------------------------------------------------------------------------------------------T---------------------------------------CCTATTGGTAGAGATGGCAAACTGGCAAAACCTCGTCAGCTTCACAATACTCATTGGGGTCTCGTCTGCCCGGCCGAAACACCCGAGGGCCAGGCTTGCGGTCTTGTAAAAAATTTGTCGCTCATGTGCTACGTGAGTGTCGGTTCACCAGCCGAGCCCCTCATTGATTTCATGATCAATAGGGGCATGGAGGTCATTGAGGAATACGAGCCACTCAGGTACCCGCACGCTACCAAGATTTTCGTTAACGGTACCTGGGTTGGAGTTCACCAAGATCCCAAGCACCTGGTCGATCAGGTATTTGACACCCGCCGCAAGTCCTACCTGCAGTATGAGGTGTCTCTCATCAGAGAGATTCGTGACCAAGAGTTCAAGATTTTCTCTGATGCCGGCCGGGTCATGCGGCCCGTTTTTACTGTGCAACAGAAAAACGACCCAGAAACCGGCCTTGAAAAGGGCCAGCTTGGCCTTACCAAGGATTTGGTCAACAAGCTAGCACAAGAGCAAGCGGACCCACCTGATGATCCAGAAATGAAGATGGGCTGGGAAGGTCTGATCAAGGCTGGCGCGATCGAGTATCTAGATGCTGAAGAAGAAGAGACATCAATGATCTGCATGACCCCGGAGGATTTGGAGCTATATAGACTTCAAAAGGCGGGTTTATCTGTCGATGATGATCTGGGCGAA-----------------------------------------------------------------------------------------------------------
>Cordyceps_amoene_roseaCBS_729_73
CCAACAGGGATTGCCCCAGTAACGGCGAGTGAAGCGGCAACAGCTCAAATTTGAAATCTGGCCCTCGGGTCCGAGTTGTAATTTGTAGAGGATGCTTTTGGCGAGGTGCCTTCCGAGTTCCCTGGAACGGGACGCCATAGAGGGTGAGAGCCCCGTCTGGTCGGACACCGAGCCTCTGTAAAGCTCCTTCGACGAGTCGAGTAGTTTGGGAATGCTGCTCAAAATGGGAGGTATATGTCTTCTAAAGCTAAATATTGGCCAGAGACCGATAGCGCACAAGTAGAGTGATCGAAAGATGAAAAGCACTTTGAAAAGAGGGTTAAAAAGTACGTGAAATTGTTGAAAGGGAAGCGCCTATGACCAGACTTGAGCCCGGTGAATCATCCAGCGTTCTCGCTGGTGCACTTTGCCGGGTCCAGGCCAGCATCAGTTTGGCGCGGGGGATAAAGGTGGTGGGAATGTGGCTCCCTCGGGAGTGTTATAGCCCGCTACGTAATACCCTGCGCCGGACTGAGGTACGCGCATTGCAAGGATGCTGGCGTAATGGTCATCAGCGACCCGTCTTGAAACACGGACCAAGGAGTCGTCTTCGTATGCGAGTGTTCGGGTGTCAAACCCCTACGCGTAATGAAAGTGAACGCAGGTGAGAGCTTCGGCGCATCATCGACCGATCCTGATGTTCTCGGATGGATTTGAGTAAGAGCATACGGGGCCGGACCCGAAAGAAGGTGAACTATGCCTGTATAGGGTGAAGCCAGAGGAAACTCTGGTGGAGGCTCGCAGCGGTTCTGACGTGCGAATCGATCGTCAAATATGGGCATGGGGGCGAAAGACTAATCGAACCTTCTAGTAGCTGGTTT------------------------------------------------------------------------------------------------------------------------------------------GGAGACCCATAAACTNTGTTTCCATCAGTCTC-TCTGAATCCGCCGCAAGGCAAAACAAATGAATCAAAACTTTCAACAACGGATCTCTTGGTTCTGGCATCGATGAAGAACGCAGCGAAATGCGATAAGTAATGTGAATTGCAGAATTCAGTGAATCATCGAATCTTTGAACGCACATTGCGCCCGCCAGCATTCTGGCGGGCATGCCTGTTCGAGCGTCATTTCAACCCTCGACACCCCTTCGGGG-GATCGGCGTTGGGGACCGGCAGCACAC--CCGGCCCCGAAATACAGTGGCGGCCCGTCCGCGGCGACCTCTGCGTAGTACTCCAACGCGCACCGGGAACCCGACGCGGCCACGCCGTAAAACACCCCACTTCTGAACGTT-ACCTCGGATCAGATAGG-------------------------------TATATAAGTTATCGTTTATTTGATAGTACCTTACTACTTGGATAACCGTGGTAATTCTAGAGCTAATACATGCTAAAAATCCCGACTTCGGAAGGGATGTATTTATTAGATTAAAAACCAATGCCCTCTGGGCTCCTTGGTGATTCATAATAACTTTTCGAATCGCATGGCCTTGCGCCGGCGATGGTTCATTCAAATTTCTTCCCTATCAACTTTCGATGTTTGGGTATTGGCCAAACATGGTCGCAACGGGTAACGGAGGGTTAGGGCTCGACCCCGGAGAAGGAGCCTGAGAAACGGCTACTACATCCAAGGAAGGCAGCAGGCGCGCAAATTACCCAATCCCGATTCGGGGAGGTAGTGACAATAAATACTGATACAGGGCTCTTTTGGGTCTTGTAATTGGAATGAGTACAATTTAAATCCCTTAACGAGGAACAATTGGAGGGCAAGTCTGGTGCCAGCAGCCGCGGTAATTCCAGCTCCAATAGCGTATATTAAAGTTGTTGTGGTTAAAAAGCTCGTAGTTGAACCTTGGGCCTGGCTGGCCGGTCCGCCTCACCGCGTGTACTGGTCCGGCCGGGCCTTTCCCTCTGTGGAACCTCATGCCCTTCACTGGGTGTGGCGGGGAAACAGGACTTTTACTTTG-AAAAATTAGAGTGCTCCAGGCAGGCCTATGCTCGAATACATTA-CATGGAATAAT-AAATAGGACGCGTGGTTCTATTTTGT--GGTTCTAGGACCGCCGTAATGATTAATAGGGACAGTCGGGGGCATCAGTATTCAATTGTCAGAGGTGAAATTCTTGGATTTATTGAAGACTAACTACTGCGAAAGCATTTGCCAAGGATGTTTTCATTAATCAGGAACGAAAGTTAGGGGATCGAAGACGATCAGATACCGTCGTAGTCTTAACCATAAACTATGCCGACTAGGGATCGGACGATGTTATTTTTTAGCGCGTTCGGCACCTTACGAGAAATC---------------------------CGGTATTGGTGAGTTCGAAGCTGGTATCTCCAAGGATGGCCAGACCCGTGAGCACGCTCTGCTCGCCTTCACCCTCGGTGTCAAGCAGCTCATTGTTGCCATCAACAAGATGGACACTGCTCAGTGGGCCGAGGCTCGTTACCAGGAAATCATCAAGGAGACCTCCAACTTCATCAAGAAGGTCGGCTACAACCCCAAGACTGTTGCCTTCGTCCCCATCTCCGGCTTCCACGGCGACAACATGTTGACCGCCTCCACCAACTGCCCCTGGTACAAGGGTTGGGAGAAGGAGACCAAGGCTGGCAAGTCCACCGGCAAGACCCTCCTCGAGGCTATTGACGCCATCGAGCCCCCCAAGCGCCCCCTCGACAAGCCCCTCCGTCTTCCCCTCCAGGATGTCTACAAGATCGGTGGTATCGGAACGGTGCCCGTTGGTCGTGTCGAGACTGGTATCATCAAGCCCGGCATGGTCGTCACCTTTGCTCCCTCCAACGTCACCACTGAAGTCAAGTCTGTCGAGATGCACCACGAGCAGCTGCCCGAGGGTGTTCCCGGTGACAACGTCGGCTTCAACGTGAAGAACGTTTCCGTCAAGGAAATCCGTCGTGGTAACGTTGCTGGTGACTCCAAGAACGACCCCCCCAACGGCGCTGCTTCCTTCAACGCCCAGGTCATTGTCATCAACCACCCTGGCCAGATCGGTAACGGTTACGCCCCCGTTCTTGACTGCCACACTGCCCACATTGCTTGCAAGTTCTCCGAGCTCCTCGAGAAGATCGACCGCCGTACCGGTAAGTCGGTTGAGAACAACCCCAAGTTCATCAAGTCTGGTGACTCTGCCATCGTCAAGATGGTTCCCTCCAAGCCCATGTGCGTTGAGGCTTTCACCGACTACCCCCCTGTGAAGAAGGTTTTGGAGATTGTCTGCCACAATTGCAGCAAAGTGTTGGCCGATGAAGTTGGTCTTCCCTTTACTCCATAAAGCTTTTGAGCTTACTGGATGCTAACGTGAACTCTCAGAGCGATCCCGAATTCGTTGCAGCTGTTCGTACCCGCGACCCAAAACTTCGATTCAAGCGCATTTGGGCCGTGTGCAAGAAGAAGCGTAAATGCGAGAATGAGGAGAGGCAAGACAAGAATAAGGAGGAAGAGTTCGCTCCGGGCGCAAAGAGCATCGTTCTCGAAGGGCACGGCGGATGTGGCAACATGCAGCCGCAAGTGAGACAGGCCGCGCTGCAACTGAAGGCTGCTTTCGAGGTTACCTCCGAAGAGGGCCCCAAGAGAAAGGAAACCGTTAACATTAGTGCTGAAATGGCGCACGGTATCCTTCGCCGCATCTCTGAGCGCGATTTGCACAATATGGGCCTCAACTCGGACTATGCTCGTCCTGAGTGGATGATCATTACTGTTCTGCCTGTCCCCCCTCCTCCTGTGCGCCCTAGTATTTCCATGGATGGTACTGGTACTGGCATGAGAAACGAAGACGATTTGACTTACAAGCTCGGCGATATTATTCGCGCCAACGGTAATGTCAAGCAAGCTATTCGGGAAGGATCACCGCAGCACATTGCGCGTGATTTCGAGGAGCTGCTG------------------------------------------------------------------------------------------------------------------------------------------------------------------------------------------------------------------------------TCAGCTTCACAATACTCATTGGGGTCTCGCTCTGCCCGGCCAAACACCCGAGGGCCAGGCTTGCGGTCTTGTAAAAAATTTGTCGCTCATGTGCTACGTGAGTGTCGGTTCACCAGCCGAGCCCCTCATTGATTTCATGATCAATAGGGGCATGGAGGTCATTGAGGAATACGAGCCACTCAGGTACCCGCACGCTACCAAGATTTTCGTTAACGGTACCTGGGTTGGAGTTCACCAAGATCCCAAGCACCTGGTCGATCAGGTATTTGACACCCGCCGCAAGTCCTACCTGCAGTATGAGGTGTCTCTCATCAGAGAGATTCGTGACCAAGAGTTCAAGATTTTCTCTGATGCCGGCCGGGTCATGCGGCCCGTTTTTACTGTGCAACAGAAAAACGACCCAGAAACCGGCCTTGAAAAGGGCCAGCTTGGCCTTACCAAGGATTTGGTCAACAAGCTAGCACAAGAGCAAGCGGACCCACCTGATGATCCAGAAATGAAGATGGGCTGGGAAGGTCTGATCAAGGCTGGCGCGATCGAGTATCTAGATGCTGAAGAAGAAGAGACATCAATGATCTGCATGACCCCGGAGGATTTGGAGCTATATAGACTTCAAAAGGCGGGTTTATCTGTCGATGATGATCTGGGCGAAGACTTGAACAAGCGGCTGAAGACAAAAACTAACCCAACCACTCACATGTACACTCACTGCGAGATTCATCCAAGCATGATCTTGGGTATCTGTGCAAGTATTA----
>Cordyceps_coleopterorumCBS_110_73
CCAACAGGGACTGCCCCAGTAACGGCGAGTGAAGCGGCAACAGCTCAAATTTGAAATCTGGCCCCCGGGCCCGAGTTGTAATTTATAGAGGATGCTTCGGGCGAGGTGCCTTCCGAGTTCCCTGGAACGGGACGCCATAGAGGGTGAGAGCCCCGTCTGGTCGGACACCGAGCCCGTGTGAAGCTCCTTCGAAGAGTCGAGTAGTTTGGGAATGCTGCTCAAAATGGGAGGTATATGTCTTCTAAAGCTAAATATTGGCCAGAGACCGATAGCGCACAAGTAGAGTGATCGAAAGATGAAAAGCACTTTGAAAAGAGGGTTAAAAAGTACGTGAAATTGTTGAAAGGGAAGCGCCCACGACCAGACTTGGGCCCGGTGAATCACCCGGCGTTCTCGCCAGTGCACTTTGCCGGGCACAGGCCAGCATCAGTTTAGCGCGGGGGATAAAGGCCTCGGGAAAGTGGCTCCCTCGGGAGTGTTATAGCCCGTCGCGCAATACCCTGCGCCGGACTGAGGTACGCGCATCGCAAGGATGCTGGCGTAATGGTCGTCAGCGACCCGTCTTGAAACACGGACCAAGGAGTCGTCTTCGTATGCGAGTGTTCGGGTGTCAAACCCCTACGCGGAATGAAAGTGAACGCAGGTGAGAGCTACGGCGCATCATCGACCGATCCTGATGTTCTCGGACGGATTTGAGTAGGAGCATACGGGGCCGGACCCGAAAGAAGGTGAACTATGCCTGTATAGGGTGAAGCCAGAGGAAACTCTGGTGGAAGCTCGCAGCGGTTCTGACGTGCGAATCGATCGTCAAATATGGGCATGGGGGCGAAAGACTAATCGAACCTTCTAGTAGCTGGTTT-----------------ATCATTACCAGAGTTTCAACTCCCTAACC-TTCTGTGAACCNACCTATAGTTGTTTTGNTGGANCCGCCCCAGNGTCCGNNNGGCCTAGNACCGCCCGTGACCTGGACCCAGGCGGCCGCCAGGGNCCACGCAACCCTGAATCNNCCAGTCTCTTNTGAATTCGCCGCAAGGCAACAT-AACGAATCAAAACTTTCAACAACGGATCTCTTGGTTNTGGCATCGATGAAGAACGCAGCGAAATGCGATACGTAATGTGAATTGCAGAATTCCGTGAATCATNGAATCTTTGAACGCACATTGCGCCCGCCAGCATTCTGGCGGGCATACCTGTTCGAGCGTCGTTTTACCCCTCGACGTCCCCT---GGGACTCGGCCTTGGGGACCGGCAG---ACCCACGGCCCTGAAACTCAGTGGCGCCCCGCCTGTGGCAACCTCTGCGCAGTACAACCACTCGCACTGGAAACCTGA--CGGGCCCGCCGTAAAACCCCAACC---TCNAACGTNACCTCGGATCAGG------------CAGCGAAACTGCGAATGGCTCATTATATAAGTTATCGTTTATTTGATAGTACCTTACTACTTGGATAACCGTGGTAATTCTAGAGCTAATACATGCTAAAAATCCCGACTTCGGAAGGGATGTATTTATTAGATTAAAAACCAATGCCCTCTGGGCTCCTTGGTGATTCATGATAACTCTTCGAATCGCACGGCCTTGCGCCGGCGATGGTTCATTCAAATTTCTTCCCTATCAACTTTCGATGTTTGGGTATTGGCCAAACATGGTTACAACGGGTAACGGAGGGTTAGGGCTCGACCCCGGAGAAGGAGCCTGAGAAACGGCTACTACATCCAAGGAAGGCAGCAGGCGCGCAAATTACCCAATCCCGATTCGGGGAGGTAGTGACAATAAATACTGATACAGGGCTCTTTTGGGTCTTGTAATTGGAATGAGTACAATTTAAATCTCTTAACGAGGAACAATTGGAGGGCAAGTCTGGTGCCAGCAGCCGCGGTAATTCCAGCTCCAATAGCGTATATTAAAGTTGTTGTGGTTAAAAAGCTCGTAGTTGAACCTTGGGCCTGGCTGGCCGGTCCGCCTCACCGCGTGCACTGGTCCGGCCGGGCCTTTCCCTCTGTGGAACCCCATGCCCTTCACTGGGCGTGGCGGCGAAACAGGACGTTTACTTTGAAAAAATTAGAGTGCTCCAGGCAGGCCTATGCTCGAATACATTAGCATGGAATAATGAAATAGGACGCGTGGTTCTATTTTGTTGGTTTCTAGGACCGCCGTAATGATTAATAGGGACAGTCGGGGGCATCAGTATTCAATTGTCAGAGGTGAAATTCTTGGATTTATTGAAGACTAACTACTGCGAAAGCATTTGCCAAGGATGTTTTCATTAATCAGGAACGAAAGTTAGGGGATCGAAGACGATCAGATACCGTCGTAGTCTTAACCATAAACTATGCCGACTAGGGATCGGACGATGTTATTTTTTGACGCGTTCGGCACCTTACGAGAAATC---------TATTCTCATCATTGCCGCTGGTACTGGTGAGTTCGAGGCTGGTATCTCCAAGGATGGCCAGACTCGTGAGCACGCTCTGCTCGCCTTCACCCTCGGTGTCAAGCAGCTCATCGTTGCCATCAACAAGATGGACACCACCCAGTGGTCTGAGTCCCGTTACCAGGAAATTATCAAGGAGACCTCCAACTTCATCAAGAAGGTCGGCTACAATCCCAAGACTGTTGCCTTCGTCCCCATCTCCGGTTTCCACGGCGACAACATGCTTACTGCCTCCACCAACTGCCCCTGGTACAAGGGTTGGGAGAAGGAGACCAAGTCTGGCAAGTACACCGGCAAGACCCTCCTCGAGGCCATCGACTCCATCGAGCCTCCCACCCGTCCCACCGACAAGCCCCTCCGCCTCCCCCTCCAGGATGTCTACAAGATCGGTGGTATCGGAACGGTGCCCGTTGGTCGTGTCGAGACTGGTGTTATCAAGCCTGGCATGGTTGTCACCTTCGCCCCCTCCAACGTCACCACTGAAGTCAAGTCCGTCGAGATGCACCACGAGCAGCTTCCTGAGGGTGTTCCCGGTGACAATGTCGGCTTCAACGTGAAGAACGTCTCCGTCAAGGAGATCCGTCGTGGTAACGTTGCTGGTGACTCCAAGAACGACCCTCCCATGGGCGCCGCTTCCTTCAACGCCCAGGTCATTGTCATCAACCACCCTGGCCAGATCGGTAACGGTTACGCCCCCGTTCTCGATTGCCACACTGCCCACATTGCCTGCAAGTTCTCTGAGCTCCTTGAGAAGATCGACCGCCGTACCGGTAAGTCGGTTGAGAACAACCCCAAGTTCATCAAGTCTGGTGACTCCGCCATTGTCAAGATGGTTCCCTCCAAGCCCATGTGCGTTGAGGC-TTCACCGACTACC-----GTGAAGAAAGTCTTGGAGATTGTCTGCCACAATTGCAGCAAAGTGTTGGCCGATGAAGTTGGTCTTCCCTTTACTCCATGAAGCTTTTGGGCTTGCTGGATGCTAACGTGAACTCTCAGAGCGATCCCGAATTTGTTACCGCTATTCGTACTCGCGATCCGAAGCTGCGATTCAAGCGCGTCTGGGCTGTGTGCAAGAAGAAGCGCAAATGCGAGAACGAGGATCGGCAAGACAAGAACAAGGATGAAGAGTTTGCACCTGGCGTCAAGAACGTTGTTCTCGAAGGACACGGCGGATGTGGCAACATGCAGCCACAAGTGAGACAGGCTGCGCTCCAACTCAAGGCTGCTTTCGAAGTCACCTCGGAGGAGGGCCCGAAGAGAAAGGAAACCGTCAATATCAGCGCTGAAATGGCCCATGGCATTCTTCGCCGCATTTCCGAGCGCGATCTGCACAACATGGGCCTCAACTCGGACTATGCCCGTCCTGAATGGATGATTATCACTGTTCTGCCCGTCCCGCCCCCTCCCGTGCGTCCTAGTATTTCCATGGATGGTACTGGCACTGGCACGAGAAACGAGGACGATTTGACGTACAAGCTTGGTGACATTATTCGCGCCAACGGCAATGTCAAGCAGGCAATTCGTGAAGGATCGCCGCAACACATTGCGCGCGATTTTGAAGAGCTCTTG-----------------TAGCTGTTGGTATCAAGCCCGGGACGCTCTCGAACGGCCTCAAGTACTCTCTTGCCACAGGTAACTGGGGCGACCAGAAGAAAGCCATGAGTTCGACTGCTGGCGTGTCTCAGGTGTTGAACCGATATACCTTTGCTTCTACACTATCTCATCTTCGACGTACCAATACCCCTATTGGCAGAGATGGCAAACTAGCGAAGCCTCGGCAGCTTCACAATACCCATTGGGGTCTTGTATGTCCCGCTGAGACCCCCGAGGGACAGGCTTGTGGCCTGGTCAAAAACCTGTCCCTCATGTGCTACGTTAGTGTCGGTTCACCGGCCGAACCACTTATTGACTTTATGATCAATCGAGGTATGGAAGTCATTGAGGAATACGAACCACTCAGATATCCGCATGCCACCAAGATCTTTGTCAATGGCACTTGGGTCGGAGTTCACCAAGATCCTAAGCACCTGGTCGACCAGGTTTTTGACACCCGCCGCAAGTCTTATCTGCAGTATGAAGTTTCGCTCATCAGGGAAATTCGTGACCAAGAGTTCAAGATCTTCTCCGATGCCGGCCGAGTCATGCGGCCCGTTTTTACAGTACAGCAGAAGAACGATCCAGAGACTGGACTTGAAAAGGGCCAGCTTGGTCTCACCAAGGATTTAGTCAATAAACTTGCACAAGAGCAAGCAGATCCACCTGATGACCCGGAACTCAAAATGGGTTGGGAGGGCCTGATCAAAGCTGGCGCAATCGAGTATCTAGACGCCGAAGAAGAGGAGACAGCAATGATTTGCATGACGCCAGAGGATTTGGAGCTATATAGGCTTCAGAAGGCAGGACTATCTGTCGACGAAGACCACGGTGGGGATTTAAATAAGCGCCTGAAGACGAAGACAAACCCGACAACCCACATGTATACTCACTGTGAAATTCACCCCAGCATGATCCTGGGCATTTGCGCTAGCATT-----
>Cordyceps_farinosaCBS_111113T
------------------------------------------------------------------GGGCGTAGGT-----------------------------GCCTCTACCAAGTTCCCTAGAACGGGACGCCACAGAGGGTGAGAGCCCCGTCTGGTCGGACACCGAGCCCGTGTAAAGCTCCTTCGACGAGTCGAGTAGTTTGGGAATGCTGCTCAAAATGGGAGGTATATGTCTTCTAAAGCTAAATATTGGCCAGAGACCGATAGCGCACAAGTAGAGTGATCGAAAGATGAAAAGCACTTTGAAAAGAGGGTTAAACAGTATGTGAAATTGTTGAAAGGGAAGCGCCTATGACCAGACTTGGGCCCGGTGAATCACCCAGCGTTCTCGCTGGGGCACTTTGCCGGGCACAGGCCAGCATCAGTTTGGCGCGGGGGAAAAAGGCTTCGGGAATGTGGCTCCCTCGGGAGTGTTATAGCCCGCTGCGTAATACCCTGCGCCGGACTGAGGTACGCGCATCGCAAGGATGCTGGCGTAATGGTCATCAGCGACCCGTCTTGAAACACGGACCAAGGAGTCGTCTTCGTATGCGAGTGTTCGGGTGTCAAACCCCTACGCGGAATGAAAGTGAACGCAGGTGAGAGCTTCGGCGCATCATCGACCGATCCTGATGTTCTCGGATGGATTTGAGTAAGAGCATACGGGGCCGGACCCGAAAGAAGGTGAACTATGCCTGTATAGGGTGAAGCCAGAGGAAACTCTGGTGGAGGCTCGCAGCGGTTCTGACGTGCGAATCGATCGTCAAATATGGGCATGGGGGCGAAAGACTAATCGAACCTTCTAGTAGCTGGTTT-------------AGGGATCATTACCAGATTTACAACT-CCCAACCCTTCTGTGAACCTACCTATCGTTGCTTCGGCGGACTCGCCCCAGCGTCCGGACGGCCCCGCGCCGCCCGCGACCTGGACCCAGGCGGCCGCCGGAGACCACACAATCCTGTATCCATCAGTCTC-TCTGAATCCGCCGCAAGGCAAAACAAACGAATCAAAACTTTCAACAATGGATCTCTTGGTTCTGGCATCGATGAAGAACGCAGCGAAATGCGATACGTAATGTGAATTGCAGAATTCAGTGAATCATCGAATCTTTGAACGCACATTGCGCCCGCCAGCATTCTGGCGGGCATGCCTGTTCGAGCGTCATTGCAACCCTCGACGTCCCCT--GGGACGTCGGCCTTGGGGACCGGCAGCACACCGCCGGCCCTGAAATGGAGTGGCGGCCCGTCCGCGGCGACCTCTGCGCAGTAATCCAACTCGCACCGGGAACCCGACGCGGCCACGCCGTAAAACACCCAAC-TCTGAACGTTGACCTCGGATCAGGTAGGA-------CAGCGAAACTGCGAATGGCTCATTATATAAGTTATCGTTTATTTGATAGTGCCTTACTACTTGGATAACCGTGGTAATTCTAGAGCTAATACATGCTAAAAATCCCGACTTCGGAAGGGATGTATTTATTAGATTAAAAACCAATGCCCTCTGGGCTCCTTGGTGATTCATGATAACTCTTCGAATCGCACGGCCTTGCGCCGGCGATGGTTCATTCAAATTTCTTCCCTATCAA-TTTCGATGTTTGGGTATTGGCCAAACATGGTTGCAACGGGTAACGGAGGGTTAGGGCTCGACCCCGGAGAAGGAGCCTGAGAAACGGCTACTACATCCAAGGAAGGCAGCAGGCGCGCAAATTACCCAATCCCGATTCGGGGAGGTAGTGACAATAAATACTGATACAGGGCTCTTTTGGGTCTTGTAATTGGAATGAGTACAATTTAAATCCCTTAACGAGGAACAATTGGAGGGCAAGTCTGGTGCCAGCAGCCGCGGTAATTCCAGCTCCAATAGCGTATATTAAAGTTGTTGTGGTTAAAAAGCTCGTAGTTGAACCTTGGGCCTGGCTGGCCGGTCCGCCTCACCGCGTGCACTGGTCCGGCCGGGTCTTTCCCTCTGTGGAACCCCATGCTCTTCACTGGGCGTGGCGGGGAAACAGGACCTTTACTGTGAAAAAATTAGAGTGCTTCAGGCAGGCCTATGCTCGAATACATTAGCATGGAATAATGAAATAGGACGCGTGGTTCTATTTTGTTGGTTTCTAGGACCGCCGTAATGATTAATAGGGACAGTCGGGGGCATCAGTATTCAATTGCTAGAGGTGAAATTCTTGGATTTATTGAAGACTAACTACTGCGAAAGCATTTGCCAAGGATGTTTTCATTAATCAGGAACGAAAGTTAGGGGATCGAAGACGATCAGATACCGTCGTAGTCTTAACCATAAACTATGCCGACTAGGGATCGGACGATGTTATTTTTTGACGCGTTCGGCACCTTACAGAAAATC--------------------------------------------AGGCTGGTATCTCCAAGGATGGCCAGACTCGTGAGCACGCTCTGCTCGCCTTCACCCTCGGTGTCAAGCAGCTCATCGTTGCCATCAACAAGATGGACACCACCCAGTGGTCTGAGGCCCGTTTCAACGAAATTATCAAGGAGACCTCCAACTTCATCAAGAAGGTCGGCTACAACCCCAAGACTGTTGCCTTCGTCCCCATCTCCGGTTTCCACGGCGACAACATGCTTACGGCCTCCACCAACTGCCCCTGGTACAAGGGTTGGGAGAAGGAGACCAAGGCCGGCAAGTCTACCGGCAAGACCCTCCTTGAGGCAATCGACGCCATCGAGCCCCCCAAGCGCCCCACCGACAAGCCCCTCCGTCTTCCCCTTCAGGATGTCTACAAGATCGGTGGTATCGGAACGGTGCCCGTCGGCCGTGTTGAGACTGGTGTCATCAAGCCTGGCATGGTTGTCACCTTCGCCCCCTCCAACGTCACCACTGAAGTCAAGTCCGTCGAGATGCACCACGAGCAGCTTCCCGAGGGTGTTCCCGGTGACAACGTCGGCTTCAACGTGAAGAACGTTTCCGTCAAGGAAATCCGTCGTGGTAACGTCGCTGGTGACTCTAAGAACGACCCCCCTATGGGCGCCGCTTCCTTCAACGCCCAGGTCATTGTCATCAACCACCCCGGCCAGATCGGTAACGGTTACGCCCCCGTTCTTGACTGCCACACTGCCCACATTGCTTGCAAGTTCGCCGAGCTCCTCGAGAAGATCGACCGCCGTACCGGTAAGTCGGTTGAGAACAACCCCAAGTTCATCAAGTCTGGTGACTCCGCCATCGTCAAGATGGTTCCTTCCAAGCCCATGTGCGTTGAGGCTTTCACCGACTACCCCCCT-----AGAAAGTTTGGAGATTGTCTGCCACAATTGCAGCAAAGTGTTGGCCGATGAAGTTGGTCTTCCCTTTACTCCATGGAGCTTTTGAGCTTGTTGGATGCTAACGTGAACTCCCAGAGCGATCCCGAATTCGTTGCAGCTATTCGTACTCGCGATCCGAAACTTCGATTCAAGCGTGTCTGGACCGTGTGCAAGAAGAAGCGCAAGTGCGAGAACGAGGACCGGCAGGACAAGAACAAGGATGAAGAGTTTGCACCTGGTGTTAAGAACGTTGTTCTTGAAGGCCACGGCGGATGTGGCAACATGCAACCGCAAGTGAGACAGGCTGCGCTTCAACTCAAGGCTGCCTTCGAAGTCACTTCAGAGGAGGGCCCGAAGAGAAAAGAAACGGTCAATATCAGTGCTGAAATGGCGCATGGTATCCTTCGCCGCATCTCCGAGCGCGATCTGCACAATATGGGCCTCAACTCGGACTATGCCCGTCCTGAGTGGATGATTATTACTGTTCTGCCTGTTCCTCCCCCTCCCGTGCGTCCTAGTATTTCCATGGATGGTACTGGTACTGGCACGAGAAACGAAGACGATTTGACCTACAAGCTTGGCGATATTATTCGCGCCAACGGCAATGTCAAACAGGCGATTCGTGAAGGATCGCCGCAACACATTGCGCGCGATTTTGAGGAGCTCCTG--------------------------------------------------------------------------------------------------------------------------------------------------------------------------------------------------------------------------------------------------------------------------------AGGGACAGGCTTGTGGCCTAGTTAAAAATCTGTCGCTCATGTGCTACGTCAGTGTCGGTTCGCCGGCCGAGCCGCTTATTGACTTCATGATCAACAGAGGTATGGAGGTCATTGAGGAATACGAACCACTGAGATACCCGCATGCCACCAAAATTTTTGTTAATGGCACTTGGGTTGGAGTTCACCAAGATCCCAAGCACCTGGTCGACCAGGTATTTGACACCCGCCGCAAATCGTATCTGCAGTATGAAGTTTCTCTCATTAGGGAAATTCGTGACCAAGAGTTCAAGATCTTCTCCGATGCCGGCCGAGTCATGCGGCCCGTTTTTACGGTACAGCAGAAGAACGACCCAGAAACTGGCCTTGAAAAGGGCCAGCTTGGCCTCACCAAGGATTTGGTCAACAAACTCGCACAAGAGCAAGCGGACCCGCCTGATGATCCGGAACTCAAGATGGGCTGGGAGGGCCTGATCAAAGCTGGCGCGATTGAGTATCTAGATGCCGAAGAAGAGGAGACAGCGATGATTTGCATGACGCCAGAGGATTTGGAGCTCTATAGGCTTCAAAAGGCAGGTTTATCTGTCGACGACGACCACGGCGGGGATTTGAATAAGCGCCTGAAGACGAAAACAAATCCGACAACCCACATGTATACTCACTGTGAAATTCACCCAAGCATGATTCTGGGTATTTGCGCAAGCATTA----
>Cordyceps_fumosoroseaCBS_244_31
CCAACAGGGATTGCCCCAGTAACGGCGAGTGAAGCGGCAACAGCTCAAATTTGAAATCTGGCCCCCGGGTCCGAGTTGTAATTTGCAGAGGATGCTTCGGGCGAGGTGCCTTCCGAGTTCCCTGGAACGGGACGCCACAGAGGGTGAGAGCCCCGTCTGGTCGGACACCGAGCCCGTGTGAAGCTCCTTCGAAGAGTCGAGTAGTTTGGGAATGCTGCTCAAAACGGGAGGTATATGTCTTCTAAAGCTAAATATTGGCCAGAGACCGATAGCGCACAAGTAGAGTGATCGAAAGATGAAAAGCACTTTGAAAAGAGGGTTAAAAAGTACGTGAAATTGTTGAAAGGGAAGCGCCCATGACCAGACTTGGGCCCGGTGAATCACCCGGCGTTCTCGCCGGTGCACTTTGCCGGGCACAGGCCAGCATCAGTTTGGCGCG-GGGAGAAAGGCTTCGGGAACGTGGCTCCCTCGGGAGTGTTATAGCCCGCTGCGCAATACCCTGCGCCGGACTGAGGTACGCGCATCGCAAGGATGCTGGCGTAATGGTCATCAGCGACCCGTCTTGAAACACGGACCAAGGAGTCGTCTTCGTATGCGAGTGTTCGGGTGTCAAACCCCTACGCGGAATGAAAGTGAACGCAGGTGAGAGCTTCGGCGCATCATCGACCGATCCTGATGTTCTCGGATGGATTTGAGTAAGAGCATACGGGGCCGGACCCGAAAGAAGGTGAACTATGCCTGTATAGGGTGAAGCCAGAGGAAACTCTGGTGGAAGCTCGCAGCGGTTCTGACGTGCGAATCGATCGTCAAATATGGGCATGGGGGCGAAAGACTAATCGAACCTTCTAGTAGCTGGTTT-----------------ATCATTACCAGATTCACAACT-CCCAACCCTCCTGTGAACCTACCCATCGTTGCTTCGGCGGACTCGCCCCAGCGTCCGGACGGCCTCGCGCCGCCCGCGACCTGGACCCAGGCGGCCGCCGGAGACCACGCAACCCTGCATCCATCAGTCTC-TCTGAATCCGCCGCAAGGCAACACAAACGAATCAAAACTTTCAACAACGGATCTCTTGGTTCTGGCATCGATGAAGAACGCAGCGAAATGCGATACGTAATGTGAATTGCAGAATTCCGTGAATCATCGAATCTTTGAACGCACATTGCGCCCGCCAGCATTCTGGCGGGCATGCCTGTTCGAGCGTCATTTCAACCCTCGACGTCCCCC--GGGACGTCGGCCTTGGGGACCGGCAGCACCCCGCCGGCCCTGAAATGGAGTGGCGGCCCGTCCGCGGCGACCTCTGCGAAGTACTACAGCTCGCACCGGAAACCCGACGCGGCCCCGCCGTGAAACCCCCAAC-TCTGAACGTTGACC--------------------------------------------------------------------TAGTACCTTACTACTTGGATAACCGTGGTAATTCTAGAGCTAATACATGCTAAAAATCCCGACTTCGGAAGGGATGTATTTATTAGATTAAAAACCAATGCCCTCTGGGCTCCTTGGTGATTCATGATAACTCTTCGAATCGCACGGCCTTGCGCCGGCGATGGTTCATTCAAATTTCTTCCCTATCAACTTTCGATGTTTGGGTATTGGCCAAACATGGTTGCAACGGGTAACGGAGGGTTAGGGCTCGACCCCGGAGAAGGAGCCTGAGAAACGGCTACTACATCCAAGGAAGGCAGCAGGCGCGCAAATTACCCAATCCCGATTCGGGGAGGTAGTGACAATAAATACTGATACAGGGCTCTTTTGGGTCTTGTAATTGGAATGAGTACAATTTAAATCCCTTAACGAGGAACAATTGGAGGGCAAGTCTGGTGCCAGCAGCCGCGGTAATTCCAGCTCCAATAGCGTATATTAAAGTTGTTGTGGTTAAAAAGCTCGTAGTTGAACCTTGGGCCTGGCTGGCCGGTCCGCCTCACCGCGTGCACTGGTCCGGCCGGGCCTTTCCCTCTGTGGAACCCCATGCCCTTCACTGGGCGTGGCGGGGAAACAGGACGTTTACTTTGAAAAAATTAGAGTGCTCCAGGCAGGCCTATGCTCGAATACATTAGCATGGAATAATG-AATAGGACGCGTGGTTCTA-TTTGTTGGTTTCTAGGACCGCCGTAATGATTAATAGGGACAGTCGGGGGCATCAGTATTCAATTGTCAGAGGTGAAATTCTTGGATTTATTGAAGACTAACTACTGCGAAAGCATTTGCCAAGGATGTTTTCATTAATCAGGAACGAAAGTTAGGGGATCGAAGACGATCAGATACCGTCGTAGTCTTAACCATAAACTATGCCGACTAGGGATCGGACGA-GTTATTTTTTGACGCGTTCG---------------------------------------------------------------GCTGGTATCTCCAAGGATGGCCAGACTCGTGAGCACGCTCTGCTCGCCTTCACCCTCGGTGTCAAGCAGCTTATCGTTGCCATCAACAAGATGGACACCACCCAGTGGTCTGAGGCCCGTTTCCAGGAAATTATCAAGGAGACCTCCAACTTCATCAAGAAGGTCGGCTACAACCCCAAGACTGTTGCCTTCGTCCCCATCTCCGGTTTCCACGGCGACAACATGCTTGCTCCCTCCACCAACTGCCCCTGGTACAAGGGCTGGGAGAAGGAGACCAAGTCTGGCAAGTACACCGGCAAGACCCTCCTTGAGGCCATCGACTCCATCGAGCCTCCCACCCGTCCCACCGACAAGCCCCTCCGCCTTCCCCTCCAGGATGTCTACAAGATCGGTGGTATCGGAACGGTGCCCGTCGGTCGTGTCGAGACTGGTGTCATCAAGCCCGGCATGGTCGTTACCTTCGCTCCTTCCAACGTCACCACTGAAGTCAAGTCCGTTGAGATGCACCACGAGCAGCTTCCTGAGGGTGTTCCCGGTGACAACGTCGGCTTCAACGTGAAGAACGTCTCCGTCAAGGAGATCCGTCGTGGTAACGTTGCTGGTGACTCCAAGAACGACCCTCCCTCCGGCGCCGCTTCCTTCAACGCCCAGGTCATTGTCATCAACCACCCTGGCCAGATCGGTAACGGTTACGCTCCCGTTCTTGACTGCCACACTGCCCACATTGCTTGCAAGTTCTCCGAGCTCCTCGAGAAGATCGACCGCCGTACCGGTAAGTCGGTTGAGAACAACCCCAAGTTCATCAAGTCTGGTGACTCCGCCATCGTCAAGATGGTTCCCTCCAAGCCCATGTGCGTTGAGGCTTTCACCGACTACCCCCCTGTGAAGAAAGTCTTGGAGATTGTCTGCCACAATTGCAGCAAAGTGTTGGCCGATGAAGTTGGTCTTCCCTTTACTCCATGAAGCTTTTGAGCTTGCTGGATGCTAACGTGAACTCTCAGAGCGATCCCGAATTTGTTACCGCTATTCGTACTCGCGATCCGAAACTTCGATTCAAGCGCGTCTGGGCTGTGTGTAAGAAGAAGCGCAAATGTGAGAACGAGGAGCGGCAAGACAAGAACAAGGATGAAGAGTTTGCACCTGGTGTTAAGAATGTTGTTCTCGAGGGACATGGCGGATGTGGCAACATGCAGCCACAAGTGAGACAGGCTGCGCTCCAACTCAAGGCTGCTTTCGAAGTCACCTCGGAGGAGGGCCCGAAGAGAAAGGAAACCGTCAATATCAGCGCTGAAATGGCGCATGGTATTCTTCGCCGCATCTCCGAGCGCGATCTGCACAACATGGGCCTCAACTCGGACTATGCCCGTCCTGAGTGGATGATCATTACTGTTCTGCCCGTTCCGCCCCCTCCCGTGCGTCCTAGTATTTCCATGGATGGTACTGGCACTGGCACGAGAAACGAAGACGATTTGACCTACAAGCTTGGCGACATTATTCGCGCCAACGGCAATGTCAAGCAGGCAATTCGTGAAGGATCGCCGCAACACATTGCGCGCGATTTTGAGGAGCTCTTG---------------------------------------------------------------------------------------------GAAGAAGGCCATGAGTTCGACTGCTGGCGTGTCTCAGGTGTTGAACCGGTATACCTTTGCTTCGACACTATCTCATCTTCGGCGTACCAATACTCCTATTGGCAGAGATGGCAAACTAGCGAAACCTCGTCAGCTTCACAATACCCATTGGGGTCTTGTCTGCCCCGCTGAGACACCCGAGGGACAGGCTTGTGGCTTGGTCAAAAATCTGTCCCTCATGTGCTACGTCAGTGTTGGTTCACCGGCCGAGCCGCTTATTGACTTTATGATCAACAGAGGTATGGAGGTCATTGAGGAATACGAACCACTGAGATACCCGCATGCCACCAAGATCTTTGTTAATGGCACTTGGGTCGGAGTTCACCAAGATCCCAAGCACCTGGTTGACCAGGTATTTGACACCCGCCGCAAGTCTTATCTGCAGTATGAAGTTTCTCTCATTAGGGAAATTCGTGACCAAGAGTTCAAGATCTTCTCCGATGCGGGCCGAGTCATGCGGCCCGTTTTTACAGTACAGCAGAAGAACGACCCAGAGACTGGCCTTGAAAAGGGCCAGCTTGGTCTCACCAAGGATTTAGTCAATAAACTTGCACAAGAGCAAGCAGATCCACCTGATGATCCGGAACTCAAAATGGGCTGGGAGGGCCTGATCAAAGCTGGCGCAATCGAGTATCTAGACGCCGAAGAAGAGGAGACAGCAATGATTTGCATGACGCCAGAAGATTTGGAGCTCTATAGGCTTCAAAAGGCAGGATTATCTGTCGACGACGACCACGGTGGGGATTTAAATAAGCGCCTGAAGACGAAAACAAACCCGACAACCCACATGTATACTCACTGTGAAATTCACCCAAGTATGATCCTGGGTATTTGCGCAAGCATTA----
>Cordyceps_javanicaCBS_134_22
CCAACAGGGATTGCCCCAGTAACGGCGAGTGAAGCGGCAACAGCTCAAATTTGAAATCTGGCCCCCGGGTCCGAGTTGTAATTTGCAGAGGATGCTTCGGGCGAGGTGCCTTCCGAGTTCCCTGGAACGGGACGCCACAGAGGGTGAGAGCCCCGTCTGGTCGGACACCGAGCCCGTGTGAAGCTCCTTCGAAGAGTCGAGTAGTTTGGGAATGCTGCTCAAAACGGGAGGTATATGTCTTCTAAAGCTAAATATTGGCCAGAGACCGATAGCGCACAAGTAGAGTGATCGAAAGATGAAAAGCACTTTGAAAAGAGGGTTAAAAAGTACGTGAAATTGTTGAAAGGGAAGCGCCCATGACCAGACTTGGGCCCGGTGAATCACCCGGCGTTCTCGCCGGTGCACTTTGCCGGGCACAGGCCAGCATCAGTTTGGCGCGGGGGAGAAAGGCTTCGGGAACGTGGCTCCCTCGGGAGTGTTATAGCCCGCTGCGCAATACCCTGCGCCGGACTGAGGTACGCGCATCGCAAGGATGCTGGCGTAATGGTCATCAGCGACCCGTCTTGAAACACGGACCAAGGAGTCGTCTTCGTATGCGAGTGTTCGGGTGTCAAACCCCTACGCGGAATGAAAGTGAACGCAGGTGAGAGCTTCGGCGCATCATCGACCGATCCTGATGTTCTCGGATGGATTTGAGTAAGAGCATACGGGGCCGGACCCGAAAGAAGGTGAACTATGCCTGTATAGGGTGAAGCCAGAGGAAACTCTGGTGGAAGCTCGCAGCGGTTCTGACGTGCGAATCGATCGTCAAATATGGGCATGGGGGCGAAAGACTAATCGAACCTTCTAGTAGCTGGTTT-----------------ATCATTAACGAGTTTTCAACTCCCTAACCC-TTTGTGAACATACCTATCGTTGCTTCGGCGGACTCGCCCCGGCGTCCGGACGGCCCTGCGCCGCCCGCGACCCGGACCCAGGCGGCCGCCGGAGACCCACAAATTCTGTTTCTATCAGT-CTTTCTGAATCCGCCGCAAGGCAAAACAAATGAATCAAAACTTTCAACAACGGATCTCTTGGTTCTGGCATCGATGAAGAACGCAGCGAAATGCGATAAGTAATGTGAATTGCAGAATTCAGTGAATCATCGAATCTTTGAACGCACATTGCGCCCGCCAGCATTCTGGCGGGCATGCCTGTTCGAGCGTCATTTCAACCCTCGACACCCCTTCGGGGGAGTCGGCGTTGGGGACCGGCAGCATACCGCCGGCCCCGAAATACAGTGGCGGCCCGTCCGCGGCGACCTCTGCGTAGTACTCCAACGCGCACCGGGAACCCGACGCGGCCACGCCGTAAAACACCCAACTTCTGAACGTTGACC-------------------------------------------------------------------------------------------GTGGTTAATTCTAGAGCTAATACATGCTAAAAATCCCGACTTCGGAAGGGATGTATTTATTAGATTAAAAACCAATGCCCTCTGGGCTCCTTGGTGATTCATAATAACTTTTCGAATCGCATGGCCTTGCGCCGGCGATGGTTCATTCAAATTTCTTCCCTATCAACTTTCGATGTTTGGGTATTGGCCAAACATGGTCGCAACGGGTAACGGAGGGTTAGGGCTCGACCCCGGAGAAGGAGCCTGAGAAACGGCTACTACATCCAAGGAAGGCAGCAGGCGCGCAAATTACCCAATCCCGATTCGGGGAGGTAGTGACAATAAATACTGATACAGGGCTCTTTTGGGTCTTGTAATTGGAATGAGTACAATTTAAATCCCTTAACGAGGAACAATTGGAGGGCAAGTCTGGTGCCAGCAGCCGCGGTAATTCCAGCTCCAATAGCGTATATTAAAGTTGTTGTGGTTAAAAAGCTCGTAGTTGAACCTTGGGCCTGGCTGGCCGGTCCGCCTCACCGCGTGTACTGGTCCGGCCGGGCCTTTCCCTCTGTGGAACCTCATGCCCTTCACTGGGTGTGGCGGGGAAACAGGACTTTTACTTTGAAAAAATTAAAGTGCTCCAGGCAGGCCTATGCTCGAATACATTAGCATGGAATAATAAAATAGGACGTGTGGTTCTATTTTGTTGGTTTCTAGGACCGCCGTAATGATTAATAGGGACAGTCGGGGGCATCAGTATTCAATTGTCAGAGGTGAAATTCTTGGATTTATTGAAGACTAACTACTGCGAAAGCATTTGCCAAGGATGTTTTCATTAATCAGGAACGAAAGTTAGGGGATCGAAGACGATCAGATACCGTCGTAGTCTTAACCATAAACTATGCCGACTAGGGATCGGACGA-GTTATTTTTTGACGCGTTCG---------------------------ATTCTCATCATCGCTGCCGGTACTGGTGAGTTCGAGGCTGGTATCTCCAAGGATGGCCAGACCCGTGAGCACGCTCTGCTCGCCTTCACCCTCGGTGTCAAGCAGCTCATCGTTGCCATCAACAAGATGGACACTGCTCAGTGGGCCGAGGCTCGTTACCAGGAAATCATCAAGGAGACTTCCAACTTCATCAAGAAGGTCGGCTACAACCCCAAGACTGTTGCCTTCGTCCCCATCTCTGGTTTCAACGGCGACAACATGCTGGCCCCCTCCACCAACTGCCCCTGGTACAAGGGTTGGGAGAAGGAGACCAAGGCCGGCAAGTCCACCGGCAAGACCCTCCTCGAGGCTATTGACGCCATCGAGCCCCCCAAGCGTCCCCTCGACAAGCCCCTCCGTCTTCCTCTTCAGGATGTCTACAAGATCGGTGGTATCGGAACGGTGCCCGTCGGTCGTGTCGAGACTGGTATCATCAAGCCCGGCATGGTCGTCACCTTTGCTCCTTCCAACGTCACCACTGAAGTCAAGTCCGTCGAGATGCACCACGAGCAGCTGCCCGAGGGTGTTCCCGGTGACAACGTCGGCTTCAACGTGAAGAACGTTTCCGTCAAGGAAATCCGTCGTGGTAACGTCGCTGGTGACTCCAAGAACGACCCTCCCAACGGTGCTGCCTCCTTCAACGCCCAGGTCATTGTCATCAACCACCCTGGCCAGATCGGTAACGGTTACGCCCCTGTTCTTGACTGCCACACTGCCCACATTGCTTGCAAGTTCTCCGAGCTCCTCGAGAAGATCGACCGCCGTACTGGTAAGTCGGTTGAGAACAACCCCAAGTTCATCAAGTCTGGTGACTCCGCCATCGTCAAGATGGTTCCCTCCAAGCCCATGAGCGTTGAGGCTTTCACCGACTACCCCCCTGTGAAGAAAGTCTTGGAGATTGTCTGCCACAATTGCAGCAAAGTGTTGGCCGATGAAGTTGGTCTTCCCTTTACTCCATGAAGCTTTTGAGCTTGCTGGATGCTAACGTGAACTCTCAGAGCGATCCCGAATTTGTTACCGCTATTCGTACTCGCGATCCGAAACTTCGATTCAAGCGCGTCTGGGCTGTGTGTAAGAAGAAGCGCAAATGTGAGAACGAGGAGCGGCAAGACAAGAACAAGGATGAAGAGTTTGCACCTGGTGTTAAGAATGTTGTTCTCGAGGGACATGGCGGATGTGGCAACATGCAGCCACAAGTGAGACAGGCTGCGCTCCAACTCAAGGCTGCTTTCGAAGTCACCTCGGAGGAGGGCCCGAAGAGAAAGGAAACCGTCAATATCAGCGCTGAAATGGCGCATGGTATTCTTCGCCGCATCTCCGAGCGCGATCTGCACAACATGGGCCTCAACTCGGACTATGCCCGTCCTGAGTGGATGATCATTACTGTTCTGCCCGTTCCGCCCCCTCCCGTGCGTCCTAGTATTTCCATGGATGGTACTGGCACTGGCACGAGAAACGAAGACGATTTGACCTACAAGCTTGGCGACATTATTCGCGCCAACGGCAATGTCAAGCAGGCAATTCGTGAAGGATCGCCGCAACACATTGCGCGCGATTTTGAGGAGCTCTTG-----------------TGGCTGTTGGTATCAAGCCCGGCACACTTTCAAATGGCCTGAAGTACTCTCTTGCCACAGGCAACTGGGGTGACCAGAAAAAAGCCATGAGTTCCACTGCAGGTGTTTCTCAGGTACTGAACCGATACACCTTTGCCTCAACGCTGTCCCATCTTCGACGTACCAATACCCCCATCGGTAGAGATGGCAAACTGGCAAAACCTCGCCAGCTTCACAATACTCATTGGGGTCTCGTTTGCCCGGCTGAAACCCCCGAGGGCCAGGCTTGTGGTCTTGTAAAGAATCTGTCCCTCATGTGTTACGTCAGCGTTGGTTCACCAGCCGAGCCTCTCATCGATTTTATGATCAATCGAGGCATGGAGGTCATTGAGGAGTACGAGCCACTCAGATACCCGCATGCTACGAAGATCTTCGTCAACGGTACCTGGGTTGGAGTTCACCAAGATCCCAAACACCTTGTCGATCAGGTATTCGACACCCGTCGCAAGTCCTACCTGCAATATGAGGTGTCTCTCATCAGAGAAATTCGAGATCAAGAGTTCAAGATCTTCTCTGACGCTGGCCGGGTCATGCGGCCCGTTTTTACCGTGCACCAGAAAAACGACCCAGAAACCGGCCTTGAAAAGGGCCAGCTTGGTCTAACCAAGGATTTGGTCAATAAGCTGGCGCAAGAGCAAGCGGACCCACCTGATGATCCAGAAATGAAGATGGGTTGGGAAGGTCTGATCAAGGCTGGCGCGATCGAGTATCTGGATGCTGAAGAAGAAGAAACATCAATGATATGTATGACCCCGGAGGATCTGGAGCTATACAGACTTCAAAAGGCGGGGTTATCTGTTGATGACGATCACGGCGAGGACTTGAACAAGCGCCTCAAGACTAAGACGAACCCAACGACTCACATGTACACACACTGCGAAATACATCCAAGCATGATCTTGGGTATCTGCGCAAGTATAA----
>Cordyceps_militarisOSC_93623
CCAACAGGGATTGCCCCAGTAACGGCGAGTGAAGCGGCAACAGCTCAAATTTGAAATCTGGCCCCCGGGTCCGAGTTGTAATTTGTAGAGGATGCTTTTGGCGAGGTGCCTTCCGAGTTCCCTGGAACGGGACGCCATAGAGGGTGAGAGCCCCGTCTGGTCGGACACCGAGCCTCTGTAAAGCTCCTTCGACGAGTCGAGTAGTTTGGGAATGCTGCTCAAAATGGGAGGTATATGTCTTCTAAAGCTAAATATTGGCCAGAGACCGATAGCGCACAAGTAGAGTGATCGAAAGATGAAAAGCACTTTGAAAAGAGGGTTAAAAAGTACGTGAAATTGTTGAAAGGGAAGCGCCTATGACCAGACTTGGGCCCGGTGAATCACCCAGCGTTCTCGCTGGTGCACTTCGCCGGGCACAGGCCAGCATCAGTTTGGCGCGGGGGAGAAAGGTTTCGGGAATGTGGCTCCCCCGGGAGTGTTATAGCCCGTTGCGCAATACCCTGCGCTGGACTGAGGTACGCGCATTGCAAGGATGCTGGCGTAATGGTCATCAGCGACCCGTCTTGAAACACGGACCAAGGAGTCGTCTTCGTATGCGAGTGTTCGGGTGTCAAACCCCTACGCGTAATGAAAGTGAACGCAGGTGAGAGCTTCGGCGCATCATCGACCGATCCTGATGTTCTCGGATGGATTTGAGTAAGAGCATACGGGGCCGGACCCGAAAGAAGGTGAACTATGCCTGTATAGGGTGAAGCCAGAGGAAACTCTGGTGGAGGCTCGCAGCGGTTCTGACGTGCGAATCGATCGTCAAATATGGGCATGGGGGCGAAAGACTAATCGAACCTTCTAGTAGCTGGTTTGGTGAACCAGCGGAGGGATCATTAACGAGTTTTCAACTCCCAA--CCCTTTGTGAACATACCTATCGTTGCTTCGGCGGACTCG-CCCAGCGCCTGGACG----------------GGCCTGGGC---GGCGGCCGTCGGGGGCC-CCAAACACTGTATCTACCGGT-TTTTCTGAATCCGCCGCAAGGCAAAACAAATGAATCAAAACTTTCAACAACGGATCTCTTGGCTCTGGCATCGATGAAGAACGCAGCGAAATGCGATAAGTAATGTGAATTGCAGAATTCAGTGAATCATCGAATCTTTGAACGCACATTGCGCCCGCCAGCATTCTGGCGGGCATGCCTGTTCGAGCGTCATTTCAACCCTCGACGTCCCCTGGGGGATGTCGGCGTTGGGGACCGGCAGCACACCGCCGCCCCCGAAATGAAGTGGCGGCCCGTCCGCGGCGACCTCTGCGTAGTACCCCAACTCGCACCGGGACCCAGACGTGGCCACGCCGTAAAACGCCCAAC-TCTGAACGTTGACCTCGGATCAGGTAGGAATACCCGCAGCGAAACTGCGAATGGCTCATTATATAAGTTATCGTCTATTTGATAGTACCTTACTACTTGGATAACCGTGGTAATTCTAGAGCTAATACATGCTAAAAATCCCGACTTCGGAAGGGATGTATTTATTAGATTAAAAACCAATGCCCTCTGGGCTTCTTGGTGATTCATAGTAACTTTTCGAATCGCACGGCCTTGCGCCGGCGATGGTTCATTCAAATTTCTTCCCTATCAACTTTCGATGTTTGGGTCTTGGCCAAACATGGTCGCAACGGGTAACGGAGGGTTAGGGCTCGACCCCGGAGAAGGAGCCTGAGAAACGGCTACTACATCCAAGGAAGGCAGCAGGCGCGCAAATTACCCAATCCCGATTCGGGGAGGTAGTGACAATAAATACTGATACAGGGCTCTTTTGGGTCTTGTAATTGGAATGAGTACAATTTAAATCTCTTAACGAGGAACAATTGGAGGGCAAGTCTGGTGCCAGCAGCCGCGGTAATTCCAGCTCCAATAGCGTATATTAAAGTTGTTGTGGTTAAAAAGCTCGTAGTTGAACCTTGGGCCTGGCTGGCCGGTCCGCCTCACCGCGTGCACTGGTCCGGCCGGGCCTTTCCCTCTGTGGAACCCCATGCTCTTCACTGAGTGTGGCGGTGAAACAGGACTTTTACTTTGAAAAAATTAGAGTGCTCCAGGCAGGCCTATGCTCGAATACATTAGCATGGAATAATAAAATAGGACGCGTGGTTCTATTTTGTTGGTTTCTAGGACCGCCGTAATGATTAATAGGGACAGTCGGGGGCATCAGTATTCAATTGTCAGAGGTGAAATTCTTGGATTTATTGAAGACTAACTACTGCGAAAGCATTTGCCAAGGATGTTTTCATTAATCAGGAACGAAAGTTAGGGGATCGAAGACGATCAGATACCGTCGTAGTCTTAACCATAAACTATGCCGACTAGGGATCGGACGATGTTATTTTTTGACGCGTTCGGCACCTTACGAAAAATCCGATTGCGCTATTCTCATCATCGCTGCCGGTACTGGTGAGTTCGAGGCTGGTATCTCCAAGGATGGCCAGACTCGTGAGCACGCTCTGCTTGCCAACACCCTCGGTGTCAAGCAGCTCATTGTTGCCGTCAACAAGATGGACACCGCCAAGTGGTCTGAGGCCCGTCTCCAGGAAATCGTCAAGGAGACCTCCAGCTTCATCAAGAAGGTCGGCTTCAACCCCGACACTGTCCCCTTCGTCCCCATCTCCGGTTTCCACGGCGACAACATGGTTCTGCCCACCGAGAACATGCCCTGGTACACCGGCTGGACCAAGACGTCCAAGGCTGGCAAGACCACTGGCAAGACCCTCCTGCAGGCCATCGACGCCATTGAGCCCCCTGAGCGTCCCACCAACAAACCCCTCCGCCTTCCCCTTCAGGATGTCTACAAGATCGGTGGTATTGGAACTGTGCCTGTCGGCCGTGTCGAGACTGGTGTCATCAAGCCCGGCATGGTCGTCACCTTTGCCCCCTCCATGGTCAGCACTGAAGTCAAGTCCGTCGAGATGCACCACGAGCAGCTGGCTCAGGGTGTTCCCGGCGACAACGTCGGATTCAACGTGAAGAACGTTTCCGTCAAGGAAATCCGTCGTGGTAACGTTGCTGGTGACTCCAAGAACGACCCCCCCGCCGGCGCTGCTTCCTTCAACGCCCAGGTCATTGTCATCAACCACCCTGGCCAGATTTCCAACGGCTACGCCCCCGTTCTTGACTGCCACACTGCTCACATCGCCTGCAAGTTCTCCGAGATTCTTGAGAAGATTGATCGCCGTACCAACAAGGTCACTGAGACCAACCCCAAGTTCATCAAGTCTGGTGACTCCGCCCTGGTCAAGATGGTTCCTTCCAAGCCCCTGTGCGTTGAAACTTTCAGCGAGTACCCCCCT-----------------------------------------AGTGTTGGCCGATGAAGTTGGTCTTCCCTTTACTCCATGAAGCCTTTGAGCTTGTTGGATGCTAACGTGAACTCTCAGAGCGACCCCGAATTTGTTGCAGCTGTTCGTACCCGCGATCCGAAAGTTCGATTCAAGCGCATCTGGGCCGTGTGCAAGAAGAAGCGCAAGTGCGAGAATGAGGAGAGGCAGGACAAGAACAAGGATGAAGAGTTTGCTCCAGCGGTCAAAAACACCGTTCTCGAAGGACACGGCGGATGTGGGAACATGCAACCGCAGGTGAGACAAGCCGCGCTGCAACTCAAGGCTGCTTTTGAGGTGAATTCGGAAGAAGGCCCCAAGAGAAAGGAAACCGTCAACATCAGCGCCGAAATGGCGCACGGTATTCTTCGCCGAATCTCTGAGCGCGATCTGCACAATATGGGTCTCAACTCGGACTATGCCCGTCCTGAGTGGATGATCATCACGGTTCTGCCTGTCCCCCCTCCTCCTGTGCGTCCTAGTATTTCCATGGATGGTACTGGAACCGGCACGAGAAACGAAGATGATTTGA----------------------------------------------------------------------------------------------------------------------????????????????????????????????????????????????????????????????????????????????????????????????????????????????????????????????????????????????????????????????????????????????????????????????????????????????????????????????????????????????????????????????????????????????????????????????????????????????????????????????????????????????????????????????????????????????????????????????????????????????????????????????????????????????????????????????????????????????????????????????????????????????????????????????????????????????????????????????????????????????????????????????????????????????????????????????????????????????????????????????????????????????????????????????????????????????????????????????????????????????????????????????????????????????????????????????????????????????????????????????????????????????????????????????????????????????????????????????????????????????????????????????????????????????????????????????????????????????????????????????????
>Cordyceps_tenuipesARSEF_5135
----------------------------------------------------------------------------------------------------------------------TCCCTGGAACGGGACGCCACAGAGGGTGAGAGCCCCGTCTGGTCGGACACCGAGCCCGTGTGAAGCTCCTTCGAAGAGTCGAGTAGTTTGGGAATGCTGCTCAAAATGGGAGGTATATGTCTTCTAAAGCTAAATATTGGCCAGAGACCGATAGCGCACAAGTAGAGTGATCGAAAGATGAAAAGCACTTTGAAAAGAGGGTTAAAAAGTACGTGAAATTGTTGAAAGGGAAGCGCCCATGACCAGACTTGGGCCCGGTGAATCACCCGGCGTTCTCGCCGGTGCACTTTGCCGGGCACAGGCCAGCATCAGTTTGGCGCGGGGGACAAAGGCTTCGGGAACGTGGCTCCCTCGGGAGTGTTATAGCCCGCTGCGTAATACCCTGCGCCGGACTGAGGTACGCGCATCGCAAGGATGCTGGCGTAATGGTCATCAGCGACCCGTCTTGAAACACGGACCAAGGAGTCGTCTTCGTATGCGAGTGTTCGGGTGTCAAACCCCTACGCGGAATGAAAGTGAACGCAGGTGAGAGCTTCGGCGCATCATCGACCGATCCTGATGTTCTCGGATGGATTTGAGTAAGAGCATACGGGGCCGGACCCGAAAGAAGGTGAACTATGCCTGTATAGGGTGAAGCCAGAGGAAACTCTGGTGGAAGCTCGCAGCGGTTCTGACGTGCGAATCGATCGTCAAATATGGGCATGGGGGCGAAAGACTAATCGAACCTTCTAGTAGCTGGTTT-------------AGGGATCATTACCAGATTTACAACT-CCCAACCCTTCTGTGAACCTACCCATAGTTGCTTCGGCGGACCCGCCCCAGCGTCCGGACGGCCCAGCGCCGCCCGCGACCTGGACCCAGGCGGCCGCCGGGGACCACGCAACCCTGTATCTGTCAGCCTC-TCTGAATCCGCCGCAAGGCAACACAAACGAATCAAAACTTTCAACAACGGATCTCTTGGTTCTGGCATCGATGAAGAACGCAGCGAAATGCGATACGTAATGTGAATTGCAGAATTCCGTGAATCATCGAATCTTTGAACGCACATTGCGCCCGCCAGCATTCTGGCGGGCATGCCTGTTCGAGCGTCATTTCAACCCTCGACGTCCCCC--GGGACGTCGGCCTTGGGGACCGGCAGCACCCCGCCGGCCCTGAAATGGAGTGGCGGCCCGTCCGCGGCGACCTCTGCGCAGTACAAGCACTCGCACCGGGAACCCGACGCGGCC-CGCCGTGAAACCCCCAACCTCTGAACGTTGACCTCGGATCAGGTAGGA-------CAGCGAAACTGCGAATGGCTCATTATATAAGTTATCGTTTATTTGATAGTACCTTACTACTTGGATAACCGTGGTAATTCTAGAGCTAATACATGCTAAAAATCCCGACTTCGGAAGGGATGTATTTATTAGATTAAAAACCAATGCCCTCTGGGCTCCTTGGTGATTCATGATAACTCTTCGAATCGCACGGCCTTGCGCCGGCGATGGTTCATTCAAATTTCTTCCCTATCAACTTTCGATGTTTGGGTATTGGCCAAACATGGTTGCAACGGGTAACGGAGGGTTAGGGCTCGACCCCGGAGAAGGAGCCTGAGAAACGGCTACTACATCCAAGGAAGGCAGCAGGCGCGCAAATTACCCAATCCCGATTCGGGGAGGTAGTGACAATAAATACTGATACAGGGCTCTTTTGGGTCTTGTAATTGGAATGAGTACAATTTAAATCCCTTAACGAGGAACAATTGGAGGGCAAGTCTGGTGCCAGCAGCCGCGGTAATTCCAGCTCCAATAGCGTATATTAAAGTTGTTGTGGTTAAAAAGCTCGTAGTTGAACCTTGGGCCTGGCTGGCCGGTCCGCCTCACCGCGTGCACTGGTCCGGCCGGGCCTTTCCCTCTGTGGAACCCCATGCCCTTCACTGGGCGTGGCGGGGAAACAGGACGTTTACTTTGAAAAAATTAGAGTGCTCCAGGCAGGCCTATGCTCGAATACATTAGCATGGAATAATGAAATAGGACGCGTGGTTCTATTTTGTTGGTTTCTAGGACCGCCGTAATGATTAATAGGGACAGTCGGGGGCATCAGTATTCAATTGTCAGAGGTGAAATTCTTGGATTTATTGAAGACTAACTACTGCGAAAGCATTTGCCAAGGATGTTTTCATTAATCAGGAACGAAAGTTAGGGGATCGAAGACGATCAGATACCGTCGTAGTCTTAACCATAAACTATGCCGACTAGGGATCGGACGATGTTATTTTTTGACGCGTTCGGCACCTTACGAGAAATC---------------------------------------------------------------------------TGAGCACGCTCTGCTCGCCTTCACCCTCGGTGTCAAGCAGCTCATCGTTGCCATCAACAAGATGGACACCACCCAGTGGTCTGAGTCCCGTTACCAGGAAATTATCAAGGAGACCTCCAACTTCATCAAGAAGGTTGGCTACAACCCCAAGACTGTTGCCTTCGTCCCCATCTCCGGTTTCCACGGCGACAACATGCTCACTGCCTCCACCAACTGCCCCTGGTACAAGGGTTGGGAGAAGGAGACCAAGTCGGGCAAGTACACCGGAAAGACCCTCCTCGAGGCCATCGACTCCATCGAGCCTCCCACCCGTCCCACCGACAAGCCCCTCCGCCTCCCCCTCCAGGATGTCTACAAGATCGGCGGTATTGGAACGGTGCCCGTCGGTCGTGTCGAGACTGGTGTCATCAAGCCTGGCATGGTTGTCACCTTCGCTCCCTCCAACGTCACCACTGAAGTCAAGTCCGTTGAGATGCACCACGAGCAGCTTCCCGAGGGTGTTCCCGGTGACAACGTCGGCTTCAACGTGAAGAACGTCTCCGTCAAGGAGATCCGTCGTGGTAACGTTGCTGGTGACTCCAAGAACGACCCCCCCATGGGCGCCGCTTCTTTCAACGCCCAGGTCATTGTCATCAACCACCCTGGCCAGATCGGTAACGGTTACGCCCCCGTTCTTGACTGCCACACTGCCCACATTGCTTGCAAGTTCTCCGAGCTCCTTGAGAAGATCGACCGCCGTACCGGTAAGTCGGTTGAGAACAACCCCAAGTTCATCAAGTCTGGTGACTCCGCCATCGTCAAGATGGTTCCCTCCAAGCCCATGTGCGTTGAGGC--TCACCG---------------AGAAAGTCTTGGAGATTGTCTGCCACAATTGCAGCAAAGTGTTGGCCGATGAAGTTGGTCTTCCCTTTACTCCATGAAGCTTTTAGGCTTGCTGGATGCTAACGTGAACTCTCAGAGCGATCCCGAATTTGTTACCGCTATTCGTACTCGCGATCCGAAGCTGCGATTCAAGCGCGTCTGGGCTGTGTGTAAGAAGAAGCGCAAATGCGAGAACGAGGAGCGGCAAGACAAGAACAAGGATGAAGAGTTT------GGYGTCAAGAATGTGGTTCTCGAAGGACACGGCGGATGTGGCAACATGCAACCACAAGTGAGACAGGCTGCGCTCCAACTCAAGGCTGCTTTCGAAGTCACCTCGGAGGAGGGCCCGAAGAGAAAGGAAACCGTCAAYATCAGCGCTGAAATGGCCCATGGCATTCTTCGCCGCATCTCCGAGCGCGATCTGCACAACATGGGCCTCAACTCGGACTATGCCCGTCCTGAATGGATGATTATCACTGTTCTGCCCGTTCCGCCCCCTCCTGTGCGTCCTAGTATTTCCATGGATGGTACTGGCACTGGCACGAGAAACGAAGACGATTTGACGTACAAGCTGGGCGACATTATTCGCGCCAACGGCAATGTCAAGCAAGCAATTCGTGAAGGATCACCGCAACACATTGCACGCAATTTTGAAGAGCTCTTG-------------------------------------------------------------------------------------------------------------------------------------------------------------------------------------------------------------------GCGAAGCCTCGCCAGCTTCACAATACCCATTGGGGGCTTGTATGTCCCGCTGAGACCCCCGAGGGACAGGCTTGTGGCCTGGTAAAAAATCTGTCCCTCATGTGCTACGTTAGTGTCGGTTCACCGGCCGAACCACTTATTGACTTTATGATCAATCGAGGTATGGAAGTCATTGAGGAATACGAACCACTCAGATATCCGCATGCCACCAAGATCTTTGTCAATGGCACTTGGGTCGGAGTTCACCAAGATCCTAAGCATCTGGTCGACCAGGTTTTTGACACCCGCCGCAAGTCTTATCTGCAGTATGAAGTTTCGCTCATCAGGGAAATTCGTGACCAAGAGTTCAAGATCTTCTCCGATGCTGGTCGAGTCATGCGGCCCGTTTTTACAGTACAGCAGAAGAACGACCCGGAGACTGGACTTGAAAAGGGCCAGCTTGGTCTCACGAAGGATTTAGTCAATAAACTTGCACAAGAGCAAGCAGATCCACCTGACGACGCCGAATTAAAAATGGGTTGGGAGGGCCTTATCAAAGCTGGCGCAATCGAGTATCTAGACGCCGAAGAAGAGGAGACAGCAATGATTTGCATGACACCAGAGGATTTGGAGCTATATAGGCTTCAGAAGGCAGGATTATCTGTCGACGACCACCACGGTGGGGATTTAAATAAGCGCCTGAAGACGAAGACAAACCCGACAACCCACATGTATACTCACTGTGAAATTCACCCCAGCATGATCCTGGGCATTTGCGCTAGTATTA----
>DSSZ110
CCAACAGGGATTGCCCCAGTAACGGCGAGTGAAGCGGCAACAGCTCAAATTTGAAATCTGGCCTCCGGGTCCGAGTTGTAATTTGTAGAGGATGCTTTTGGCGAGGTGCCTTCCGAGTTCCCTGGAACGGGACGCCATAGAGGGTGAGAGCCCCGTCTGGTCGGACACCGAGCCTCTGTAAAGCTCCTTCGACGAGTCGAGTAGTTTGGGAATGCTGCTCAAAATGGGAGGTATATGTCTTCTAAAGCTAAATATTGGCCAGAGACCGATAGCGCACAAGTAGAGTGATCGAAAGATGAAAAGCACTTTGAAAAGAGGGTTAAAAAGTACGTGAAATTGTTGAAAGGGAAGCGCCTATGACCAGACTTGGGCCCGGTGAATCATCCAGCGTTCTCGCTGGTGCACTTTGCCGGGCACAGGCCAGCATCAGTTTGGCGCGGGGGATAAAGGTTTTGGGAATGTGGCTCCCTCGGGAGTGTTATAGCCCATTGCGTAATACCCTGCGCCGGACTGAGGTACGCGCATCGCAAGGATGCTGGCGTAATGGTCATCAGCGACCCGTCTTGAAACACGGACCAAGGAGTCGTCTTCGTATGCGAGTGTTCGGGTGTCAAACCCCTACGCGTAATGAAAGTGAACGCAGGTGAGAGCTTCGGCGCATCATCGACCGATCCTGATGTTCTCGGATGGATTTGAGTAAGAGCATACGGGGCCGGACCCGAAAGAAGGTGAACTATGCCTGTATAGGGTGAAGCCAGAGGAAACTCTGGTGGAGGCTCGCAGCGGTTCTGACGTGCGAATCGATCGTCAAATATGGGCATGGGGGCGAAAGACTAATCG-------------------------------------ATCATTACCGAGTTTTCAACTCCCAAACCCTTTTGTGAACATACCTATCGTTGCTTCGGCGGACTCGCCCCAGCGTCCGGCCGGCCCCGCGCCGGCCGCGGCCTGGATCCAGGCGGCCGCCGGAGACCCCCAAACTCTGTAT-TCTCAGTATCTTCTGAATCCGCCGTAAGGCAAAACAAATGAATCAAAACTTTCAACAACGGATCTCTTGGTTCTGGCATCGATGAAGAACGCAGCGAAATGCGATAAGTAATGTGAATTGCAGAATTCAGTGAATCATCGAATCTTTGAACGCACATTGCGCCCGCCAGCATTCTGGCGGGCATGCCTGTTCGAGCGTCATTTCAACCCTCGACTTCCCTTTGGGGAAATCGGCGTTGGGGACCGGCC-TATACCGCCGGCCCCGAAATGAAGTGGCGGCCCGTCCGCGGCGACCTCTGCGTAGTAATCCAACTCGCACCGGAACCCCGACGTGGCCACGCCGTAAAACC--------------------------------------------------------AATGGCTCATTATATAAGTTATCGTTTATTTGATAGTACCTTACTACTTGGATAACCGTGGTAATTCTAGAGCTAATACATGCTAAAAATCCCGACTTCGGAAGGGATGTATTTATTAGATTAAAAACCAATGCCCTCTGGGCTCCTTGGTGATTCATAATAACTTTTCGAATCGCATGGCCTTGCGCCGGCGATGGTTCATTCAAATTTCTTCCCTATCAACTTTCGATGTTTGGGTATTGGCCAAACATGGTCGCAACGGGTAACGGAGGGTTAGGGCTCGACCCCGGAGAAGGAGCCTGAGAAACGGCTACTACATCCAAGGAAGGCAGCAGGCGCGCAAATTACCCAATCCCGATTCGGGGAGGTAGTGACAATAAATACTGATACAGGGCTCTTTTGGGTCTTGTAATTGGAATGAGTACAATTTAAATCCCTTAACGAGGAACAATTGGAGGGCAAGTCTGGTGCCAGCAGCCGCGGTAATTCCAGCTCCAATAGCGTATATTAAAGTTGTTGTGGTTAAAAAGCTCGTAGTTGAACCTTGGGCCTGGCTGGCCGGTCCGCCTCACCGCGTGTACTGGTCCGGCCGGGCCTTTCCCTCTGTGGAACCTCATGCCCTTCACTGGGTGTGGCGGGGAAACAGGACTTTTACTTTGAAAAAATTAGAGTGCTCCAGGCAGGCCTATGCTCGAATACATTAGCATGGAATAATGAAATAGGACGTGTGGTTCTATTTTGTTGGTTTCTAGGACCGCCGTAATGATTAATAGGGACAGTCGGGGGCATCAGTATTCAATTGTCAGAGGTGAAATTCTTGGATTTATTGAAGACTAACTACTGCGAAAGCATTTGCCAAGGATGTTTTCATTAATCAGGAACGAAAGTTAGGGGATCGAAGACGATCAGATACCGTCGTAGTCTTAACCATAAACTATGCCGACTAGGGATCGGACGATGTTATTTTTTGACGCGTTCGGCACCTTACGAGAAATCCGATTGCGCTATTCTCATCATTGCCGCCGGTACTGGTGAGTTCGAGGCTGGTATTTCCAAGGATGGCCAGACCCGTGAGCACGCTCTCCTCGCCTTCACCCTCGGTGTTAAGCAGCTCATTGTTGCCATCAACAAGATGGACACTACCCAGTGGGTTGAGGCCCGTTACCTTGAGATCATCAAGGAGACCTCCAACTTCATCAAGAAGGTTGGCTACAACCCCAAGACTGTTCCTTTCGTCCCCATCTCCGGCTTCAACGGCGACAACATGATCGATACCGCTAAGAGATGCCGCTGGTACAAGGGTTGGGAGAAGGAGACCAAGGCTGGCAAGTTCACCGGCAAGACCCTCCTCGAGGCTATTGACTCCATCGAACCCCCCAACCGTCCTACCGACAAGCCCCTCCGTCTTCCCCTTCAGGATGTCTACAAGATCAGTGGTATCGGAACGGTGCCCGTCGGCCGTGTCGAGACCGGTATCATCAAGCCCGGCATGGTCGTCACCTTTGCCCCCGCTGGTGTCACCACTGAAGTCAAGTCCGTCGAGATGCATCACACGCAGCTTCTTCAGGGTGTCCCCGGTGACAACGTCGGCTTCAACGTGAAGAACGTTTCCGTCAAGGAAGTCCGTCGTGGCAACGTCGCTGGTGACTCCAAGAACGACCCCCCTTTTGGCGCCGCTTCCTTCAACGCCCAGGTCATTGTCATCAACCACCCTGGTCAGATTGGTAACGGTTACGCCCCCGTTCTCGATTGCCACACTGCCCACATTGCTTGCAAGTTCGCCGAGCTCCTTGAGAAGATCGACCGCCGTACTGGTAAGTCGGTTGAGAACAACCCCAAGTTCATCAAGTCTGGTGACTCCGCCATTGTCAAGATGGAGCCTTCCAAGCCCATGTGCGTTGAGGC-TTCACCGACTACCCTCCT---------------------GTCTGCCACAACTGTAGCAAAGTGTTGGCCGATGAAGTTGGTCTTCCCTTTACTCCATGAAGCTTTTCAGCTTGCTGGATGCTAACGTGAATTCTCAGAGCGATCCCGAGTTTGTCACAGCCGTCAACACCCGCGATCCGAAACTCCGATTCAAACGCGTCTGGGCCGTGTGCAAGAAGAAGCGCAAGTGCGAGAACGAGGATAGACAGGACAAGAATAAGGATGAAGACTTTGCTCCAGGCGTCAAGAGTGTTGTTCTCGAAGGACATGGCGGATGCGGCAACATGCAGCCGCAGGTAAGACAGGCCGCGTTGCAACTCAAGGCCGCTTTCGAAGTTGTGTCGGAAGAGGGCCCCAAGAGGAAGGAGACCGTGAATATTAGCGCCGAAATGGCGCACGGTATTCTTCGCCGCATCTCTGACCGCGATTTGCACAATATTGGTCTCAACTCGGACTATGCCCGTCCTGAGTGGATGGTTATTACTGTTCTACCTGTTCCCCCTCCTCCTGTGCGTCCTAGTATTTCCATGGATGGTACTGGTACCGGCATGAGAAATGAGGACGATTTGACCTACAAGCTTGGCGACATTATTCGCGCCAACGGTAATGTCAAGCAAGCCATTCGCGAAGGATCGCCGCAACACATTGCGCGTGATTTCGAAGAGCTCCTACAATATCATG-------TGGCTGTTGGTATCAAGCCCGGTACGCTTTCGAATGGTCTTAAGTACTCTCTTGCCACTGGCAACTGGGGCGACCAGAAGAAAGCCATGAGCTCAACTGCCGGTGTGTCTCAGGTGTTGAACCGATATACCTTTGCCTCGACTCTGTCACATCTCCGACGTACCAATACACCCATTGGCAGAGATGGCAAACTGGCGAAACCTCGTCAGCTTCACAATACTCATTGGGGTCTTGTCTGCCCTGCTGAGACACCTGAAGGTCAGGCTTGTGGTCTTGTCAAGAATCTGTCCCTCATGTGCTATGTTAGCGTCGGTTCGCCCGCCGAGCCGCTCATTGACTTTATGATCAATAGGGGTATGGAAGTCATTGAAGAGTACGAACCACTAAGATACCCGCACGCTACCAAGATCTTTGTCAACGGCACCTGGGTTGGGGTTCACCAGGACCCTAAGCACCTTGTTGATCAGGTATTTGAAACCCGCCGCAAGTCCTACCTGCAGTACGAGGTGTCTCTCATTAGGGAAATTCGTGACCAAGAGTTCAAGATCTTCTCTGATGCTGGCCGAGTCATGAGGCCCGTTTTCACAGTGCAGCAGAAAGACGACGCAGAGACTGGCCTTGAAAAGGGCCAGCTTGGTCTGACCAAGGATTTGGTCAACAAGCTGGCGCAAGAGCAAGCCGACCCACCTGATGATCCAGAAATGAAGATGGGTTGGGAGGGTCTAATCAAAGCTGGCGCGGTTGAGTATCTGGATGCCGAAGAAGAGGAGACGTCTATGATCTGCATGACCCCGGAGGATTTGGAGCTCTATAGACTTCAAAAAGCAGGTTTACCTGTCGGTGACGATCCTGGCGATGACATGAACAAGCGCCTGAAGACAAAAACCAACCCAACCACTCACAAGTACACTCACTGCGAAATTCACCCAAGTATGATTTTGGGTATTTGCGCAAGCATCATCCC
>G03
------------------------------GAAGCGGCAACAGCTCAAATTTGAAATCTGGCCCTAGGGTCCGAGTTGTAATTTGCAGAGGATGCTTTTGGCGAGGTGCCTTCCGAGTTCCCTGGAACGGGACGCCATAGAGGGTGAGAGCCCCGTCTGGTCGGACACCGAGCCTCTGTAAAGCTCCTTCGACGAGTCGAGTAGTTTGGGAATGCTGCTCAAAATGGGAGGTATATGTCTTCTAAAGCTAAATATTGGCCAGAGACCGATAGCGCACAAGTAGAGTGATCGAAAGATGAAAAGCACTTTGAAAAGAGGGTTAAAAAGTACGTGAAATTGTTGAAAGGGAAGCGCCTATGACCAGACTTGCGCCCGGTGAATCATCCAGCGTTCTCGCTGGTGCACTTTGCCGGGCACAGGCCAGCATCAGTTTGGCGCGGGGGAAAAAGGCTTCGGGAATGTGGCTCCCTCGGGAGTGTTATAGCCCGCTGCGTAATACCCTGCGCCGGACTGAGGTACGCGCATTGCAAGGATGCTGGCGTAATGGTCATCAGCGACCCGTCTTGAAACACGGACCAAGGAGTCGTCTTCGTATGCGAGTGTTCGGGTGTCAAACCCCTACGCGTAATGAAAGTGAACGCAGGTGAGAGCTTCGGCGCATCATCGACCGATCCTGATGTTCTCGGATGGATTTGAGTAAGAGCATACGGGGCCGGACCCGAAAGAAGGTGAACTATGCCTGTATAGGGTGAAGCCAGAGGAAACTCTGGTGGAGGCTCGCAGCGGTTCTGACGTGCGAATCGATCGTC---------------------------------------------------GGTGAACCAGCGGAGGGATCATTACCGAGTTTTCAACTCTCCAACCC-TATGTGAACCTACCAATCGTTGCTTCGGCGGACTCGTCCCGGTGCCCGGTCGGCCTTGCGCCGGCCGCGGCCCGGACCCAGGCGACCGCCGAGGACCCCCAAACTCTGTTTTTATTAGTATCTTCTGAATCCGCCGCAAGGCAAAACAAATGAATCAAAACTTTCAACAACGGATCTCTTGGTTCTGGCATCGATGAAGAACGCAGCGAAATGCGATAAGTAATGTGAATTGCAGAATTCAGTGAATCATCGAATCTTTGAACGCACATTGCGCCCGCCAGCATTCTGGCGGGCATGCCTGTTCGAGCGTCATTTCAACCCTCGACTCCCCTTCGGGGGAGCCGGCGTTGGGGCACGGCGACATACTGCCGGCCCCCAAATGGAGTGGCGGCCCGTCCGCGGCGACCTCTGCGCAGTAACACAACTCGCACCGGGATCCCGACGTGGCCACGCCGT--------------------------------------------------------------------------------TTATCGTTTATTTGATAGTACCTTACTACTTGGATAACCGTGGTAATTCTAGAGCTAATACATGCTGAAAATCCCGACTTCGGAAGGGATGTATTTATTAGATTAAAAACCAATGCCCTCTGGGCTCCTTGGTGATTCATGATAACTCTTCGAATCGCATGGCCTTGCGCCGGCGATGGTTCATTCAAATTTCTTCCCTATCAACTTTCGATGTTTGGGTATTGGCCAAACATGGTCGCAACGGGTAACGGAGGGTTAGGGCTCGACCCCGGAGAAGGAGCCTGAGAAACGGCTACTACATCCAAGGAAGGCAGCAGGCGCGCAAATTACCCAATCCCGATTCGGGGAGGTAGTGACAATAAATACTGATACAGGGCTCTTTTGGGTCTTGTAATTGGAATGAGTACAATTTAAATCTCTTAACGAGGAACAATTGGAGGGCAAGTCTGGTGCCAGCAGCCGCGGTAATTCCAGCTCCAATAGCGTATATTAAAGTTGTTGTGGTTAAAAAGCTCGTAGTTGAACCTTGGGCCTGGCTGGCCGGTCCGCCTCACCGCGTGCACTGGTCCGGCCGGGCCTTTCCCTCTGTGGAACCCCATGCCCTTCACTGGGTGTGGCGGGGAAACAGGACTTTTACTTTGAAAAAATTAGAGTGCTCCAGGCAGGCCTATGCTCGAATACATTAGCATGGAATAATGAAATAGGACGTGTGGTTCTATTTTGTTGGTTTCTAGGACCGCCGTAATGATTAATAGGGACAGTCGGGGGCATCAGTATTCAATTGTCAGAGGTGAAATTCTTGGATTTATTGAAGACTAACTACTGCGAAAGCATTTGCCAAGGATGTTTTCATTAATCAGGAACGAAAGTTAGGGGATCGAAGACGATCAGATACCGTCGTAGTCTTAACCATAAACTATGCCGACTA------------------------------------------------------------------------------------------------------------------------ACCCGTGAGCACGCTCTGCTTGCCTTCACCCTGGGTGTCAAGCAGCTCATTGTTGCCATCAACAAGATGGACACCACCCAGTGGTCCGAGTCCCGTTTCCAGGAAATCATCAAGGAGACTTCCAGCTTCATCAAGAAGGTCGGCTACAACCCCAAGTCCGTTGCCTTCGTCCCCATCTCCGGTTTCAACGGCGACAACATGCTGGAGCCCTCCAGCAACTGCCCCTGGTACAAGGGTTGGGAGAAGGAGACCAAGGCTGGCAAGTCCACTGGCAAGACCCTCCTCGAGGCCATCGACTCCATTGAGCCCCCCAAGCGTCCCCTCGACAAGCCCCTCCGTCTTCCCCTCCAGGATGTCTACAAGATCGGTGGTATCGGAACGGTGCCTGTCGGTCGTGTCGAGACTGGTATCATCAAGCCCGGCATGGTCGTCACCTTTGCTCCCGCCAACGTCACCACTGAAGTCAAGTCCGTCGAGATGCACCACGAGCAGCTGCCCGAGGGTGTTCCCGGTGACAACGTCGGCTTCAACGTGAAGAACGTTTCCGTCAAGGAAATCCGTCGTGGTAACGTCGCTGGTGACACCAAGAACGACCCCCCCATGGGCGCTGCCTCCTTCAACGCCCAGGTCATTGTCATCAACCACCCTGGCCAGATTGGTAACGGTTACGCCCCCGTTCTCGACTGCCACACTGCCCACATTGCCTGCAAGTTCTCCGAGCTCCTCGAGAAGATCGACCGCCGTACCGGTAAGTCGGTTGAGAACAACCCCAAGTTCATCAAGTCTGGTGACTCCGCCATCGTCAAGATGGTTCCC------------------------------------------------------------------------------------GTGTTGGCCGATGAAGTTGGTCTTCCCTTCACTCCATGGACCTTTGGAGCTTGCTGGATGCTAACGTGAACCCTCAGAGCGATCCCGAATTCGTCACAGCTATTCGTACTCGCGATCCGAAACTCCGATTCAAGCGCGTTTGGGCCGTGTGCAAAAAGAAGCGCAAGTGTGAGAATGAGGACAGGCAGGATAAAAACAAGGATGAAGAATTCGCTCCGGGGGTGAAGAATGTCGTTCTCGAAGGGCATGGCGGATGCGGCAACATGCAGCCACAAGTACGACAAGCCGCGCTGCAACTCAAGGCTGCCTTTGAAGTCACTCCAGAGGAGGGCCCTAAGCGCAAAGAGACTGTCAACATTAGCGCCGAAATGGCGCATGGCATTCTCCGTCGCATTTCGGAGCGCGATCTGCACAATATTGGTCTCAATATGGACTATGCTCGTCCTGAGTGGATGATCATTACTGTTTTGCCTGTTCCCCCACCCCCTGTGCGTCCTAGTATATCCATGGATGGTACTGGTACTGGCATGAGAAACGAAGACGACTTGACCTACAAGCTTGGCGACATCATTCGCGCCAACGGCAACGTCAAGCAGGCTATTCGCGAAGGGTCGCCGCAACATATTGCACGCG----------------------------------TAGCCGTCGGTATTAAGCCCGGCACGCTTTCAAATGGTCTCAAGTACTCTCTTGCCACTGGCAACTGGGGCGACCAGAAGAAGGCCATGAGCTCAACCGCCGGTGTGTCTCAGGTTTTGAATCGATACACATTTGCCTCGACGTTGTCTCATCTTCGACGTACCAATACGCCAATCGGCAGAGACGGCAAGCTCGCCAAACCTCGTCAGCTTCACAATACTCATTGGGGTCTCGTCTGTCCGGCAGAGACGCCTGAAGGCCAGGCTTGCGGCCTCGTCAAAAATTTATCCCTCATGTGCTACGTCAGTGTCGGGTCGCCCGCCGAGCCGCTCATCGACTTCATGATCAACAGGGGTATGGAAGTCATCGAGGAGTACGAACCGCTCAGGTATCCGCATGCTACCAAGATCTTCGTCAACGGTACCTGGGTTGGAGTTCATCAAGAACCCAAGCACCTTGTCGATCAAGTATTTGACACCCGTCGTAAGTCCTACCTGCAGTATGAGGTGTCTCTCATCAGAGAAATTCGGGATCAAGAGTTCAAGATCTTCTCTGATGCTGGCCGAGTCATGCGGCCCGTATTCACCGTGCAGCAAGAAGATGACGCCGAGACCGGCATAGAGAAGGGCCAGCTTCTTTTGACCAAGGACTTGGTCAACAAACTAGCGCAGGAGCAATCCGACCCGCCCGATGATCCGGAATTGAAGACCGGTTGGGAGGGACTTATTAAAGCTGGCGCTGTCGAGTATCTGGACGCCGAAGAGGAGGAAACGGCAATGATTTGCATGACCCCTGAAGATTTGGAGCTTTATAGACTTCAAAAGGCCGGTTTGGCCGTACAGGAAGAGTCCGGCGAGGATATGAACAAGCGCCTCAAGACTAAAACCAACCCGACAACGCACATATATACTCACTGCGAGATTCATCCAAGTATGATCTTGGGCATCTGTGCAAGTATCATTCC
>H15
CCAACAGGGATTGCCCCAGTAACGGCGAGTGAAGCGGCAACAGCTCAAATTTGAAATCTGGCCCCCGGGTCCGAGTTGTAATTTGCAGAGGATGCTTTTGGCGAGGTGCCTTCCGAGTTCCCTGGAACGGGACGCCACAGAGGGTGAGAGCCCCGTCTGGTCGGACACCGAGCCTCTGTAAAGCTCCTTCGACGAGTCGAGTAGTTTGGGAATGCTGCTCAAAATGGGAGGTATATGTCTTCTAAAGCTAAATATTGGCCAGAGACCGATAGCGCACAAGTAGAGTGATCGAAAGATGAAAAGCACTTTGAAAAGAGGGTTAAAAAGTACGTGAAATTGTTGAAAGGGAAGCGCCTGTGACCAGACTTGGGCCCGGTGAATCATCCAGCGTTCTCGCTGGTGCACTTCGCCGGGCACAGGCCAGCATCAGTTTGGCGCGGGGGAAAAAGGCTCTGGGAATGTGGCTCCTCCGGGAGTGTTATAGCCCACCGCGTAATACCCTGCGCCGGACTGAGGTACGCGCATTGCAAGGATGCTGGCGTAATGGTCATCAGCGACCCGTCTTGAAACACGGACCAAGGAGTCGTCTTCGTATGCGAGTGTTCGGGTGCCAAACCCCTACGCGTAATGAAAGTGAACGCAGGTGAGAGCTTCGGCGCATCATCGACCGATCCTGATGTTCTCGGATGGATTTGAGTAAGAGCATACGGGGCCGGACCCGAAAGAAGGTGAACTATGCCTGTATAGGGTGAAGCCAGAGGAAACTCTGGTGGAGGCTCGCAGCGGTTCTGACGTGCGAATCGATCGTCAAATATGGGCATGGGGGCGAAAGACTAATCGA-------------------GGTGAACCAGCGGAGGGATCATTAACGAGTTTACAACTCCAAAACCCTCATGTGAACATACCTATCGTTGCTTCGGCGGACTCGCCCCGGCGTCCGGACGGCCTCGCGCCGCCCGCGGCCCGGATCCAGGCGGCCGCCGGAGACCGGAAACTCCTGTCTTTGTCAGCATCTTCTGAATCAGCCTAGCGGCGAAACAAATGAATCAAAACTTTCAACAACGGATCTCTTGGTTCTGGCATCGATGAAGAACGCAGCGAAATGCGATAAGTAATGTGAATTGCAGAATTCAGTGAATCATCGAATCTTTGAACGCACATTGCGCCCGCCAGCATTCTGGCGGGCATGCCTGTTCGAGCGTCATTTCAACACTCGACCTCCCCCCGGGGACGTCGGCGTTGGGGATCGGCAGCACACCGCCGGCCCCGAAATCGAGTGGCGGCCCGTCCGCGGCGACCTCTGCGCAGTAACACAGCTCGCACCGGAAGCTCGACGCGGCCACGCCGTAAAACACCCAAC-TC----------------------------------CAGCGAAACTGCGAATGGCTCATTATATAAGTTATCGTTTATTTGATAGTACCTTACTACTTGGATAACCGTGGTAATTCTAGAGCTAATACATGCTGAAAATCCCGACTCCGGAAGGGATGTATTTATTAGATTAAAAACCAATGCCCTCTGGGCTCCCTGGTGATTCATGATAACTCTTCGAATCGCATGGCCTTGCGCCGGCGATGGTTCATTCAAATTTCTTCCCTATCAACTTTCGATGTTTGGGTATTGGCCAAACATGGTCGTAACGGGTAACGGAGGGTTAGGGCTCGACCCCGGAGAAGGAGCCTGAGAAACGGCTACTACATCCAAGGAAGGCAGCAGGCGCGCAAATTACCCAATCCCGATTCGGGGAGGTAGTGACAATAAATACTGATACAGGGCTCTTTTGGGTCTTGTAATTGGAATGAGTACAATTTAAATCCCTTAACGAGGAACAATTGGAGGGCAAGTCTGGTGCCAGCAGCCGCGGTAATTCCAGCTCCAATAGCGTATATTAAAGTTGTTGTGGTTAAAAAGCTCGTAGTTGAACCTTGGGCCCGGCCGCCCGGTCCGCCTTACCGCGTGCACTGTTCTGGCCGGGCCTTTCCCCCTGTGGAACCCCATGCCCTTCGCTGGGCGTGGGCGGGAAACAGGACTTTTACTTTGAAAAAATTAGAGTGCTCCAGGCAGGCCTATGCTCGAATACATTAGCATGGAATAATGAAATAGGACGCGTGGTTCTATTTTGTTGGTTTCTAGGACCGCCGTAATGATTAATAGGGACAGTCGGGGGCATCAGTATTCAATTGTCAGAGGTGAAATTCTTGGATTTATTGAAGACTAACTACTGCGAAAGCATTTGCCAAGGATGTTTTCATTAATCAGGAACGAAAGTTAGGGGATCGAAGACGATCAGATACCGTCGTAGTCTTAACCATAAACTATGCCGACTAGGGATCGGACGATGTTATTTTTTGACGCGTTCGGCACCTTACGAGAAATCCGATTGCGCTATTCTCATCATTGCCGCCGGTACTGGTGAGTTCGAGGCTGGTATCTCCAAGGATGGCCAGACCCGCGAGCACGCTCTCCTCGCTTTCACCCTCGGTGTCAAGCAGCTCATTGTTGCCATCAACAAGATGGACACTGCTCAGTGGGCCGAAGCTCGTTACCAGGAAATCATCAAGGAGACCTCCAACTTCATCAAGAAGGTCGGCTACAACCCCAAGACTGTTGCCTTCGTTCCCATCTCGGGCTTCAACGGCGACAACATGCTTGCTGCCTCCACCAACTGCCCCTGGTACAAGGGTTGGGAGAAGGAGACCAAGGCCGGCAAGTCTACTGGCAAGACCCTCCTCGAGGCCATCGATGCCATCGAGCCCCCCAAGCGTCCCCTCGACAAGCCTCTCCGTCTTCCCCTTCAGGATGTCTACAAGATCGGTGGTATCGGAACGGTGCCCGTCGGTCGTGTTGAGACTGGTATCATCAAGCCCGGCATGGTCGTCACCTTCGCCCCCGCTGGCGTCACCACTGAAGTCAAGTCCGTCGAGATGCACCACGAGCAGCTGCCCGAGGGTGTTCCTGGTGACAACGTCGGCTTCAACGTGAAGAACGTTTCCGTCAAGGAAATCCGTCGTGGTAACGTTGCTGGTGACTCCAAGAACGACCCCCCCAAGGCCTCCGCTTCCTTCAACGCCCAGGTTATTGTCATCAACCACCCTGGTCAGATTGGTAACGGTTACGCCCCCGTTCTCGACTGCCACACTGCCCACATCGCTTGCAAGTTCTCCGAGCTCCTCGAGAAGATCGACCGCCGTACTGGCAAGTCGGTTGAGAACAACCCCAAGTTCATCAAGTCTGGTGACTCCGCCATCGTCAAGATGGTTCCCTCCAAGCCCATGTGCGTTGAGGCTT-CACCGACTACCCTCCC----AAAAGGTTTTGGAGATTGTCTGCCACAATTGCAGCAAAGTGTTGGCCGATGAAGTTGGTCTTACCTTCACTCAATGAAGCTTTTGAGCTTGCTGGACGCTAACGTGAATTCTCAGAGTGATCCCGAGTTTGTCACAGCCGTCAACACCCGCGATCCGAAACTCCGATTCAAGCGCATGTGGGCCGTGTGCAAGAAGAAGCGCAAGTGTGAGAATGAGGACAGGCAAGAGAAAAACAAAGACGAGGAGTTTGCTCCAGGTGCCAAGAGTGTTGTACTCGAAGGGCACGGTGGATGCGGCAACATGCAGCCGCAGGTAAGACAAGCCGCGCTGCAGCTCAAGGCCGCCTTCGAGATTACTACGGAAGATGGCCCCAAGAGGAAGGAAACCGTCAACATTAGCGCCGAAATGGCGCATGGTATTCTCCGCCGCATCTCTGAACGCGACCTACGCAACATTGGTCTCAACTCGGACTATGCCCGCCCTGAGTGGATGATTGTCACTGTTCTTCCCGTTCCCCCGCCTCCAGTGCGCCCTAGTATCTCCATGGATGGTACCGGCACCGGCATGCGAAATGAAGACGATTTGACATACAAGCTTGGCGATATTATTCGTGCCAACGGAAATGTCAAGCAGGCCATTCGCGAAGGATCACCACAACACATTGCACGCGATTTCGAAGAGCTGCTGCAGTATCATGTTGCC--TGGCTGTTGGTATCAAACCCGGTACGCTCTCGAATGGTTTAAAATACTCGCTCGCCACTGGTAACTGGGGTGACCAGAAGAAGGCCATGAGCTCAACTGCAGGTGTATCCCAAGTCTTAAATCGCTATACATTTGCCTCGACGCTTTCTCATCTTCGACGTACCAATACGCCCATTGGTAGAGATGGAAAACTTGCAAAACCTCGGCAGCTTCACAATACTCACTGGGGTTTTGTTTGCCCTGCGGAGACCCCTGAGGGCCAGGCTTGTGGTCTTGTCAAAAACCTGTCCCTCATGTGCTACGTCAGCGTTGGTTCGCCCGCCGAGCCGCTCATTGACTTCATGATCAACAGGGGTATGGAAGTTATTGAAGAGTACGAACCACTCAGATATCCACACGCTACCAAGATCTTCGTAAATGGAACATGGGTTGGAGTTCACCAGGACCCGAAACACCTTGTGGAACAGGTACTTGAGACCCGTCGCAAGTCCTACCTGCAGTATGAGGTGTCTCTCATCAGAGAGATTCGTGATCAAGAATTCAAGATCTTCTCTGACGCCGGCCGAGTCATGCGGCCCGTTTTTACAGTGCAAAAGGACGACGATTCGAAGATTGGGCTCTTCAGGGGTCAACTTGGTCTGACCAAAGATCTGGTCAACAAGTTAGCTCAAGAGCAAGCTGATCCACCTGACGATCCGGAAATGAAGATGGGCTGGGAGGGTCTGATAAAAGCTGGCGCAATTGAGTACCTGGATGCTGAAGAAGAGGAGACATCGATGATTTGCATGACTCCGGAGGATCTGGAGCTCTATAGACTGCAAAAAGCCGGTAGAGCTGTCGAGGACGACTCCAGCGATGATCCGAACAAGCGCCTGAAGACCAAAACCAACCCAACCACTCACATGTACACTCATTGTGAAATTCATCCAAGTATGATTTTAGGTATCTGCGCAAGCATTATTCC
>LCQ34
CCAACAGGGATTGCCCCAGTAACGGCGAGTGAAGCGGCAACAGCTCAAATTTGAAATCTGGCCTCCGGGTCCGAGTTGTAATTTGTAGAGGATGCTTTTGGCGAGGTGCCTTCCGAGTTCCCTGGAACGGGACGCCATAGAGGGTGAGAGCCCCGTCTGGTCGGACACCGAGCCTCTGTAAAGCTCCTTCGACGAGTCGAGTAGTTTGGGAATGCTGCTCAAAATGGGAGGTATATGTCTTCTAAAGCTAAATATTGGCCAGAGACCGATAGCGCACAAGTAGAGTGATCGAAAGATGAAAAGCACTTTGAAAAGAGGGTTAAAAAGTACGTGAAATTGTTGAAAGGGAAGCGCCTATGACCAGACTTGGGCCCGGTGAATCATCCAGCGTTCTCGCTGGTGCACTTTGCCGGGCACAGGCCAGCATCAGTTTGGCGCGGGGGAAAAAGGTTTTGGGAATGTGGCTCCCTCGGGAGTGTTATAGCCCATTGCGTAATACCCTGCGCCGGACTGAGGTACGCGCATCGCAAGGATGCTGGCGTAATGGTCATCAGCGACCCGTCTTGAAACACGGACCAAGGAGTCGTCTTCGTATGCGAGTGTTCGGGTGTCAAACCCCTACGCGTAATGAAAGTGAACGCAGGTGAGAGCTTCGGCGCATCATCGACCGATCCTGATGTTCTCGGATGGATTTGAGTAAGAGCATACGGGGCCGGACCCGAAAGAAGGTGAACTATGCCTGTATAGGGTGAAGCCAGAGGAAACTCTGGTGGAGGCTCGCAGCGGTTCTGACGTGCGAATCGATCGTCAAATATGGGCATGGGGGCGAAAGACTAATCGAACCTTCTAGTAGCTGGTTTGGTGAACCAGCGGAGGGATCATTACCGAGTTTTCAACTCCCAAACCCTTTTGTGAACATACCTATCGTTGCTTCGGCGGACTCGCCCCAGCGTCCGGCCGGCCCCGCGCCGGCCGCGGCCTGGATCCAGGCGGCCGCCGGAGA-CCCCAAACTCTGTAT-TCTCAGTATCTTCTGAATCCGCCGCAAGGCAAAACAAATGAATCAAAACTTTCAACAACGGATCTCTTGGTTCTGGCATCGATGAAGAACGCAGCGAAATGCGATAAGTAATGTGAATTGCAGAATTCAGTGAATCATCGAATCTTTGAACGCACATTGCGCCCGCCAGCATTCTGGCGGGCATGCCTGTTCGAGCGTCATTTCAACCCTCGACTTCCCTTTGGGGAAATCGGCGTTGGGGACCGGCC-TATACCGCCGGCCCCGAAATGAAGTGGCGGCCCGTCCGCGGCGACCTCTGCGTAGTAATCCAACTCGCACCGGAACCCCGACGTGGCCACGCCGTA-------------------------------------------------------------AATGGCTCATTATATAAGTTATCGTTTATTTGATAGTACCTTACTACTTGGATAACCGTGGTAATTCTAGAGCTAATACATGCTAAAAATCCCGACTTCGGAAGGGATGTATTTATTAGATTAAAAACCAATGCCCTCTGGGCTCCTTGGTGATTCATAATAACTTTTCGAATCGCATGGCCTTGCGCCGGCGATGGTTCATTCAAATTTCTTCCCTATCAACTTTCGATGTTTGGGTATTGGCCAAACATGGTCGCAACGGGTAACGGAGGGTTAGGGCTCGACCCCGGAGAAGGAGCCTGAGAAACGGCTACTACATCCAAGGAAGGCAGCAGGCGCGCAAATTACCCAATCCCGATTCGGGGAGGTAGTGACAATAAATACTGATACAGGGCTCTTTTGGGTCTTGTAATTGGAATGAGTACAATTTAAATCCCTTAACGAGGAACAATTGGAGGGCAAGTCTGGTGCCAGCAGCCGCGGTAATTCCAGCTCCAATAGCGTATATTAAAGTTGTTGTGGTTAAAAAGCTCGTAGTTGAACCTTGGGCCTGGCTGGCCGGTCCGCCTCACCGCGTGTACTGGTCCGGCCGGGCCTTTCCCTCTGTGGAACCTCATGCCCTTCACTGGGTGTGGCGGGGAAACAGGACTTTTACTTTGAAAAAATTAGAGTGCTCCAGGCAGGCCTATGCTCGAATACATTAGCATGGAATAATGAAATAGGACGTGTGGTTCTATTTTGTTGGTTTCTAGGACCGCCGTAATGATTAATAGGGACAGTCGGGGGCATCAGTATTCAATTGTCAGAGGTGAAATTCTTGGATTTATTGAAGACTAACTACTGCGAAAGCATTTGCCAAGGATGTTTTCATTAATCAGGAACGAAAGTTAGGGGATCGAAGACGATCAGATACCGTCGTAGTCTTAACCATAAACTATGCCGACTAGGGATCGGACGATGTTATTTTTTGACGCGTTCGGCACCTTACGAGAAATCCGATTGCGCTATTCTCATCATTGCCGCCGGTACTGGTGAGTTCGAGGCTGGTATTTCCAAGGATGGCCAGACCCGTGAGCACGCTCTCCTCGCCTTCACCCTCGGTGTCAAGCAGCTCATTGTTGCCATCAACAAGATGGACACTACCCAGTGGATTGAGGCCCGTTACCTTGAGATCATCAAGGAGACCTCCAACTTCATCAAGAAGGTTGGCTACAACCCCAAGACTGTTCCTTTCGTCCCCATCTCCGGCTTCAACGGCGACAACATGATCGATACCGCTAAGAGATGCCGCTGGTACAAGGGTTGGGAGAAGGAGACCAAGGCTGGCAAGTTCACCGGCAAGACCCTCCTCGAGGCTATTGACTCCATCGAACCCCCCAACCGTCCTACCGACAAGCCCCTCCGTCTTCCCCTTCAGGATGTCTACAAGATCAGTGGTATCGGAACGGTGCCCGTCGGCCGTGTCGAGACCGGTATCATCAAGCCCGGCATGGTCGTCACCTTTGCCCCCGCTGGTGTCACCACTGAAGTCAAGTCCGTCGAGATGCATCACACGCAGCTTCTTCAGGGTGTCCCCGGTGACAACGTCGGCTTCAACGTGAAGAACGTTTCCGTCAAGGAAGTCCGTCGTGGCAACGTCGCTGGTGACTCCAAGAACGACCCCCCTTTTGGCGCCGCTTCCTTCAACGCCCAGGTCATTGTCATCAACCACCCTGGTCAGATTGGTAACGGTTACGCCCCCGTTCTCGATTGCCACACTGCCCACATTGCTTGCAAGTTCGCCGAGCTTCTTGAGAAGATCGACCGCCGTACTGGTAAGTCGGTTGAGAACAACCCCAAGTTCATCAAGTCTGGTGACTCCGCCATTGTCAAGATGGAGCCTTCCAAGCCCATGTGCGTTGAGGC-TTCACCGAC---------?????????????????????????????????????????????????????????????????????????????????????????????????????????????????????????????????????????????????????????????????????????????????????????????????????????????????????????????????????????????????????????????????????????????????????????????????????????????????????????????????????????????????????????????????????????????????????????????????????????????????????????????????????????????????????????????????????????????????????????????????????????????????????????????????????????????????????????????????????????????????????????????????????????????????????????????????????????????????????????????????????????????????????????????????????????????????????????????????????TGGCTGTCGGTATCAAGCCCGGTACGCTTTCGAATGGTCTTAAGTACTCTCTTGCCACTGGCAACTGGGGCGACCAGAAGAAAGCCATGAGCTCAACTGCCGGTGTGTCTCAGGTGTTGAACCGATATACCTTTGCCTCGACTCTGTCCCATCTCCGACGTACCAATACACCCATTGGCAGAGATGGCAAACTGGCGAAACCTCGTCAGCTTCACAATACTCATTGGGGTCTTGTCTGCCCTGCTGAGACACCTGAAGGTCAGGCTTGTGGTCTTGTCAAGAATCTGTCCCTCATGTGCTATGTTAGCGTCGGTTCGCCCGCCGAGCCGCTCATTGACTTTATGATCAATAGGGGTATGGAAGTCATTGAAGAGTACGAACCACTAAGATACCCGCACGCTACCAAGATCTTTGTCAACGGCACCTGGGTTGGGGTTCACCAGGACCCTAAGCACCTTGTTGATCAGGTATTTGAAACCCGCCGCAAGTCCTACCTGCAGTACGAGGTGTCTCTCATTAGGGAAATTCGTGACCAAGAGTTCAAGATCTTCTCTGATGCTGGCCGAGTCATGAGGCCCGTTTTCACAGTGCAGCAGAAAGACGACGCAGAGACTGGCCTTGAAAAGGGCCAGCTTGGTCTGACCAAGGATTTGGTCAACAAGCTGGCGCAAGAGCAAGCCGACCCACCTGATGATCCAGAAATGAAGATGGGTTGGGAGGGTCTAATCAAAGCTGGCGCGGTTGAGTATCTGGATGCCGAAGAAGAGGAGACGTCTATGATCTGCATGACCCCGGAGGATTTGGAGCTCTATAGACTTCAAAAAGCAGGTTTACCTGTCGGTGACGACCCTGGCGATGATATGAACAAGCGCCTGAAGACAAAAACCAACCCAACCACTCACAAGTACACTCACTGCGAAATTCACCCAAGTATGATTTTGGGTATTTGCGCAAGCATCATCCC
>Lecanicillium_araneosusKY11341T
GACACAGGGATTGCCCCAGTAACGGCGAGTGAAGCGGCAACAGCTCAAATTTGAAATCTGGCCCTTGGGTCCGAGTTGTAATTTGTAGAGGATGCTTTTGGCGAGGTGCCTTCCGAGTTCCCTGGAACGGGACGCCATAGAGGGTGAGAGCCCCGTCTGGTCGGACACCGAGCCTCTGTAAAGCTCCTTCGACGAGTCGAGTAGTTTGGGAATGCTGCTCAAAATGGGAGGTATATGTCTTCTAAAGCTAAATATTGGCCAGAGACCGATAGCGCACAAGTAGAGTGATCGAAAGATGAAAAGCACTTTGAAAAGAGGGTTAAAAAGTACGTGAAATTGTTGAAAGGGAAGCGCCTATGACCAGACTTGGGCCCGGTGAATCATCCAGCGTTCTCGCTGGTGCACTTTGCCGGGCACAGGCCAGCATCAGTTTGGCGCGGGGGAAAAAGGCTTTGGGAATGTGGCTCCCTCGGGAGTGTTATAGCCCATTGTGTAATACCCTGCGCCGGACTGAGGTACGCGCATTGCAAGGATGCTGGCGTAATGGTCATCAGCGACCCGTCTTGAAACACGGACCAAGGAATCGTCTTCGTATGCGAGTGTTCGGGTGTCAAACCCCTACCCGTAATGAAAGTGAACGCAAGTGAGAACTTCCGCGCATCATCCACCGATCCTGATGTTCTCCGATGGATTTGAATAAGAACATACCGGGCCCGACCCGAAAGAAAGTGAACTATGCCTGTATAAGGTGAAGCCAGAAGAAACTCTGGTGGAAGCTCGCAGCCGTTCTGACGTGCGAATCGATCGTCAAATATGGGCATGGGGGCGAAGAACTAATCGAACCTTCTAGTAGCCTGGTTCTTTTGTACGC-GGAGGGACATTATCGAGTTTACAACTCCC-AACCCTTATGTGAA-ATACCTACTGTTGCTTCCGCGGACTCCCCCCGGGCTCCGGACGGGCTCTCGCCCCCCCCCGCCCCGACCCCAGGGGCCCCCCGAAACCCCCAAACTCTGTAT-TATCTCCATTTTCTGAATCCCCCCCAAGGCGAAACAAATGAATCAAAACTTTCAACAACGGATCTCTTGGTTCTGGCATCTATGAAAAAAACACCGAAATGCGATATATAATGTGAATTGTGCAATTTTCTGAATCATCTAATCTTTGAACGCACATTGCGCCCCCCAGCATTCTGGCGGGCATGCCTGTTCTAGCGTCATTTCAACCCTCTACTTCCCTTTGGGGAAATGTGCGTTGGGGAAAAGCGCCATACCCCCCGCGCCCAAATGAACTGGCGGCCCCTCCCCGGCGACATCTGCGTACTAATCCAACTCTCACCGGAACCCCCACATGCCCCCACCCTAAAACACCCAACTTCTGAACATTGACCTCCGATCATGTAGGAATACCCC?????????????????????????????????????????????????????????????????????????????????????????????????????????????????????????????????????????????????????????????????????????????????????????????????????????????????????????????????????????????????????????????????????????????????????????????????????????????????????????????????????????????????????????????????????????????????????????????????????????????????????????????????????????????????????????????????????????????????????????????????????????????????????????????????????????????????????????????????????????????????????????????????????????????????????????????????????????????????????????????????????????????????????????????????????????????????????????????????????????????????????????????????????????????????????????????????????????????????????????????????????????????????????????????????????????????????????????????????????????????????????????????????????????????????????????????????????????????????????????????????????????????????????????????????????????????????CGATTGCGCTATTCTCATCATTGCCGCCGGTACTGGTGAGTTCGAGGCTGGTATCTCCAAGGATGGCCAGACTCGTGAGCACGCTCTCCTCGCCTTCACCCTCGGTGTCAAGCAGCTCATTGTTGCCATCAACAAGATGGACACTGCTCAGTGGGCCGAGGCTCGTTACCAGGAAATCATCAAGGAGACTTCTTCTTTCATCAAGAAGGTCGGCTACAACCCCAAGACTGTTGCCTTCGTCCCCATCTCTGGTTTCAACGGCGACAACATGCTTACTGCCTCCACCAACTGCCCCTGGTACAAGGGTTGGGAGAAGGAGACCAAGGCTGGCAAGTCCACTGGCAAGACCCTCCTCGAGGCCATCGACGCCATTGAGCCCCCCAAGCGTCCCCTCGACAAGCCCCTCCGTCTTCCCCTTCAGGATGTCTACAAGATCGGTGGTATCGGAACGGTGCCCGTCGGTCGTGTCGAGACTGGTGTCATCAAGCCCGGTATGGTCGTCACCTTCGCCCCCGCTGGTGTCACCACTGAAGTCAAGTCCGTCGAGATGCACCACGAGCAGCTGCCCGAGGGTGTTCCCGGTGACAACGTCGGCTTCAACGTGAAGAACGTTTCCGTCAAGGAAATCCGCCGTGGTAACGTTGCTGGTGACTCCAAGAACGACCCCCCCAAGGCCTCTGCTTCTTTCAACGCCCAGGTCATTGTCATCAACCACCCTGGCCAGATTGGTAACGGTTATGCCCCCGTTCTCGATTGCCACACTGCCCACATTGCTTGCAAGTTCTCCGAGCTCCTCGAGAAGATCGATCGCCGTACTGGTAAGTCGGTTGAGAACAACCCCAAGTTCATCAAGTCTGGTGACTCCGCCATCGTCAAGATGGTTCCCTCCAAGCCCATGTGCGTTGAGGCTTTCACCGACTACCCTCCC?????????????????????????????????????????????????????????????????????????????????????????????????????????????????????????????????????????????????????????????????????????????????????????????????????????????????????????????????????????????????????????????????????????????????????????????????????????????????????????????????????????????????????????????????????????????????????????????????????????????????????????????????????????????????????????????????????????????????????????????????????????????????????????????????????????????????????????????????????????????????????????????????????????????????????????????????????????????????????????????????????????????????????????????????????????????????????????????????????TGGCTGTTGGTATCAAGCCCGGTACACTTTCAAATGGTCTCAAGTACTCGCTTGCCACTGGTAACTGGGGCGACCAGAAGAAGGCCATGAGCTCAACTGCCGGTGTGTCTCAGGTGCTGAATCGCTATACGTTTGCCTCGACGCTGTCCCATCTTCGACGTACCAATACGCCCATCGGCAGAGATGGCAAACTGGCGAAACCTCGTCAGCTTCACAATACTCATTGGGGTCTCGTCTGTCCTGCTGAGACACCTGAAGGTCAGGCTTGTGGCCTAGTCAAAAACCTGTCTCTCATGTGTTACGTCAGCGTCGGTTCGCCCGCCGAGCCGCTCATTGACTTCATGATCAACAGGGGTATGGAAGTTATCGAAGAGTACGAACCACTCAGATATCCGCACGCTACCAAGATCTTTGTCAACGGGACCTGGGTTGGAGTTCACCAGGACCCGAAGCACCTTGTGGATCAGGTATTTGAAACCCGTCGCAAGTCATACCTACAGTATGAGGTGTCTCTCATCCGGGAAATCCGTGATCAAGAATTCAAGATATTTTCTGATGCGGGCCGAGTCATGCGGCCCGTTTTCACAGTACAGGAGAAAGACGACCCTGAGACTGGCCTTGAAAAGGGCCAGCTTGGTCTGACAAAGGATTTGGTCAACAAACTGGCGCAAGAGCACGCTGACCCACCTGATGATCCAGAAATGAAGATGGGCTGGGAGGGTCTGATCAAAGCTGGCGCGATTGAGTATTTGGATGCTGAAGAAGAGGAGACGTCAATGATTTGCATGACTCCGGA-GATCTGGAGCTCTATAGACTTCAAAAAGCGGGTATACCTGTCGAGGACGACTC-AGCGAGGATCCAAACAAGCGCCTGAGA--CGAAACCAACCCAACCACACACATGTACACTCACTGCAGAATTCATCCAAGTATGATTTTGGGCATTTGTGCAGGTATCATCCA
>Lecanicillium_araneosusKY11342
ACAACAGGGATTGCCCCAGTAACGGCGAGTGAAGCGGCAACAGCTCAAATTTGAAATCTGGCCCTTGGGTCCGAGTTGTAATTTGTAGAGGATGCTTTTGGCGAGGTGCCTTCCGAGTTCCCTGGAACGGGACGCCATAGAGGGTGAGAGCCCCGTCTGGTCGGACACCGAGCCTCTGTAAAGCTCCTTCGACGAGTCGAGTAGTTTGGGAATGCTGCTCAAAATGGGAGGTATATGTCTTCTAAAGCTAAATATTGGCCAGAGACCGATAGCGCACAAGTAGAGTGATCGAAAGATGAAAAGCACTTTGAAAAGAGGGTTAAAAAGTACGTGAAATTGTTGAAAGGGAAGCGCCTATGACCAGACTTGGGCCCGGTGAATCATCCAGCGTTCTCGCTGGTGCACTTTGCCGGGCACAGGCCAGCATCAGTTTGGCGCGGGGGAAAAAGGCTTTGGGAATGTGGCTCCCTCGGGAGTGTTATAGCCCATTGTGTAATACCCTGCGCCGGACTGAGGTACGCGCATTGCAAGGATGCTGGCGTAATGGTCATCAGCGACCCGTCTTGAAACACGGACCAAGGAGTCGTCTTCGTATGCGAGTGTTCGGGTGTCAAACCCCTACGCGTAATGAAAGTGAACGCAAGTGAGAGCTTCCGCGCATCATCCACCGATCCTGATGTTCTCCGATGGATTTGAATAAGAACATACCGGGCCGGACCCGAAAGAA-GTGAACTATGCCTGTATAAGGTGAAGCCAGAAGAAACTCTGGTGGAAGCTCGGAGCCGTTCTGACGTGCGAATCGATCGTCAAATATGGGCATGGGGGCGAAAGACTAATCGAACCTTCTAGTAGCTGGGTTAGTAGGTACGC-GGAGGGACATTATCGAGTTTACAACTCCC-AACCCTTATGTGAACATTCCTACTGTTGCTTCCGCGGACTCCCCCCGGCGTCCGGACCGGCTCTCCCCGCCCGCGGCCCGGACCCCAGGGGCCGCCGGAAACCCCCAAACTCTGTAT-TATCTCCATTTTCTGAATCCCCCCCAAGGGGAAAAAAATGAATCAAAAATTTCAACAACAGATCTCTTGGGTCTGGCATCTATGAAAAAAACACCGAAATGCGATAAATAATGTGAATTGCACAATTCTCTGAATCATCTAATCTTTTAACACACATTGCGCCCCCCCCCATTCTGGGGGGCATGCCTGTTCTAGCGTCATTTCAACCCTCTACTTCCCTTTGGGGAAATCTGCGTTGGGGAAAAGCACCATACCCCCCGCCCCCAAATGAAGTGGCGGCCCCTCCCCGGCGACCTCTGCGTACTAATCCAACTCTCACCCGAACCCCCACATGGCCACACCCTAAAACACCCAACTTCTGAACATTGACCTCCGATCATGTAGGAATACTCC?????????????????????????????????????????????????????????????????????????????????????????????????????????????????????????????????????????????????????????????????????????????????????????????????????????????????????????????????????????????????????????????????????????????????????????????????????????????????????????????????????????????????????????????????????????????????????????????????????????????????????????????????????????????????????????????????????????????????????????????????????????????????????????????????????????????????????????????????????????????????????????????????????????????????????????????????????????????????????????????????????????????????????????????????????????????????????????????????????????????????????????????????????????????????????????????????????????????????????????????????????????????????????????????????????????????????????????????????????????????????????????????????????????????????????????????????????????????????????????????????????????????????????????????????????????????????CGATTGCGCTATTCTCATCATTGCCGCCGGTACTGGTGAGTTCGAGGCTGGTATCTCCAAGGATGGCCAGACTCGTGAGCACGCTCTCCTCGCCTTCACCCTCGGTGTCAAGCAGCTCATTGTTGCCATCAACAAGATGGACACTGCTCAGTGGGCCGAGGCTCGTTACCAGGAAATCATCAAGGAGACTTCTTCTTTCATCAAGAAGGTCGGCTACAACCCCAAGACTGTTGCCTTCGTCCCCATCTCTGGTTTCAACGGCGACAACATGCTTACTGCCTCCACCAACTGCCCCTGGTACAAGGGTTGGGAGAAGGAGACCAAGACTGGCAAGTCCACTGGCAAGACCCTCCTCGAGGCCATCGACGCCATCGAGCCCCCCAAGCGTCCCCTCGACAAGCCCCTCCGTCTTCCCCTTCAGGATGTCTACAAGATCGGTGGTATCGGAACGGTGCCCGTCGGTCGTGTCGAGACTGGTGTCATCAAGCCCGGTATGGTCGTCACCTTCGCCCCCGCTGGTGTCACCACTGAAGTCAAGTCCGTCGAGATGCACCACGAGCAGCTGCCCGAGGGTGTTCCCGGTGACAACGTCGGCTTCAACGTGAAGAACGTTTCCGTCAAGGAAATCCGCCGTGGTAACGTCGCTGGTGACTCCAAGAACGACCCCCCCAAGGCCTCTGCTTCTTTCAACGCCCAGGTCATTGTCATCAACCACCCTGGCCAGATTGGTAACGGTTACGCCCCCGTTCTCGATTGCCACACTGCCCACATTGCTTGCAAGTTCTCCGAGCTCCTCGAGAAGATCGATCGCCGTACTGGTAAGTCGGTTGAGAACAACCCCAAGTTCATCAAGTCTGGTGACTCCGCCATCGTCAAGATGGTTCCCTCCAAGCCCATGTGCGTTGAGGCTTTCACCGACTACCCTCCC?????????????????????????????????????????????????????????????????????????????????????????????????????????????????????????????????????????????????????????????????????????????????????????????????????????????????????????????????????????????????????????????????????????????????????????????????????????????????????????????????????????????????????????????????????????????????????????????????????????????????????????????????????????????????????????????????????????????????????????????????????????????????????????????????????????????????????????????????????????????????????????????????????????????????????????????????????????????????????????????????????????????????????????????????????????????????????????????????????TGGCTGTTGGTATCAAGCCCGGTACACTTTCAAATGGTCTCAAGTACTCGCTTGCCACTGGTAACTGGGGCGACCAGAAGAAGGCCATGAGCTCAACTGCCGGTGTGTCTCAGGTGCTGAATCGCTATACGTTTGCCTCGACGCTGTCCCATCTTCGACGTACCAATACGCCCATCGGCAGAGATGGCAAACTGGCGAAACCTCGTCAGCTTCACAATACTCATTGGGGTCTCGTCTGTCCTGCTGAGACACCTGAAGGTCAGGCTTGTGGCCTAGTCAAAAACCTGTCTCTCATGTGTTACGTCAGCGTCGGTTCGCCCGCCGAGCCGCTCATTGACTTCATGATCAACAGGGGTATGGAAGTTATCGAAGAGTACGAACCACTCAGATATCCGCACGCTACCAAGATCTTTGTCAACGGGACCTGGGTTGGAGTTCACCAGGACCCGAAGCACCTTGTGGATCAGGTATTTGAAACCCGTCGCAAGTCATACCTACAGTATGAGGTGTCTCTCATCCGGGAAATCCGTGATCAAGAATTCAAGATATTTTCTGATGCGGGCCGAGTCATGCGGCCCGTTTTCACAGTACAGGAGAAAGACGACCCTGAGACTGGCCTTGAAAAGGGCCAGCTTGGTCTGACAAAGGATTTGGTCAACAAACTGGCGCAAGAGCAGGCTGACCCACCTGATGATCCAGAAATGAAGATGGGCTGGGAGGGTCTGATCAAAGCTGGCGCGATTGAGTATTTGGATGCTGAAGAAGAGGAGACGTCAATGATTTGCATGACTCCGGAGGATCTGGAGCTCTATAGACTTCAAAAAGCGGGTATACCTGTCGAGGACGACTCAGCGAGGATCCCAAACAAGCGCCTGAAGACG-AAACCAACCCAACCACACACATGTACACTCACTGCGAGATTCATCCAAGTATGATTTTGG-CATTTGTGCAAGTATCATGCA
>Lecanicillium_attenuatusCBS_402_78
--------------------------------------------------------TCTGGCCCTTGGGTCCGAGTTGTAATTTGTAGAGGATGCTTTTGGCGAGGTGCCTTCCGAGTTCCCTGGAACGGGACGCCATANAGGGTGAGAGCCCCGTCTGGTCGGACACCGAGCCTCTGTAAAGCTCCTTCGACGAGTCGAGTAGTTTGGGAATGCTGCTCAAAATGGGAGGTATATGTCTTCTAAAGCTAAATATTGGCCAGAGACCGATAGCGCACAAGTAGAGTGATCGAAAGATGAAAAGCACTTTGAAAAGAGGGTTAAAAAGTACGTGAAATTGTTGAAAGGGAAGCGCCTATGACCAGACTTGGGCCCGGTGAATCATCCAGCGTTCTCGCTGGTGCACTTTGCCGGGCACAGGCCAGCATCAGTTTGGCGCGGGGGAAAAAGGCTTTGGGAATGTGGCTCCCTCGGGAGTGTTATAGCCCATTGTGTAATACCCTGCGCCGGACTGAGGTACGCGCATTGCAAGGATGCTGGCGTAATGGTCATCAGCGACCCGTCTTGAAACACGGACCAAGGAGTCGTCTTCGTATGCGAGTGTTCGGGTGTCAAACCCCTACGCGTAATGAAAGTGAACGCAGGTGAGAGCTTCGGCGCATCATCGACCGATCCTGATGTTCTCGGATGGATTTGAGTAAGAGCATACGGGGCCGGACCCGAAAGAAGGTGAACTATGCCTGTATAGGGTGAAGCCAGAGNAAACTCTGGTG------------------------------------------------------------------------------------------------------------ATTATCGAGTTTACAACTCCCAAACCCTTATGTGAACATACCTACTGTTGCTTCGGCGGACTCGCCCCGGCGTCCGGACGGCCTCGCGCCGCCCGCGGCCCGGACCCAGGCGGCCGCCGGAGACCCCCAAACTCTGTAT-TATCAGCATTTTCTGAATCCGCCGCAAGGCAAAACAAATGAATCAAAACTTTCAACAACGGATCTCTTGGTTCTGGCATCGATGAAGAACGCAGCGAAATGCGATAAGTAATGTGAATTGCAGAATTCAGTGAATCATCGAATCTTTGAACGCACATTGCGCCCGCCAGCATTCTGGCGGGCATGCCTGTTCGAGCGTCATTTCAACCCTCGACTTCCCTTTGGGGAAATCGGCGTTGGGGAACGGCAGCATACCGCCGGCCCCGAAATGAAGTGGCGGCCCGTCCGCGGCGACCTCTGCGTAGTAATCCAACTCGCACCGGAACCCCGACGTGGCCACGCCGTAAAACACCCAACTTCTGAACGTTGACCTCGGATCAGGTAGGAATACCCG---CGAAACTGCGAATGGCTCATTATATAAGTTATCGTTTATTTGATAGTACCTTACTACTTGGATAACCGTGGTAATTCTAGAGCTAATACATGCTAAAAATCCCGACTTCGGAAGGGATGTATTTATTAGATTAAAAACCAATGCCCTCTGGGCTCCTTGGTGATTCATAATAACTTTTCGAATCGCATGGCCTTGCGCCGGCGATGGTTCATTCAAATTTCTTCCCTATCAACTTTCGATGTTTGGGTATTGGCCAAACATGGTCGCAACGGGTAACGGAGGGTTAGGGCTCGACCCCGGAGAAGGAGCCTGAGAAACGGCTACTACATCCAAGGAAGGCAGCAGGCGCGCAAATTACCCAATCCCGATTCGGGGAGGTAGTGACAATAAATACTGATACAGGGCTCTTTTGGGTCTTGTAATTGGAATGAGTACAATTTAAATCCCTTAACGAGGAACAATTGGAGGGCAAGTCTGGTGCCAGCAGCCGCGGTAATTCCAGCTCCAATAGCGTATATTAAAGTTGTTGTGGTTAAAAAGCTCGTAGTTGAACCTTGGGCCTGGCTGGCCGGTCCGCCTCACCGCGTGTACTGGTCCGGCCGGGCCTTTCCCTCTGTGGAACCTCATGCCCTTCACTGGGTGTGGCGGGGAAACAGGACTTTTACTTTGAAAAAATTAGAGTGCTCCAGGCAGGCCTATGCTCGAATACATTAGCATGGAATAATGAAATAGGACGTGTGGTTCTATTTTGTTGGTTTCTAGGACCGCCGTAATGATTAATAGGGACAGTCGGGGGCATCAGTATTCAATTGTCAGAGGTGAAATTCTTGGATTTATTGAAGACTAACTACTGCGAAAGCATTTGCCAAGGATGTTTTCATTAATCAGGAACGAAAGTTAGGGGATCGAAGACGATCAGATACCGTCGTAGTCTTAACCATAAACTATGCCGACTAGGGATCGGACGATGTTATTTTTTGACGCGT--------------------CGATTGCGCTATTCTCATCATTGCCGCCGGTACTGGTGAGTTCGAGGCTGGTATCTCCAAGGATGGCCAGACTCGTGAGCACGCTCTCCTCGCCTTCACCCTCGGTGTCAAGCAGCTCATCGTTGCCATCAACAAGATGGACACTGCTCAGTGGGCCGAGGCTCGTTACCAGGAAATCATCAAGGAGACTTCCTCTTTCATCAAGAAGGTCGGCTACAACCCCAAGACTGTTGCCTTCGTCCCCATCTCTGGTTTCAACGGCGACAACATGCTTACTGCCTCCACCAACTGCCCCTGGTACAAGGGTTGGGAGAAGGAGACCAAGGCTGGCAAGTCCACTGGCAAGACCCTCCTCGAGGCCATCGACGCCATCGAGCCCCCCAAGCGTCCCCTCGACAAGCCCCTCCGTCTTCCCCTTCAGGATGTCTACAAGATCGGTGGTATCGGAACGGTGCCCGTCGGTCGTGTCGAGACTGGTGTCATCAAGCCCGGTATGGTCGTCACCTTCGCCCCCGCTGGTGTCACCACTGAAGTCAAGTCCGTCGAGATGCACCACGAGCAGCTGCCCGAGGGTGTTCCCGGTGACAACGTCGGCTTCAACGTGAAGAACGTTTCCGTCAAGGAAATCCNNNNNNNNNNNNNNNNNNNNGACTCCAAGAACGACCCCCCCAAGGCCTCCGCTTCCTTCAACGCCCAGGTTATTGTCATCAACCACCCTGGCCAGATTGGTAACGGTTACGCCCCCGTTCTCGATTGCCACACTGCCCACATTGCTTGCAAGTTCTCCGAGCTCCTCGAGAAGATCGACCGCCGTACTGGTAAGTCGGTTGAGAACAACCCCAAGTTCATCAAGTCTGGTGACTCCGCCATCGTCAAGATGGTTCCCTCCAAGCCCATGTGCGTTGAGGCTTTCACCGACTACCCTCCC--------------------------------------------------CGATGAAGTTGGTCTTCCCTTTACTCCATAAAGCTCTTGAGCTTGCTGGATGCTAACGTGAAATCTCAGAGCGATCCCGAGTTTGTTCAAGCCGTCAACACCCGCGATCCGAAACTCCGATTCAAGCGCGTCTGGGCCGTGTGTAAGAAGAAGCGCAAGTGTGAGAACGAGGACAGGCAAGACAAGAACAAGGACGAAGAATTTGCTCCTGGTGCCAAGAGCGTCGTTCTCGAAGGACACGGCGGATGCGGCAACATGCAGCCGCAGGTAAGACAAGCCGCGTTGCAACTCAAAGCCGCTTTCGAGGTCACTTCGGAAGAGGGCCCCAAGAGGAAGGAGACCGTGAACATTAGCGCCGAAATGGCGCACGGTATTCTTCGCCGCATCTCTGAACGCGATTTGCACAACATTGGTCTCAACTCGGACTATGCCCGTCCTGAGTGGATGATTATTACTGTTCTGCCTGTCCCACCCCCTCCCGTGCGTCCTAGTATTTCCATGGATGGTACTGGTACCGGCATGAGAAATGAAGACGATTTGACCTACAAGCTTGGCGACATTATTCGCGCCAACGGTAATGTCAAGCAGGCCATTCGCGAA--------------------------------------------------------------------------------------------------------------TTGCCACTGGTAACTGGGGCGACCAGAAGAAGGCCATGAGCTCAACTGCCGGTGTGTCTCAGGTGCTGAATCGCTATACGTTTGCCTCGACGCTGTCCCATCTTCGACGTACCAATACGCCCATCGGCAGAGATGGCAAACTGGCGAAACCTCGTCAGCTTCACAATACTCATTGGGGTCTCGTCTGTCCTGCTGAGACACCTGAAGGTCAGGCTTGTGGCCTAGTCAAAAACCTGTCTCTCATGTGTTACGTCAGCGTCGGTTCGCCCGCCGAGCCGCTCATTGACTTCATGATCAACAGGGGTATGGAAGTTATCGAAGAGTACGAACCACTCAGATATCCGCACGCTACCAAGATCTTTGTCAACGGGACCTGGGTTGGAGTTCACCAGGACCCGAAGCACCTTGTGGATCAGGTATTTGAAACCCGTCGCAAGTCATACCTACAGTATGAGGTGTCTCTCATCCGGGAAATCCGTGATCAAGAATTCAAGATATTTTCTGATGCGGGCCGAGTCATGCGGCCCGTTTTCACAGTACAGGAGAAAGACGACCCTGAGACTGGCCTTGAAAAGGGCCAGCTTGGTCTGACAAAGGATTTGGTCAACAAACTGGCGCAAGAGCAGGCTGACCCACCTGATGATCCAGAAATGAAGATGGGCTGGGAGGGTCTGATCAAAGCTGGCGCGATTGAGTATTTGGATGCTGAAGAAGAGGAGACGTCAATGATTTGCATGACTCCGGAGGATCTGGAGCTCTATAGACTTCAAAAAGCGGGTATACCTGTCGAGGACGACTCAGGCGAGGATCCAAACAAGCGCCTGAAGACGAAAACCAACCCAACCACACACATGTACACTCACTGCGAGATTCATCCAAGTATGATTTTGG----------------------
>Lecanicillium_dipterigenusCBS_126_27
-----------------------------TGAAGCGGCAACAGCTCAAATTTGAAATCTGGCCCCCGGGTCCGAGTTGTAATTTGTAGAGGATGCTTTTGGCGAGGTGCCTTCCGAGTTCCCTGGAACGGGACGCCATAGAGGGTGAGAGCCCCGTCTGGTCGGACACCGAGCCTCTGTAAAGCTCCTTCGACGAGTCGAGTAGTTTGGGAATGCTGCTCAAAATGGGAGGTATATGTCTTCTAAAGCTAAATATTGGCCAGAGACCGATAGCGCACAAGTAGAGTGATCGAAAGATGAAAAGCACTTTGAAAAGAGGGTTAAAAAGTACGTGAAATTGTTGAAAGGGAAGCGCCTATGACCAGACTTGGGCCCGGTGAATCATCCAGCGTTCTCGCTGGTGCACTTTGCCGGGCACAGGCCAGCATCAGTTTGGCGCGGGGGAGAAAGGCTCTGGGAATGTGGCTCCTCCGGGAGTGTTATAGCCCACTGCGTAATACCCTGCGCCGGACTGAGGTACGCGCATTGCAAGGATGCTGGCGTAATGGTCATCAGCGACCCGTCTTGAAACACGGACCAAGGAGTCGTCTTCGTATGCGAGTGTTCGGGTGTCAAACCCCTACGCGTAATGAAAGTGAACGCAGGTGAGAGCTTCGGCGCATCATCGACCGATCCTGATGTTCTCGGATGGATTTGAGTAAGAGCATACGGGGCCGGACCCGAAAGAAGGTGAACTATGCCTGTATAGGGTGAAGCCAGAGGAAACTCTGGTGGAGGCTCGCAGCGGTTCTGACGTGCGAATCGATCGTCAAATATGGGCATGGGGGCGAAAGACTAATCGAACCTTCTAGTAGCTGGTTT--------------------ATTATCGAGTTTACAACTCCCAAACCCTTCTGTGAACATACCTACTGTTGCTTCGGCGGACTCGCCCCGGCGTCCGGACGGCCTCGCGCCGCCCGCGGCCCGGACCCAGGCGGCCGCCGGAGACCCCCAAACTCTGTAT-CATGAGCATCTTCTGAATCCGCCGCAAGGCAAAACAAATGAATCAAAACTTTCAACAACGGATCTCTTGGTTCTGGCATCGATGAAGAACGCAGCGAAATGCGATAAGTAATGTGAATTGCAGAATTCAGTGAATCATCGAATCTTTGAACGCACATTGCGCCCGCCAGCATTCTGGCGGGCATGCCTGTTCGAGCGTCATTTCAACCCTCGACTTCCCTCTGGGGAAATCGGCGTTGGGGAACGGCAGCATACCGCCGGCCCCGAAATGGAGTGGCGGCCCGTCCGCGGCGACCTCTGCGTAGTAATCCAACTCGCACCGGAACCCCGACGCGGCCACGCCGTAAAACACCCAACTTCTGAACGTTGACCTCGGATCAGGTAGGAATACCCG?????????????????????????????????????????????????????????????????????????????????????????????????????????????????????????????????????????????????????????????????????????????????????????????????????????????????????????????????????????????????????????????????????????????????????????????????????????????????????????????????????????????????????????????????????????????????????????????????????????????????????????????????????????????????????????????????????????????????????????????????????????????????????????????????????????????????????????????????????????????????????????????????????????????????????????????????????????????????????????????????????????????????????????????????????????????????????????????????????????????????????????????????????????????????????????????????????????????????????????????????????????????????????????????????????????????????????????????????????????????????????????????????????????????????????????????????????????????????????????????????????????????????????????????????????????????????-------GCTATTCTCATCATTGCTGCCGGTACTGGTGAGTTCGAGGCTGGTATCTCCAAGGATGGCCAGACCCGTGAGCACGCTCTCCTCGCCTTCACCCTCGGTGTCAAGCAGCTCATTGTTGCCATCAACAAGATGGACACTGCTCAGTGGGCCGAGGCTCGTTACCAGGAGATTATCAAGGAGACCTCCAACTTCATCAAGAAGGTCGGCTACAACCCCAAGACTGTTGCCTTCGTCCCCATCTCTGGCTTCAACGGCGACAATATGCTTACTGCCTCCTCCAACTGTCCCTGGTACAAGGGTTGGGAGAAGGAGACCAAGGCTGGCAAGTCCACTGGCAAGACTCTCCTCGAGGCCATCGACGCCATTGAGCCCCCCAAGCGTCCCACCGACAAGCCCCTCCGTCTTCCCCTTCAGGATGTCTACAAGATCGGTGGTATCGGAACGGTGCCCGTCGGTCGTGTCGAGACTGGTATCATCAAGCCCGGTATGGTCGTCACCTTCGCCCCCGCTGGTGTCACCACTGAAGTCAAGTCCGTCGAGATGCACCACGAGCAGCTGCCCGAGGGTGTTCCCGGTGACAACGTCGGCTTCAACGTGAAGAACGTTTCCGTCAAGGAAATCCGCCGTGGTAACGTTGCTGGTGACTCCAAGAACGACCCTCCCAAGGCCTCTGCTTCCTTCAACGCCCAGGTCATTGTCATCAACCACCCTGGCCAGATTGGTAACGGTTACGCCCCCGTTCTCGACTGCCACACTGCCCACATTGCGTGCAAGTTCTCCGAGCTCCTCGAGAAGATCGACCGCCGTACTGGTAAGTCGGTTGAGAACAACCCCAAGTTCATCAAGTCTGGTGACTCCGCCATCGTCAAGATGGTTCCCTCCAAGCCCATGTGCGTTGAGGCT------------------------------------------------------------GTGTTGGCCGATGAAGTTGGTCTTCCCTTTACTCCATGAAGCTTCTGAGCTTGCTGGATGCTAACCCAAATTCTCAGAGCGATCCCGAGTTTGTCACAGCCGTCAACACCCGCGATCCAAAACTCCGATTCAAGCGCGTCTGGGCCGTGTGCAAGAAGAAGCGCAAGTGTGAGAACGAGGACAGGCAAGACAAGAATAAGGACGAAGAATTTGCCCCAGGTGCCAAGAGCGTCGTCCTCGAAGGACACGGCGGATGTGGCAACATGCAGCCGCAGGTAAGACAAGCCGCGTTGCAGCTCAAGGCCGCTTTCGAGGTCACTTCGGAAGAGGGCCCTAAGAGGAAGGAGACCGTGAACATTAGCGCCGAAATGGCGCACGGTATTCTTCGCCGCATCTCTGAACGTGATTTGCACAATATTGGTCTCAATTCGGACTACGCCCGTCCTGAGTGGATGATCATTACAGTTCTGCCTGTTCCCCCTCCTCCCGTGCGTCCTAGTATATCCATGGATGGTACCGGTACCGGCATGAGAAACGAGGACGATTTGACTTACAAGCTTGGCGACATCATTCGCGCCAACGGTAATGTCAAGCAGGCTATTCGCGAAGGATCACCGCAGCACATCGCGCGTGACTTCGAGGAGCTGCTGCAGTACCATGTCGCCACTGGCTGTTGGTATCAAGCCTGGCACGCTTTCGAATGGTCTCAAATACTCGCTTGCCACTGGCAACTGGGGTGACCAGAAGAAAGCCGCGAGCTCGACTGCCGGTGTCTCTCAGGTGTTGAATCGCTATACTTTTGCTTCGACCCTATCCCATCTTCGACGTACCAATACACCCATCGGCAGAGATGGAAAACTGGCGAAACCTCGTCAGCTTCACAATACTCATTGGGGTCTTGTCTGTCCTGCTGAGACGCCTGAAGGTCAGGCCTGTGGCCTTGTTAAAAACCTGTCTCTTATGTGCTACGTCAGCGTCGGTTCCCCAGCCGAGCCGCTCATTGACTTCATGATCAACAGGGGCATGGAGGTTATCGAAGAGTATGAACCACTGAGATACCCGCACGCTACCAAAATCTTTGTCAACGGGACCTGGGTTGGGGTTCACCAGGATCCTAAGCATCTTGTGGATCAGGTATTTGAGACCCGTCGCAAGTCCTACCTGCAGTATGAGGTGTCTCTCATCAGAGAAATTCGTGATCAAGAATTCAAAATCTTTTCTGACGCGGGCCGAGTCATGCGGCCCGTCTTCACAGTACAGGGGAAAGACGACCCAGAGACAGGCCTTGAAAAGGGCCAGCTTGGTCTGACCAAGGACTTGGTCAACAAACTGGCACAAGAGCAAGCTGATCCACCTGAAGATCCAGAGATGAAGATGGGCTGGGAGGGTTTGATCAAAGCTGGCGCGATCGAGTACCTGGATGCTGAGGAAGAGGAGACTTCAATGATTTGCATGACCCCAGAGGACCTGGAGCTCTATAGACTTCAGAAAGCGGGGATAGCAGTCGAGGACGACTCCGGCGAAGATCCCAACAAGCGCCTGAAGACCAAAACCAACCCAACCACACACATGTACACTCACTGCGAGATTCATCCGAGTATGATTTTGGGCATATGTGCAAGTATTATTCC
>Lecanicillium_lecaniiCBS_102067
-----------------------------TGAAGCGGCAACAGCTCAAATTTGAAATCTGGCCCCCGGGTCCGAGTTGTAATTTGTAGAGGATGCTTTTGGCGAGGTGCCTTCCGAGTTCCCTGGAACGGGACGCCATAGAGGGTGAGAGCCCCGTCTGGTCGGACACCGAGCCTCTGTAAAGCTCCTTCGACGAGTCGAGTAGTTTGGGAATGCTGCTCAAAATGGGAGGTATATGTCTTCTAAAGCTAAATATTGGCCAGAGACCGATAGCGCACAAGTAGAGTGATCGAAAGATGAAAAGCACTTTGAAAAGAGGGTTAAAAAGTACGTGAAATTGTTGAAAGGGAAGCGCCTATGACCAGACTTGGGCCCGGTGAATCATCCAGCGTTCTCGCTGGTGCACTTTGCCGGGCACAGGCCAGCATCAGTTTGGCGCGGGGGATAAAGGCTTTGGGAATGTGGCTCCCTCGGGAGTGTTATAGCCCACTGCGCAATACCCTGCGCCGGACTGAGGTACGCGCATCGCAAGGATGCTGGCGTAATGGTCATCAGCGACCCGTCTTGAAACACGGACCAAGGAGTCGTCTTCGTATGCGAGTGTTCGGGTGTCAAACCCCTACGCGTAATGAAAGTGAACGCAGGTGAGAGCTTCGGCGCATCATCGACCGATCCTGATGTTCTCGGATGGATTTGAGTAAGAGCATACGGGGCCGGACCCGAAAGAAGGTGAACTATGCCTGTATAGGGTGAAGCCAGAGGAAACTCTGGTGGAGGCTCGCAGCGGTTCTGACGTGCGAATCGATCGTCAAATATGGGCATGGGGGCGAAAGACTAATCGAACCTTCTAGTAGCTGGTTTGGTGAACCAGCGGAGGGATCATTATCGAGTTTACAACTCCCAAACCCTTCTGTGAACATACCTACCGTTGCTTCGGCGGACTCGCCCCGGCGTCCGGACGGCCTCGCGCCGCCCGCGGCCCGGACCCAGGCGGCCGCCGGAGACCCCCAAACTCTGTAT-TATCAGCATCTTCTGAATTCGCCGCAAGGCAAAACAAATGAATCAAAACTTTCAACAACGGATCTCTTGGTTCTGGCATCGATGAAGAACGCAGCGAAATGCGATAAGTAATGTGAATTGCAGAATTCAGTGAATCATCGAATCTTTGAACGCACATTGCGCCCGCCAGCATTCTGGCGGGCATGCCTGTTCGAGCGTCATTTCAACCCTCGACCTCCCCTTGGGGAAGTCGGCGTTGGGGAACGGCAGCACACCGCCGGCCCCGAAATGGAGTGGCGGCCCGTCCGCGGCGACCTCTGCGTAGTAATCCAACTCGCACCGGAAACCCGACGCGGCCACGCCGTAAAACACCCAACTTCTGAACGTTGACCTCGGATCAGGTAG---------CAGCGAAACTGCGAATGGCTCATTATATAAGTTATCGTTTATTTGATAGTACCTTACTACTTGGATAACCGTGGTAATTCTAGAGCTAATACATGCTAAAAATCCCGACTCCGGAAGGGATGTATTTATTAGATTAAAAACCAATGCCCTCTGGGCTCCTTGGTGATTCATGATAACTTTTCGAATCGCACGGCCTTGCGCCGGCGATGGTTCATTCAAATTTCTTCCCTATCAACTTTCGATGTTTGGGTATTGGCCAAACATGGTCGCAACGGGTAACGGAGGGTTAGGGCTCGACCCCGGAGAAGGAGCCTGAGAAACGGCTACTACATCCAAGGAAGGCAGCAGGCGCGCAAATTACCCAATCCCGATTCGGGGAGGTAGTGACAATAAATACTGATACAGGGCTCTTTTGGGTCTTGTAATTGGAATGAGTACAATTTAAATCCCTTAACGAGGAACAATTGGAGGGCAAGTCTGGTGCCAGCAGCCGCGGTAATTCCAGCTCCAATAGCGTATATTAAAGTTGTTGTGGTTAAAAAGCTCGTAGTTGAACCTTGGGCCTGGCTGGCCGGTCCGCCTCACCGCGTGTACTGGTCCGGCCGGGCCTTTCCCTCTGTGGAACCTCATGCCCTTCACTGGGTGTGGCGGGGAAACAGGACTTTTACTTTGAAAAAATTAGAGTGCTCCAGGCAGGCCTATGCTCGAATACATTAGCATGGAATAATGAAATAGGACGTGTGGTTCTATTTTGTTGGTTTCTAGGACCGCCGTAATGATTAATAGGGACAGTCGGGGGCATCAGTATTCAATTGTCAGAGGTGAAATTCTTGGATTTATTGAAGACTAACTACTGCGAAAGCATTTGCCAAGGATGTTTTCATTAATCAGGAACGAAAGTTAGGGGATCGAAGACGATCAGATACCGTCGTAGTCTTAACCATAAACTATGCCGACTAGGGATCGGACGATGTTATTTTTTGACGCGTTCGGCACCTTACGAGAAATC-------GCTATTCTCATCATTGCCGCCGGTACCGGTGAGTTCGAGGCTGGTATCTCCAAGGATGGCCAGACCCGTGAGCACGCCCTCCTCGCCTTCACCCTCGGTGTCAAGCAGCTCATTGTTGCCATCAACAAGATGGACACTGCTCAGTGGGCCGAGGCTCGTTACCAGGAAATCATCAAGGAGACCTCCAGCTTCATCAAGAAGGTCGGCTACAACCCCAAGACTGTTGCCTTCGTCCCCATCTCTGGTTTCAACGGCGACAACATGCTCGCTCCCTCCACCAACTGTCCCTGGTACAAGGGTTGGGAGAAGGAGACCAAGGCTGGCAAGGCCACTGGCAAGACCCTCCTCGAGGCCATCGACGCCATTGAGCCCCCCAAGCGTCCCACCGACAAGCCCCTGCGTCTTCCCCTTCAGGATGTCTACAAGATTGGTGGTATCGGAACGGTTCCCGTCGGTCGTGTCGAGACTGGTATCATCAAGCCCGGCATGGTCGTCACCTTCGCCCCCGCTGGTGTCACCACTGAAGTCAAGTCCGTCGAGATGCACCACGAGCAGCTGCCCGAGGGTGTTCCCGGTGACAACGTCGGCTTCAACGTGAAGAACGTTTCCGTCAAGGAAATCCGTCGTGGTAACGTCGCTGGTGACTCCAAGAACGACCCCCCCAAGGGCTCCGCTTCCTTCAACGCCCAGGTCATTGTCATCAACCACCCTGGCCAGATTGGCAACGGTTACGCCCCCGTTCTCGATTGCCACACTGCCCACATTGCTTGCAAGTTCTCCGAGCTCCTCGAGAAGATCGACCGCCGTACTGGTAAGTCGGTTGAGAACAACCCCAAGTTCATCAAGTCTGGTGACTCGGCCATTGTCAAGATGGTTCCCTCCAAGCCCATGTGCGTCGAGGCT------------------GTGAAAAAGGTTTTGGAGATTGTCTGCCATAATTGCAGCAAAGTGTTGGCCGATGAAGTTGGTCTTCCCTTTACTCCACAAAGCTTTTGAGCTTGCTGGATGCTAACGTGAATTCTCAGAGCGATCCCGAGTTTGTCCAGGCCATCAACACCCGCGATCCAAAACTCCGATTCAAGCGCGTCTGGGCCGTGTGCAAGAAGAAGCGCAAGTGTGAGAACGAGGACAGGCAAGATAAGAATAAGGACGAAGAATTTGCTCCAGGTGCCAAGAGTGTCGTTCTTGGAGGTCACGGCGGATGCGGCAACATGCAGCCCCAGGTTAGGCAAGCCGCGTTGCAGCTCAAGGCCGCTTTCGAGGTAACTTCGGAAGAGGGCCCCAAGAGGAAAGAGACCGTGAACATAAGCGCCGAAATGGCGCACGGTATTCTTCGCCGCATCTCTGAACGCGATTTGCACAATATTGGTCTCAACTCGGACTATGCCCGTCCTGAGTGGATGATTATTACTGTTCTGCCTGTACCCCCTCCTCCTGTGCGTCCTAGTATCTCCATGGATGGTACTGGTACCGGCATGAGAAACGAAGACGATTTGACCTACAAGCTCGGCGACATTATTCGCGCCAACGGTAATGTCAAGCAAGCCATTCGCGAAGGATCACCGCAGCACATTGCGCGTGATTTCGAGGAGCTTCTGCAGTATCATGTTGCCACTGGCTGTTGGTATCAAGCCTGGTACACTTTCCAATGGTCTCAAGTACTCGCTCGCCACTGGTAACTGGGGTGACCAGAAGAAGGCCATGAGCTCAACTGCCGGTGTCTCTCAGGTATTGAATCGCTATACATTTGCCTCGACGCTCTCTCATCTTCGACGTACCAATACGCCCATCGGCAGAGATGGCAAACTGGCGAAACCCCGTCAGCTTCACAATACTCATTGGGGTCTCGTCTGTCCTGCTGAGACACCTGAAGGCCAGGCTTGTGGCCTTGTCAAAAACCTGTCTCTCATGTGCTACGTCAGCGTCGGTTCGCCTGCCGAGCCGCTCATTGACTTCATGATTAACAGGGGCATGGAAGTTATCGAAGAGTACGAACCACTCAGATTCCCACACGCTACCAAAATATTTGTCAACGGGACCTGGGTTGGAGTTCACCAGGATCCTAAGCACCTTGTGGATCAGGTATTCGAAACCCGTCGCAAGTCGTACCTGCAGTATGAGGTGTCTCTCATCAGGGAAATTCGTGATCAAGAATTCAAGATCTTCTCTGATGCGGGCCGAGTCATGCGGCCCGTCTTCACAGTACAGGAGAAAGACGACCCAGAGACTGGCCTTGAAAAAGGCCAGCTTGGTCTTACCAAGGATTTGGTCAACAAACTGGCGCAGGAGCAGGCTGACCCACCTGATGATCCAGAACTGAAGATGGGCTGGGAGGGTCTCATCAAAGCCGGCGCGATTGAGTATTTGGATGCTGAAGAAGAAGAGACGTCAATGATCTGCATGACTCCGGAGGATCTGGAGCTCTATAGACTTCAAAAAGCGGGTATACCTGTCGAGGACGACTCGGGCGAGGATCCGAACAAGCGCCTGAAGACCAAAACCAACCCAACCACACACATGTATACCCACTGCGAAATTCATCCAAGTATGATCTTGGGCATTTGTGCAAGTATCATTCC
>Lecanicillium_lepidopterorumSD05152
????????????????????????????????????????????????????????????????????????????????????????????????????????????????????????????????????????????????????????????????????????????????????????????????????????????????????????????????????????????????????????????????????????????????????????????????????????????????????????????????????????????????????????????????????????????????????????????????????????????????????????????????????????????????????????????????????????????????????????????????????????????????????????????????????????????????????????????????????????????????????????????????????????????????????????????????????????????????????????????????????????????????????????????????????????????????????????????????????????????????????????????????????????????????????????????????????????????????????????????????????????????????????????????????????????????????????????????GGTG-ACCAGCGGAGGGATCATTATCGAGTTTACAACTCCCAAACCCTTATGTGAACATACCTACTGTTGCTTCGGCGGACTCGCCCCGGCGTCCGGACGGCCTCGCGCCGCCCGCGGCCCGGACCCAGGCGGCCGCCGGAGACCCCCAAACTCTGTAT-TATCAGCATTTTCTGAATCCGCCGCAAGGCAAAACAAATGAATCAAAACTTTCAACAACGGATCTCTTGGTTCTGGCATCGATGAAGAACGCAGCGAAATGCGATAAGTAATGTGAATTGCAGAATTCAGTGAATCATCGAATCTTTGAACGCACATTGCGCCCGCCAGCATTCTGGCGGGCATGCCTGTTCGAGCGTCATTTCAACCCTCGACTTCCCTTTGGGGAAATCGGCGTTGGGGAACGGCAGCATACCGCCGGCCCCGAAATGAAGTGGCGGCCCGTCCGCGGCGACCTCTGCGTAGTAATCCAACTCGCACCGGAACCCCGACGTGGCCACGCCGTAAAACACCCAACTTCTGAACGTTGACCTCGGATCAGGTAGGAATACCCG??????????????????????????????????????????????????????????????????????????????????????????????????????????????????????????????????????????????????????????????????????????????????????????????????????????????????????????????????????????????????????????????????????????????????????????????????????????????????????????????????????????????????????????????????????????????????????????????????????????????????????????????????????????????????????????????????????????????????????????????????????????????????????????????????????????????????????????????????????????????????????????????????????????????????????????????????????????????????????????????????????????????????????????????????????????????????????????????????????????????????????????????????????????????????????????????????????????????????????????????????????????????????????????????????????????????????????????????????????????????????????????????????????????????????????????????????????????????????????????????????????????????????????????????????????????????????????????????????????????????????????????????????????????????????????????????????????????????????????????????????????????????????????????????????????????????????????????????????????????????????????????????????????????????????????????????????????????????????????????????????????????????????????????????????????????????????????????????????????????????????????????????????????????????????????????????????????????????????????????????????????????????????????????????????????????????????????????????????????????????????????????????????????????????????????????????????????????????????????????????????????????????????????????????????????????????????????????????????????????????????????????????????????????????????????????????????????????????????????????????????????????????????????????????????????????????????????????????????????????????????????????????????????????????????????????????????????????????????????????????????????????????????????????????????????????????????????????????????????????????????????????????????????????????????????????????????????????????????????????????????????????????????????????????????????????????????????????????????????????????????????????????????????????????????????????????????????????????????????????????????????????????????????????????????????????????????????????????????????????????????????????????????????????????????????????????????????????????????????????????????????????????????????????????????????????????????????????????????????????????????????????????????????????????????????????????????????????????????????????????????????????????????????????????????????????????????????????????????????????????????????TGGCTGTTGGTATCCAGCCCGGTACACTTTCAAATGGTCTCAAGTACTCGCTTGCCACTTGTAACTGGGGCGACCAGAAGAAAGCCATGAGCTCAACTGCCGGTGTGTCTCAAGTGCTGAATCGCTATACGTTTGCCTCGACGCTGTCCCATCTTCGACGTACCAATACGCCCATCGGCAGAGATGGCAAACTGGCGAAACCTCGTCAGCTTCACAATACTCATTGGGGTCTCGTCTGTCCTGCTGAGACACCTGAAGGTCAGGCTTGTGGCCTAGTCAAAAACCTGTCTCTCATGTGTTACGTCAGCGTCGGTTCGCCCGCCGAGCCGCTCATTGACTTCATGATCAACAGGGGTATGGAAGTTATCGAAGAGTACGAACCACTCAGATATCCGCACGCTACCAAGATCTTTGTCAACGGGACCTGGGTTGGAGTTCACCAGGACCCGAAGCACCTTGTGGATCAGGTATTTGAAACCCGTCGCAAGTCATACCTACAGTATGAGGTGTCTCTCATCCGGGAAATCCGTGATCAAGAATTCAAGATATTTTCTGATGCGGGCCGAGTCATGCGGCCCGTTTTCACAGTACAGGAGAAAGACGACCCTGAGACTGGCCTTGAAAAGGGCCAGCTTGGTCTGACAAAGGATTTGGTCAACAAACTGGCGCAAGAGCAGGCTGACCCACCTGATGATCCAGAAATGAAGATGGGCTGGGAGGGTCTGATCAAAGCTGGCGCGATTGAGTATTTGGATGCTGAAGAAGAGGAGACGTCAATGATTTGCATGACTCCGGAGGATCTGGAGCTCTATAGACTTCAAAAAGCGGGTATACCTGTCGAGGACGACTCAGGCGAGGATCCAAACAAGCGCCTGAAGACGAAAACCAACCCAACCACACACATGTACACTCACTGCGAGATTCATCCAAGTATGATTTTGGGTATTTGTGCAAGTATCATTCC
>Lecanicillium_muscariusMFLU_181145
CCAACAGGGATTGCCCCAGTAACGGCGAGTGAAGCGGCAACAGCTCAAATTTGAAATCTGGCCCTTGGGTCCGAGTTGTAATTTGTAGAGGATGCTTTTGGCGAGGTGCCTTCCGAGTTCCCTGGAACGGGACGCCATAGAGGGTGAGAGCCCCGTCTGGTCGGACACCGAGCCTCTGTAAAGCTCCTTCGACGAGTCGAGTAGTTTGGGAATGCTGCTCAAAATGGGAGGTATATGTCTTCTAAAGCTAAATATTGGCCAGAGACCGATAGCGCACAAGTAGAGTGATCGAAAGATGAAAAGCACTTTGAAAAGAGGGTTAAAAAGTACGTGAAATTGTTGAAAGGGAAGCGCCTATGACCAGACTTGGGCCCGGTGAATCATCCAGCGTTCTCGCTGGTGCACTTTGCCGGGCACAGGCCAGCATCAGTTTGGCGCGGGGGAAAAAGGCTTTGGGAATGTGGCTCCCTCGGGAGTGTTATAGCCCATTGTGTAATACCCTGCGCCGGACTGAGGTACGCGCATTGCAAGGATGCTGGCGTAATGGTCATCAGCGACCCGTCTTGAAACACGGACCAAGGAGTCGTCTTCGTATGCGAGTGTTCGGGTGTCAAACCCCTACGCGTAATGAAAGTGAACGCAGGTGAGAGCTTCGGCGCATCATCGACCGATCCTGATGTTCTCGGATGGATTTGAGTAAGAGCATACGGGGCCGGACCCGAAAGAAGGTGAACTATGCCTGTATAGGGTGAAGCCAGAGGAAACTCTGGTGGAGGCTCGCAGCGGTTCTGACGTGCGAATCGATCGTCAAATATGGGCATGGGGGCGAAAGACTAATCGAACCTTCTAGTAGCTGGTTT----------------------------GTTTACAACTCCCAAACCCTTATGTGAACATA-----TGTTGCTTCGGCGGACTCGCCCCGGCGTCCGGACCTC------GCGCCCGCGGCCCGGACCCAGGCGGCCGCCGGAGACCT-----CTCTGTAT-TATCAGCATTTTCTGAATCCGCCGCAAGGCAAAACAAATGAATCAAAACTTTCAACAACGGATCTCTTGGTTCTGGCATCGATGAAGAACGCAGCGAAATGCGATAAGTAATGTGAATTGCAGAATTCAGTGAATCATCGAATCTTTGAACGCACATTGCGCCCGCCAGCATTCTGGCGGGCATGCCTGTTCGAGCGTCATTTCAACCCTCGACTTCCCTTTGGGGAAATCGGCGTTGGGGAACGGCAG-----CGCCGGCCCCGAAATGGAGTGGCGGCCCGTCCGCGGCGACCTCTGCGTAGTAATCCAACTCGCACCGGAACCCCGACGTGGCCACGCCGTAAAACACCCAACTTCTGAACGTTGACCTCGGA--AGGTAGGAATACCCG------------GAATGGCTCATTATATAAGTTATCGTTTATTTGATAGTACCTTACTACTTGGATAACCGTGGTAATTCTAGAGCTAATACATGCTAAAAATCCCGACTTCGGAAGGGATGTATTTATTAGATTAAAAACCAATGCCCTCTGGGCTCCTTGGTGATTCATAATAACTTTTCGAATCGCATGGCCTTGCGCCGGCGATGGTTCATTCAAATTTCTTCCCTATCAACTTTCGATGTTTGGGTATTGGCCAAACATGGTCGCAACGGGTAACGGAGGGTTAGGGCTCGACCCCGGAGAAGGAGCCTGAGAAACGGCTACTACATCCAAGGAAGGCAGCAGGCGCGCAAATTACCCAATCCCGATTCGGGGAGGTAGTGACAATAAATACTGATACAGGGCTCTTTTGGGTCTTGTAATTGGAATGAGTACAATTTAAATCCCTTAACGAGGAACAATTGGAGGGCAAGTCTGGTGCCAGCAGCCGCGGTAATTCCAGCTCCAATAGCGTATATTAAAGTTGTTGTGGTTAAAAAGCTCGTAGTTGAACCTTGGGCCTGGCTGGCCGGTCCGCCTCACCGCGTGTACTGGTCCGGCCGGGCCTTTCCCTCTGTGGAACCTCATGCCCTTCACTGGGTGTGGCGGGGAAACAGGACTTTTACTTTGAAAAAATTAGAGTGCTCCAGGCAGGCCTATGCTCGAATACATTAGCATGGAATAATGAAATAGGACGTGTGGTTCTATTTTGTTGGTTTCTAGGACCGCCGTAATGATTAATAGGGACAGTCGGGGGCATCAGTATTCAATTGTCAGAGGTGAAATTCTTGGATTTATTGAAGACTAACTACTGCGAAAGCATTTGCCAAGGATGTTTTCATTAATCAGGAACGAAAGTTAGGGGATCGAAGACGATCAGATACCGTCGTAGTCTTAACCATAAACTATGCCGACTAGGGATCGGACGATGTTATTTTTTGACGCGTTCGGCACCTTACGAGAAATC-----GCGCTATTCTCATCATTGCCGCCGGTACTGGTGAGTTCGAGGCTGGTATCTCCAAGGATGGCCAGACTCGTGAGCACGCTCTCCTCGCCTTCACCCTCGGTGTCAAGCAGCTCATCGTTGCCATCAACAAGATGGACACTGCTCAGTGGGCCGAGGCTCGTTACCAGGAAATCATCAAGGAGACTTCTTCTTTCATCAAGAAGGTCGGCTACAACCCCAAGACTGTTGCCTTCGTCCCCATCTCTGGTTTCAACGGCGACAACATGCTTACTGCCTCCACCAACTGCCCCTGGTACAAGGGTTGGGAGAAGGAGACCAAGGCTGGCAAGTCCACTGGCAAGACCCTCCTCGAGGCCATCGACGCCATCGAGCCCCCCAAGCGTCCCCTCGACAAGCCCCTCCGTCTTCCCCTTCAGGATGTCTACAAGATCGGTGGTATCGGAACGGTGCCCGTCGGTCGTGTCGAGACTGGTATCATCAAGCCCGGTATGGTCGTCACCTTCGCCCCCGCTGGTGTCACCACTGAAGTCAAGTCCGTCGAGATGCACCACGAGCAGCTGCCCGAGGGTGTTCCCGGTGACAACGTCGGCTTCAACGTGAAGAACGTTTCCGTCAAGGAAATCCGCCGTGGTAACGTTGCTGGTGACTCCAAGAACGACCCCCCCAAGGCCTCCGCTTCCTTCAACGCCCAGGTTATTGTCATCAACCACCCTGGCCAGATTGGTAACGGTTACGCCCCCGTTCTCGATTGCCACACTGCCCACATTGCTTGCAAGTTCTCCGAGCTCCTCGAGAAGATCGACCGCCGTACTGGTAAGTCGGTTGAGAACAACCCCAAGTTCATCAAGTCTGGTGACTCCGCCATCGTCAAGATGATTCCCTCCAAGCCCATGTGCGTTGAGGCT------------------?????????????????????????????????????????????????????????????????????????????????????????????????????????????????????????????????????????????????????????????????????????????????????????????????????????????????????????????????????????????????????????????????????????????????????????????????????????????????????????????????????????????????????????????????????????????????????????????????????????????????????????????????????????????????????????????????????????????????????????????????????????????????????????????????????????????????????????????????????????????????????????????????????????????????????????????????????????????????????????????????????????????????????????????????????????????????????????????????????--------------------------------------------------------------------------------------------------------------------------CGCTATACGTTTGCCTCGACGCTGTCCCATCTTCGACGTACCAATACGCCCATCGGCAGAGATGGCAAACTGGCGAAACCTCGTCAGCTTCACAATACTCATTGGGGTCTCGTCTGTCCTGCTGAGACACCTGAAGGTCAGGCTTGTGGCCTAGTCAAAAACCTGTCTCTCATGTGTTACGTCAGCGTCGGTTCGCCCGCCGAGCCGCTCATTGACTTCATGATCAACAGGGGTATGGAAGTTATCGAAGAGTACGAACCACTCAGATATCCGCACGCTACCAAGATCTTTGTCAACGGGACCTGGGTTGGAGTTCACCAGGACCCGAAGCACCTTGTGGATCAGGTATTTGAAACCCGTCGCAAGTCATACCTACAGTACGAGGTGTCTCTCATCCGGGAAATCCGTGATCAAGAATTCAAGATATTCTCTGATGCGGGCCGAGTCATGCGGCCCGTTTTCACAGTACAGGAGAAAGACGACCCTGAGACTGGCCTTGAAAAGGGCCAGCTTGGTCTGACAAAGGATTTGGTCAACAAACTGGCGCAAGAGCAGGCTGACCCACCTGATGATCCAGAAATGAAGATGGGCTGGGAGGGTCTGATCAAAGCTGGCGCGATTGAGTATTTGGATGCTGAAGAAGAGGAGACGTCAATGATTTGCATGACTCCGGAGGATCTGGAGCTCTATAGACTTCAAAAAGCAGGTATACCTGTCGAGGACGACTCAGGCGAGGATCCAAACAAGCGCCTGAAGACGAAAACCAACCCAACCACACACATGTACACTCACTGCGAGATTCATCCAAGTATGATTTTGGGTATTTGTGCAAGTATCATTCC
>Lecanicillium_neoaraneogenusGZU1031LeaT
?????????????????????????????????????????????????????????????????????????????????????????????????????????????????????????????????????????????????????????????????????????????????????????????????????????????????????????????????????????????????????????????????????????????????????????????????????????????????????????????????????????????????????????????????????????????????????????????????????????????????????????????????????????????????????????????????????????????????????????????????????????????????????????????????????????????????????????????????????????????????????????????????????????????????????????????????????????????????????????????????????????????????????????????????????????????????????????????????????????????????????????????????????????????????????????????????????????????????????????????????????????????????????????????????????????????????????????????????????????????????????????????????????????????????????????????????????????????????????????????????????????????????????????????????????????????????????????????????????????????????????????????????????????????????????????????????????????????????????????????????????????????????????????????????????????????????????????????????????????????????????????????????????????????????????????????????????????????????????????????????????????????????????????????????????????????????????????????????????????????????????????????????????????????????????????????????????CAGCGAAACTGCGAATGGCTCATTATATAAGTTATCGTTTATTTGATAGTACCTTACTACTTGGATAACCGTGGTAATTCTAGAGCTAATACATGCTAAAAATCCCGACTTCGGAAGGGATGTATTTATTAGATTAAAAACCAATGCCCTCTGGGCTCCTTGGTGATTCATAATAACTTTTCGAATCGCATGGCCTTGCGCCGGCGATGGTTCATTCAAATTTCTTCCCTATCAACTTTCGATGTTTGGGTATTGGCCAAACATGGTCGCAACGGGTAACGGAGGGTTAGGGCTCGACCCCGGAGAAGGAGCCTGAGAAACGGCTACTACATCCAAGGAAGGCAGCAGGCGCGCAAATTACCCAATCCCGATTCGGGGAGGTAGTGACAATAAATACTGATACAGGGCTCTTTTGGGTCTTGTAATTGGAATGAGTACAATTTAAATCCCTTAACGAGGAACAATTGGAGGGCAAGTCTGGTGCCAGCAGCCGCGGTAATTCCAGCTCCAATAGCGTATATTAAAGTTGTTGTGGTTAAAAAGCTCGTAGTTGAACCTTGGGCCTGGCTGGCCGGTCCGCCTCACCGCGTGTACTGGTCCGGCCGGGCCTTTCCCTCTGTGGAACCTCATGCCCTTCACTGGGTGTGGCGGGGAAACAGGACTTTTACTTTGAAAAAATTAGAGTGCTCCAGGCAGGCCTATGCTCGAATACATTAGCATGGAATAATGAAATAGGACGTGTGGTTCTATTTTGTTGGTTTCTAGGACCGCCGTAATGATTAATAGGGACAGTCGGGGGCATCAGTATTCAATTGTCAGAGGTGAAATTCTTGGATTTATTGAAGACTAACTACTGCGAAAGCATTTGCCAAGGATGTTTTCATTAATCAGGAACGAAAGTTAGGGGATCGAAGACGATCAGATACCGTCGTAGTCTTAACCATAAACTATGCCGACTAGGGATCGGACGATGTTATTTTTTGACGCGTTCGGCACCTTACGAGAAATC-----GCGCTATTCTCATCATTGCCGCCGGTACTGGTGAGTTCGAGGCTGGTATCTCCAAGGATGGCCAGACTCGTGAGCACGCTCTCCTCGCCTTCACCCTCGGTGTCAAGCAGCTCATCGTTGCCATCAACAAGATGGACACTGCTCAGTGGGCCGAGGCTCGTTACCAGGAAATCATCAAGGAGACTTCTTCTTTCATCAAGAAGGTCGGCTACAACCCCAAGACTGTTGCCTTCGTCCCCATCTCTGGTTTCAACGGCGACAACATGCTTACTGCCTCCACCAACTGCCCCTGGTACAAGGGTTGGGAGAAGGAGACCAAGGCTGGCAAGTCCACTGGCAAGACCCTCCTCGAGGCCATCGACGCCATCGAGCCCCCCAAGCGTCCCCTCGACAAGCCCCTCCGTCTTCCCCTTCAGGATGTCTACAAGATCGGTGGTATCGGAACGGTGCCCGTCGGTCGTGTCGAGACTGGTGTCATCAAGCCCGGTATGGTCGTCACCTTCGCCCCCGCTGGTGTCACCACTGAAGTCAAGTCCGTCGAGATGCACCACGAGCAGCTGCCCGAGGGTGTTCCCGGTGACAACGTCGGCTTCAACGTGAAGAACGTTTCCGTCAAGGAAATCCGCCGTGGTAACGTTGCTGGTGACTCCAAGAACGACCCCCCCAAGGCCTCCGCTTCCTTCAACGCCCAGGTTATTGTCATCAACCACCCTGGCCAGATTGGTAACGGTTACGCCCCCGTTCTCGATTGCCACACTGCCCACATTGCTTGCAAGTTCTCCGAGCTCCTCGAGAAGATCGACCGCCGTACTGGTAAGTCGGTTGAGAACAACCCCAAGTTCATCAAGTCTGGTGACTCCGCCATCGTCAAGATGGTTCCCTCCAAGCCCATGTGCGTTGAGGCTTTCACCGACTACC-----GTGAAGAAGGTTTTGGAGATTGTCTGCCACAATTGCAGCAAAGTGTTGGCCGATGAAGTTGGTCTTCCCTTTACTCCACAACGCTCCTGAGCTTGCTGGATGCTAACGTGAATTCTCAGAGCGATCCCGAGTTTGTCACAGCCATCAACACCCGCGATCCAAAGCTTCGATTTAAGCGCGTCTGGGCCGTGTGCAAGAAGAAGCGCAAGTGTGAGAATGAGGACAGGCAAGACAAGAACAAGGATGAAGAGTTTGCTCCCGGCGCCAAGAACGTCGTTCTCGAAGGACACGGCGGATGCGGTAACATGCAGCCGCAGGTGAGACAAGCCGCGCTACAGCTAAAGGCCGCTTTCGAGGTGACTTCGGAAGAAGGCCCCAAGAGGAAGGAGACTGTCAACATTAGCGCCGAAATGGCGCACGGTATTCTTCGCCGCATCTCTGAACGCGACCTGCACAACATTGGTCTCAACTCAGACTATGCCCGTCCTGAGTGGATGATTATTACTGTTCTGCCTGTTCCCCCTCCTCCTGTGCGTCCTAGTATTTCCATGGATGGTACTGGTACTGGCATGAGAAACGAAGACGACCTGACCTACAAGCTTGGCGACATTATCCGCGCCAACGGTAATGTCAAACAAGCCATTCGCGAGGGTTCACCGCAGCACATTGCGCGTGATTTCGAGGAGCTGCTGCAGTATCATGTTGCCACTGGCTGTTGGTATCAAGCCCGGTACACTTTCAAATGGTCTCAAGTACTCGCTTGCCACTGGTAACTGGGGCGACCAGAAGAAGGCCATGAGCTCAACTGCCGGTGTGTCTCAGGTGCTGAATCGCTATACGTTTGCCTCGACGCTGTCCCATCTTCGACGTACCAATACGCCCATCGGCAGAGATGGCAAACTGGCGAAACCTCGTCAGCTTCACAATACTCATTGGGGTCTCGTCTGTCCTGCTGAGACACCTGAAGGTCAGGCTTGTGGCCTAGTCAAAAACCTGTCTCTCATGTGTTACGTCAGCGTCGGTTCGCCCGCCGAGCCGCTCATTGACTTCATGATCAACAGGGGTATGGAAGTTATCGAAGAGTACGAACCACTCAGATATCCGCACGCTACCAAGATCTTTGTCAACGGGACCTGGGTTGGAGTTCACCAGGACCCGAAGCACCTTGTGGATCAGGTATTTGAAACCCGTCGCAAGTCATACCTACAGTATGAGGTGTCTCTCATCCGGGAAATCCGTGATCAAGAATTCAAGATATTTTCTGATGCGGGCCGAGTCATGCGGCCCGTTTTCACAGTACAGGAGAAAGACGACCCTGAGACTGGCCTTGAAAAGGGCCAGCTTGGTCTGACAAAGGATTTGGTCAACAAACTGGCGCAAGAGCAGGCTGACCCACCTGATGATCCAGAAATGAAGATGGGCTGGGAGGGTCTGATCAAAGCTGGCGCGATTGAGTATTTGGATGCTGAAGAAGAGGAGACGTCAATGATTTGCATGACTCCGGAGGATCTGGAGCTCTATAGACTTCAAAAAGCGGGTATACCTGTCGAGGACGACTCAGGCGAGGATCCAAACAAGCGCCTGAAGACGAAAACCAACCCAACCACACACATGTACACTCACTGCGAGATTCATCCAAGTATGATTTTGGGCATTTGTGCAAGTATCATTCC
>Lecanicillium_neocoleopterorumGY11242
????????????????????????????????????????????????????????????????????????????????????????????????????????????????????????????????????????????????????????????????????????????????????????????????????????????????????????????????????????????????????????????????????????????????????????????????????????????????????????????????????????????????????????????????????????????????????????????????????????????????????????????????????????????????????????????????????????????????????????????????????????????????????????????????????????????????????????????????????????????????????????????????????????????????????????????????????????????????????????????????????????????????????????????????????????????????????????????????????????????????????????????????????????????????????????????????????????????????????????????????????????????????????????????????????????????????????????????GGTGAACCAGCGGAGGGATCATTATCGAGTTTACAACTCCCAAACCCTTATGTGAACATACCTACTGTTGCTTCGGCGGACTCGCCCCGGCGTCCGGACGGCCTCGCGCCGCCCGCGGCCCGGACCCAGGCGGCCGCCGGAGACCCCCAAACTCTGTAT-TATCAGCATTTTCTGAATCCGCCGCAAGGCAAAACAAATGAATCAAAACTTTCAACAACGGATCTCTTGGTTCTGGCATCGATGAAGAACGCAGCGAAATGCGATAAGTAATGTGAATTGCAGAATTCAGTGAATCATCGAATCTTTGAACGCACATTGCGCCCGCCAGCATTCTGGCGGGCATGCCTGTTCGAGCGTCATTTCAACCCTCGACTTCCCTTTGGGGAAATCGGCGTTGGGGAACGGCAGCATACCGCCGGCCCCGAAATGAAGTGGCGGCCCGTCCGCGGCGACCTCTGCGTAGTAATCCAACTCGCACCGGAACCCCGACGTGGCCACGCCGTAAAACACCCAACTTCTGAACG-TGACCTCGGATCAGGTAGAATGCCCGA?????????????????????????????????????????????????????????????????????????????????????????????????????????????????????????????????????????????????????????????????????????????????????????????????????????????????????????????????????????????????????????????????????????????????????????????????????????????????????????????????????????????????????????????????????????????????????????????????????????????????????????????????????????????????????????????????????????????????????????????????????????????????????????????????????????????????????????????????????????????????????????????????????????????????????????????????????????????????????????????????????????????????????????????????????????????????????????????????????????????????????????????????????????????????????????????????????????????????????????????????????????????????????????????????????????????????????????????????????????????????????????????????????????????????????????????????????????????????????????????????????????????????????????????????????????????????CGATTGCGCTATTCTCATCATTGCCGCCGGTACTGGTGAGTTCGAGGCTGGTATCTCCAAGGATGGCCAGACTCGTGAGCACGCTCTCCTCGCCTTCACCCTCGGTGTCAAGCAGCTCATCGTTGCCATCAACAAGATGGACACTGCTCAGTGGGCCGAGGCTCGTTACCAGGAAATCATCAAGGAGACTTCTTCTTTCATCAAGAAGGTCGGCTACAACCCCAAGACTGTTGCCTTCGTCCCCATCTCTGGTTTCAACGGCGACAACATGCTTACTGCCTCCACCAACTGCCCCTGGTACAAGGGTTGGGAGAAGGAGACCAAGGCTGGCAAGTCCACTGGCAAGACCCTCCTCGAGGCCATCGACGCCATCGAGCCCCCCAAGCGTCCCCTCGACAAGCCCCTCCGCCTTCCCCTTCAGGATGTCTACAAGATCGGTGGTATCGGAACGGTGCCCGTCGGTCGTGTCGAGACTGGTGTCATCAAGCCCGGTATGGTCGTCACCTTCGCCCCCGCTGGTGTCACCACTGAAGTCAAGTCCGTCGAGATGCACCACGAGCAGCTGCCCGAGGGTGTTCCCGGTGACAACGTCGGCTTCAACGTGAAGAACGTTTCCGTCAAGGAAATCCGCCGTGGTAACGTTGCTGGTGACTCCAAGAACGACCCCCCCAAGGCCTCCGCTTCCTTCAACGCCCAGGTTATTGTCATCAACCACCCTGGCCAGATTGGTAACGGTTACGCCCCCGTTCTCGATTGCCACACTGCCCACATTGCTTGCAAGTTCTCCGAGCTCCTCGAGAAGATCGACCGCCGTACTGGTAAGTCGGTTGAGAACAACCCCAAGTTCATCAAGTCTGGTGACTCCGCCATCGTCAAGATGGTTCCCTCCAAGCCCATGTGCGTTGAGGCTTTCACCGACTACCCTCCCGTGAAGCAGCTTTTGGAGATTGTCTGCCACAATTGCAGCAAAGTGTTGGCCGATGAAGTTGGTCTTCCCTTTACTCCATAAAGCTCTTGAGCTTGCTGGATGCTAACGTGAATTCTCAGAGCGATCCCGAGTTTGTTCAAGCCGTCAACACCCGCGATCCGAAACTCCGATTCAAGCGCGTCTGGGCCGTGTGTAAGAAGAAGCGCAAGTGTGAGAACGAGGACAGGCAAGACAAGAACAAGGACGAAGAATTTGCTCCTGGTGCCAAGAGCGTCGTTCTCGAAGGACACGGCGGATGCGGCAACATGCAGCCGCAGGTAAGACAAGCCGCGTTGCAACTCAAAGCCGCTTTCGAGGTCACTTCGGAAGAGGGCCCCAAGAGGAAGGAGACCGTGAACATTAGCGCCGAAATGGCGCACGGTATTCTTCGCCGCATCTCTGAACGCGATTTGCACAACATTGGTCTCAACTCGGACTATGCCCGTCCTGAGTGGATGATTATTACTGTTCTGCCTGTCCCACCCCCTCCCGTGCGTCCTAGTATTTCCATGGACGGTACTGGTACCGGCATGAGAAATGAAGACGATTTGACCTACAAGCTTGGCGACATTATTCGCGCCAACGGTAATGTCAAGCAGGCCATTCGCGAAGGATCACCGCAGCACATTGCGCGTGATTTCGAGGAGTTGCTGCAGTAGCATGTTGCCACTGGCTGTTGGTATCAAGCCCGGTACACTTTCAAATGGTCTCAAGTACTCGCTTGCCACTGGTAACTGGGGCGACCAGAAGAAGGCCATGAGCTCAACTGCCGGTGTGTCTCAGGTGCTGAATCGCTATACGTTTGCCTCGACGCTGTCCCATCTTCGACGTACCAATACGCCCATCGGCAGAGATGGCAAACTGGCGAAACCTCGTCAGCTTCACAATACTCATTGGGGTCTCGTCTGTCCTGCTGAGACACCTGAAGGTCAGGCTTGTGGCCTAGTCAAAAACCTGTCTCTCATGTGTTACGTCAGCGTCGGTTCGCCCGCCGAGCCGCTCATTGACTTCATGATCAACAGGGGTATGGAAGTTATCGAAGAGTACGAACCACTCAGATATCCGCACGCTACCAAGATCTTTGTCAACGGGACCTGGGTTGGAGTTCACCAGGACCCGAAGCACCTTGTGGATCAGGTATTTGAAACCCGTCGCAAGTCATACCTACAGTATGAGGTGTCTCTCATCCGGGAAATCCGTGATCAAGAATTCAAGATATTTTCTGATGCGGGCCGAGTCATGCGGCCCGTTTTCACAGTACAGGAGAMAGACGACCCTGAGACTGGCCTTGAAAAGGGCCAGCTTGGTCTGACAAAGGATTTGGTCAACAAACTGGCGCAAGAGCAGGCTGACCCACCTGATGATCCAGAAATGAAGATGGGCTGGGAGGGTCTGATCAAAGCTGGCGCGATTGAGTATTTGGATGCTGAAGAAGAGGAGACGTCAATGATTTGCATGACTCCGGAGGATCTGGAGCTCTATAGACTTCAAAAAGCGGGTATACCTGTCGAGGACGACTCAGGCGAGGATCCAAACAAGCGCCTGAAGACGAAAACCAACCCAACCACACACATGTACACTCATTGSGAGATTCATCCAAGTATGATTTTGGGTATTTGTGCAAGTATCATTCC
>Lecanicillium_pissodisCBS_118231
-----------------------------TGAAGCGGCAACAGCTCAAATTTGAAATCTGGCCCTTGGGTCCGAGTTGTAATTTGTAGAGGATGCTTTTGGCGAGGTGCCTTCCGAGTTCCCTGGAACGGGACGCCATAGAGGGTGAGAGCCCCGTCTGGTCGGACACCGAGCCTCTGTAAAGCTCCTTCGACGAGTCGAGTAGTTTGGGAATGCTGCTCAAAATGGGAGGTATATGTCTTCTAAAGCTAAATATTGGCCAGAGACCGATAGCGCACAAGTAGAGTGATCGAAAGATGAAAAGCACTTTGAAAAGAGGGTTAAAAAGTACGTGAAATTGTTGAAAGGGAAGCGCCTATGACCAGACTTGGGCCCGGTGAATCATCCAGCGTTCTCGCTGGTGCACTTTGCCGGGCACAGGCCAGCATCAGTTTGGCGCGGGGGAAAAAGGCTTTGGGAATGTGGCTCCCTCGGGAGTGTTATAGCCCATTGTGTAATACCCTGCGCCGGACTGAGGTACGCGCATTGCAAGGATGCTGGCGTAATGGTCATCAGCGACCCGTCTTGAAACACGGACCAAGGAGTCGTCTTCGTATGCGAGTGTTCGGGTGTCAAACCCCTACGCGTAATGAAAGTGAACGCAGGTGAGAGCTTCGGCGCATCATCGACCGATCCTGATGTTCTCGGATGGATTTGAGTAAGAGCATACGGGGCCGGACCCGAAAGAAGGTGAACTATGCCTGTATAGGGTGAAGCCAGAGGAAACTCTGGTGGAGGCTCGCAGCGGTTCTGACGTGCGAATCGATCGTCAAATATGGGCATGGGGGCGAAAGACTAATCGAACCTTCTAGTAGCTGGTTT?????????????????????????????????????????????????????????????????????????????????????????????????????????????????????????????????????????????????????????????????????????????????????????????????????????????????????????????????????????????????????????????????????????????????????????????????????????????????????????????????????????????????????????????????????????????????????????????????????????????????????????????????????????????????????????????????????????????????????????????????????????????????????????????????????????????????????????????????????????CAGCGAAACTGCGAATGGCTCATTATATAAGTTATCGTTTATTTGATAGTACCTTACTACTTGGATAACCGTGGTAATTCTAGAGCTAATACATGCTAAAAATCCCGACTTCGGAAGGGATGTATTTATTAGATTAAAAACCAATGCCCTCTGGGCTCCTTGGTGATTCATAATAACTTTTCGAATCGCATGGCCTTGCGCCGGCGATGGTTCATTCAAATTTCTTCCCTATCAACTTTCGATGTTTGGGTATTGGCCAAACATGGTCGCAACGGGTAACGGAGGGTTAGGGCTCGACCCCGGAGAAGGAGCCTGAGAAACGGCTACTACATCCAAGGAAGGCAGCAGGCGCGCAAATTACCCAATCCCGATTCGGGGAGGTAGTGACAATAAATACTGATACAGGGCTCTTTTGGGTCTTGTAATTGGAATGAGTACAATTTAAATCCCTTAACGAGGAACAATTGGAGGGCAAGTCTGGTGCCAGCAGCCGCGGTAATTCCAGCTCCAATAGCGTATATTAAAGTTGTTGTGGTTAAAAAGCTCGTAGTTGAACCTTGGGCCTGGCTGGCCGGTCCGCCTCACCGCGTGTACTGGTCCGGCCGGGCCTTTCCCTCTGTGGAACCTCATGCCCTTCACTGGGTGTGGCGGGGAAACAGGACTTTTACTTTGAAAAAATTAGAGTGCTCCAGGCAGGCCTATGCTCGAATACATTAGCATGGAATAATGAAATAGGACGTGTGGTTCTATTTTGTTGGTTTCTAGGACCGCCGTAATGATTAATAGGGACAGTCGGGGGCATCAGTATTCAATTGTCAGAGGTGAAATTCTTGGATTTATTGAAGACTAACTACTGCGAAAGCATTTGCCAAGGATGTTTTCATTAATCAGGAACGAAAGTTAGGGGATCGAAGACGATCAGATACCGTCGTAGTCTTAACCATAAACTATGCCGACTAGGGATCGGACGATGTTATTTTTTGACGCGTTCGGCACCTTACGAGAAATC-------GCTATTCTCATCATTGCCGCCGGTACTGGTGAGTTCGAGGCTGGTATCTCCAAGGATGGCCAGACTCGTGAGCACGCTCTCCTCGCCTTCACCCTCGGTGTCAAGCAGCTCATCGTTGCCATCAACAAGATGGACACTGCTCAGTGGGCCGAGGCTCGTTACCAGGAAATCATCAAGGAGACTTCTTCTTTCATCAAGAAGGTCGGCTACAACCCCAAGACTGTTGCCTTCGTCCCCATCTCTGGTTTCAACGGCGACAACATGCTTACTGCCTCCTCCAACTGCCCCTGGTACAAGGGTTGGGAGAAGGAGACCAAGGCTGGCAAGTCCACTGGCAAGACCCTCCTCGAGGCCATCGACGCCATCGAGCCCCCCAAGCGTCCCCTCGACAAGCCCCTCCGTCTTCCCCTTCAGGATGTCTACAAGATCGGTGGTATTGGAACGGTGCCCGTCGGTCGTGTCGAGACTGGTATCATCAAGCCCGGTATGGTCGTCACCTTCGCCCCCGCTGGTGTCACCACTGAAGTCAAGTCCGTCGAGATGCACCACGAGCAGCTGCCCGAGGGTGTTCCCGGTGACAACGTCGGCTTCAACGTGAAGAACGTTTCCGTCAAGGAAATCCGCCGTGGTAACGTTGCTGGTGACTCCAAGAACGACCCCCCCAAGGCCTCCGCTTCCTTCAACGCCCAGGTTATTGTCATCAACCACCCTGGCCAGATTGGTAACGGTTACGCCCCCGTTCTCGATTGCCACACTGCCCACATTGCTTGCAAGTTCTCCGAGCTCCTCGAGAAGATCGACCGCCGTACTGGTAAGTCGGTTGAGAACAACCCCAAGTTCATCAAGTCTGGTGACTCTGCCATCGTCAAGATGATTCCCTCCAAGCCCATGTGCGTTGAGGCT------------------GTGAAAAAGGTTTTGGAGATTGTCTGCCACAATTGCAGCAAAGTGTTGGCCGATGAAGTTGGTCTTCCCTTTACTCCATAAAGCTCTTGAGCTTGCTGGATGCTAACGTGAATTCTCAGAGCGATCCCGAGTTTGTTCAAGCCGTCAACACCCGCGATCCGAAACTCCGATTCAAGCGCGTCTGGGCCGTGTGTAAGAAGAAGCGCAAGTGTGAGAACGAGGACAGGCAAGACAAGAACAAGGACGAAGAATTTGCTCCAGGCGCCAAGAGCGTCGTTCTCGAAGGACACGGCGGATGCGGCAACATGCAGCCGCAGGTAAGACAAGCTGCGTTGCAGCTCAAGGCCGCTTTCGAGGTCACTTCGGAAGAGGGCCCCAAGAGGAAGGAGACTGTGAACATTAGCGCCGAAATGGCGCACGGTATTCTTCGCCGCATCTCTGAACGCGATTTGCACAACATTGGTCTCAACTCGGACTATGCCCGTCCTGAGTGGATGATTATTACTGTTCTGCCTGTCCCACCCCCTCCCGTGCGTCCTAGTATTTCCATGGATGGTACTGGTACCGGCATGAGAAACGAAGACGATTTGACCTACAAGCTTGGCGACATTATTCGCGCCAACGGTAATGTCAAGCAGGCCATTCGCGAAGGATCACCGCAGCACATTGCGCGTGATTTCGAGGAGCTGCTGCAGTACCATGTTGCCACTGGCTGTTGGTATCAAGCCCGGTACACTTTCAAATGGTCTCAAGTACTCGCTTGCCACTGGTAACTGGGGCGACCAGAAGAAGGCCATGAGCTCAACTGCCGGTGTGTCTCAGGTGCTGAATCGCTATACGTTTGCCTCGACGCTGTCCCATCTTCGACGTACCAATACGCCCATCGGCAGAGATGGCAAACTGGCGAAACCTCGTCAGCTTCACAATACTCATTGGGGTCTCGTCTGTCCTGCTGAGACACCTGAAGGTCAGGCTTGTGGCCTAGTCAAAAACCTGTCTCTCATGTGTTACGTCAGCGTCGGTTCGCCCGCCGAGCCGCTCATTGACTTCATGATCAACAGGGGTATGGAAGTTATCGAAGAGTACGAACCACTCAGATATCCGCACGCTACCAAGATCTTTGTCAACGGGACCTGGGTTGGAGTTCACCAGGACCCGAAGCACCTTGTGGATCAGGTATTTGAAACCCGTCGCAAGTCATACCTACAGTACGAGGTGTCTCTCATCCGGGAAATCCGTGATCAAGAATTCAAGATATTCTCTGATGCGGGTCGAGTCATGCGGCCCGTTTTCACAGTACAGGAGAAAGACGACCCTGAGACTGGCCTTGAAAAGGGCCAGCTTGGTCTGACAAAGGATTTGGTCAACAAACTGGCGCAAGAGCAGGCTGACCCACCTGATGATCCAGAAATGAAGATGGGCTGGGAGGGTCTGATCAAAGCTGGCGCGATTGAGTATTTGGATGCTGAAGAAGAGGAGACGTCAATGATTTGCATGACTCCGGAGGATCTGGAGCTCTATAGACTTCAAAAAGCGGGTATACCTGTCGAGGACGACTCAGGCGAGGATCCAAACAAGCGCCTGAAGACGAAAACCAACCCAACCACACACATGTACACTCACTGCGAGATTCATCCAAGTATGATTTTGGGTATTTGTGCAAGTATCATTCC
>Lecanicillium_sabanensisJCh041
?????????????????????????????????????????????????????????????????????????????????????????????????????????????????????????????????????????????????????????????????????????????????????????????????????????????????????????????????????????????????????????????????????????????????????????????????????????????????????????????????????????????????????????????????????????????????????????????????????????????????????????????????????????????????????????????????????????????????????????????????????????????????????????????????????????????????????????????????????????????????????????????????????????????????????????????????????????????????????????????????????????????????????????????????????????????????????????????????????????????????????????????????????????????????????????????????????????????????????????????????????????????????????????????????????????????????????????????????????????????????????????????????????????????????????????????????????????????????????????????????????????????????????????????????????????????????????????????????????????????????????????????????????????????????????????????????????????????????????????????????????????????????????????????????????????????????????????????????????????????????????????????????????????????????????????????????????????????????????????????????????????????????????????????????????????????????????????????????????????????????????????????????????????????????????????????????????-----------------------------------------------------------------------------------------------------------------------------------------------------------------------------------------------------------------------------------------------------------------------------------------------------------------------------------------------------GCAGCAGGCGCGCAAATTACCCAATCCCGATTCGGGGAGGTAGTGACAATAAATACTGATACAGGGCTCTTTTGGGTCTTGTAATTGGAATGAGTACAATTTAAATCCCTTAACGAGGAACAATTGGAGGGCAAGTCTGGTGCCAGCAGCCGCGGTAATTCCAGCTCCAATAGCGTATATTAAAGTTGTTGTGGTTAAAAAGCTCGTAGTTGAACCTTGGGCCTGGCTGGCCGGTCCGCCTCACCGCGTGTACTGGTCCGGCCGGGCCTTTCCCTCTGTGGAACCTCATGCCCTTCACTGGGTGTGGCGGGGAAACAGGACTTTTACTTTGAAAAAATTAGAGTGCTCCAG-----------------------------------------------------------------------------------------------------------------------------------------------------------------------------------------------------------------------------------------------------------------------------------------------------------------------------CGATTGCGCTATTCTCATCATTGCCGCCGGTACTGGTGAGTTCGAGGCTGGTATCTCCAAGGATGGCCAGACCCGTGAGCACGCTCTCCTCGCTTTCACCCTCGGCGTCAAGCAGCTCATTGTTGCCATCAACAAGATGGACACTGCCCAGTGGGCCGAGGCTCGTTACCAGGAAATCATCAAGGAGACCTCCAACTTCATCAAGAAGGTCGGCTACAACCCCAAGACTGTTGCCTTCGTCCCCATCTCTGGTTTCAACGGCGACAACATGCTTACTGCCTCCACCAACTGCCCCTGGTACAAGGGTTGGGAGAAGGAGACTAAGGCTGGCAAGGCCACTGGCAAGACCCTCCTCGAGGCCATCGACGCCATTGAGCCCCCCAAGCGTCCCACCGACAAGCCCCTGCGTCTTCCCCTTCAGGATGTCTACAAGATCGGTGGTATCGGAACGGTTCCCGTCGGTCGTGTCGAGACTGGTGTCATCAAGCCCGGCATGGTCGTCACCTTCGCCCCCGCTGGTGTCACCACTGAAGTCAAGTCCGTCGAGATGCACCACGAGCAGCTGCCCGAGGGTGTTCCCGGTGACAACGTCGGCTTCAACGTGAAGAACGTTTCCGTCAAGGAAATCCGTCGTGGTAACGTCGCTGGTGACTCCAAGAACGACCCCCCCAAGGGCGCCGCTTCCTTCAACGCCCAGGTCATTGTCATCAACCACCCTGGCCAGATTGGTAACGGTTACGCTCCCGTTCTCGATTGCCACACTGCCCACATTGCTTGCAAGTTCTCCGAGCTCCTCGAGAAGATCGACCGCCGTACTGGTAAGTCGGTTGAGAACAACCCCAAGTTCATCAAGTCTGGTGACTCCGCCATCGTCAAGATGGTTCCCTCCAAGCCCATGTGCGTCGAGGCTTTCACCGACTACCCTCC-?????????????????????????????????????????????????????????????????????????????????????????????????????????????????????????????????????????????????????????????????????????????????????????????????????????????????????????????????????????????????????????????????????????????????????????????????????????????????????????????????????????????????????????????????????????????????????????????????????????????????????????????????????????????????????????????????????????????????????????????????????????????????????????????????????????????????????????????????????????????????????????????????????????????????????????????????????????????????????????????????????????????????????????????????????????????????????????????????????????????????????????????????????????????????????????????????????????????????????????????????????????????????????????????????????????????????????????????????????????????????????????????????????????????????????????????????????????????????????????????????????????????????????????????????????????????????????????????????????????????????????????????????????????????????????????????????????????????????????????????????????????????????????????????????????????????????????????????????????????????????????????????????????????????????????????????????????????????????????????????????????????????????????????????????????????????????????????????????????????????????????????????????????????????????????????????????????????????????????????????????????????????????????????????????????????????????????????????????????????????????????????????????????????????????????????????????????????????????????????????????????????????????????????????????????????????????????????????????????????
>Lecanicillium_sp_YFCC_945
[truncated: 227,584 more chars]
