# Supplementary material for: ﻿Molecular phylogeny and morphology reveal four novel species in Cordycipitaceae in China
Source: MycoKeys. 2025 Apr 9;116:91–124. doi: 10.3897/mycokeys.116.147006 (PMC12004076; doi:10.3897/mycokeys.116.147006)
Supplement: Supplementary material 2 — Alignment of Samsoniella tree-five locus [file mycokeys-116-091-s002.fas]

>AL17
--------------------------------------CACGCTTAACGACTACGATACCGACGAACCATAAATACTGACTACTAGACAGCCACGTCGATTCCGGCAAGTCTACCACCGTAAGTTATCTCTCAACGGTAGAGTGGCGTTTCAGCCCTCGAACCGACGATTCTGCCCCGCCTCGCCGGTGTCCATGTAAAGTTCAAACAGCTAACTCATGACGCAGACTGGTCATCTAATCTACAAGTGCAAGGGTATTGACCAGCGTACCATCGACAAGTTCGAGAAGGTAAGCATCTCATTCTGCGATTTTTTTTAGCCTCATTTTCCCTCGATCGCTCGCTGCGCAATTTTTTACCGGCCAGCAGCGATCGTCCTGTCACTGTGGCCACTGGTCATTACCCCTCCTTGGTGCCGCAAAATTTTCTGAGTGCCTTATCATCGGGGTGGGGCTACTCTCAAAAATACCCCGCCACCTGTCGCAAGCTTCCGCTTCTCACAGGCAAAAAAAATCATTTCGCACCCACGCTGTCAACATTTTGCTAACCATCATCCTCTACAGGAAGCCCATGAACTCGGCAAGGGTTCCTTCAAGTATGCCTGGGTTCTTGACAAGCTCAAGGCCGAGCGTGAGCGTGGTATCACCATCGATATCGCCCTCTGGAAGTTCGAGACCCCAAAGTACATGGTCACTGTCATTGATGCT------------------------------------------------------------------------------------------------------------------------------------------------------------------------------------------------------------------------------------------------------------------------------------------------------------------------------------------------------------------------------GGTACAAGGGTTGGGAGAAGGAGACCAAGGCTGGCAAGTTCACCGGCAAGACCCTCCTCGAGGCTATTGACTCCATCGAACCCCCCAACCGTCCTACCGACAAGCCCCTCCGTCTTCCCCTTCAGGATGTCTACAAGATCAGTGGTATCGGAACGGTGCCCGTCGGCCGTGTCGAGACCGGTATCATCAAGCCCGGCATGGTCGTCACCTTTGCCCCCGCTGGTGTCACCACTGAAGTCAAGTCCGTCGAGATGCATCACAMGCAGCTTCTTCAGGGTGTCCCCGGTGACAACGTCGGCTTCAACGTGAAGAACGTTTCCGTCAAGGAAGTCCGTCGTGGCAACGTYGCTGGTGACTCCAAGAACGACCCCCCTTCTGGCGCCGCTTCCTTCAACGCCCAGGTCATTGTCATCAACCACCCTGGTCAGATTGGTAACGGTTACGCCCCCGTTCTCGATTGCCACACTGCCCACATTGCTTGCAAGTTCGCCGAGCTCCTTGAGAAGATCGACCGCCGTACTGGTAAGTCGGTTGAGAACAACCCCAAGTTCATCAAGTCTGGTGACTCCGCCATTGTCAAGATGGAGCCT--------------------------------------------------------------CAAGAAAGTGAAAAAAGTTTTGGAGATTGTCTGCCACAACTGTAGCAAAGTGTTGGCCGATGAAGTTGGTCTTCCCTTTACTCCATGAAGCTTTTCAGCTTGCTGGATGCTAACGTGAATTCTCAGAGCGATCCCGAGTTTGTCACAGCCGTCAACACCCGCGATCCGAAACTCCGATTCAAACGCGTCTGGGCCGTGTGCAAGAAGAAGCGCAAGTGCGAGAACGAGGATAGACAGGACAAGAATAAGGATGAAGACTTTGCGCCAGGTGTCAAGAGCGTCGTTCTCGAAGGACATGGCGGATGCGGCAACATGCAGCCGCAGGTAAGACAGGCCGCGCTGCAACTGAAGGCCGCTTTCGAAGTTGTGTCGGAAGAGGGTCCCAAGAGGAAGGAGACCGTGAACATTAGCGCCGAAATGGCGCACGGTATTCTTCGCCGCATCTCTGACCGCGATTTGCACAATATTGGTCTCAACTCGGACTATGCCCGTCCTGAGTGGATGGTTATCACTGTTCTCCCTGTCCCCCCTCCTCCTGTGCGTCCTAGTATTTCCATGGATGGTACTGGTACCGGCATGAGAAATGAGGACGATTTGACCTACAAGCTTGGCGACATTATTCGCGCCAACGGCAATGTCAAGCAAGCCATTCGCGAAGGATCGCCGCAACATATTGCGCGTGATTTCGAGGAGCTGCTGCAATATCATGTTGCCACCTATATGGA---------ATCGTGCAAGTCAGCGCGTACACCTGCGACCGATGCGGCTGCGAAATTTTCCAGCCCATCACGGACAAGCAGTATGGCCCTCTGATGATGTGCCCGTCAAACGACTGCAAAAACAACCAGTCCAAGGGACAGCTGAACCCCTCGACGCGTGCTTCTAAATTCCTCCCCTTTCAGGAGGTCAAGATACAGGAAATGGCCGAGCAGGTCCCCATTGGTCAGATCCCTCGATCTCTCACAGTTCACTGCTTCGGCAGCCTCGTGCGTCGCGTGAACCCCGGTGACGTTGTCGACATCTCTGGCATTTTCCTYCCCACGCCCTATACTGGCTTCAAGGCAATGAAGGCCGGTCTCTTGACCGACACATATCTCGAGGCTCACTACATCCGCCAGCACAAGAAAGCTTACAGCGAGATGATTGTTGACCCYTCGTTGGTGCGACGCATCGAAAAGTACAGGCAGACTGGCCAGGTCTACGAACTGCTTGCCAAGTCGATTGCGCCCGAAATCTTCGGCCACCTCGACGTCAAGAAGGCGCTTCTCCTCCTGCTCATCGGTGGTGTCGGTAAGGAGATGGGCGACGGTATGAAGATCAGGGGAGACCTCAACATCTGCATGAT---
>Akanthomyces_waltergamsiiYFCC_883
?????????????????????????????????????????????????????????????????????????????????????????????????????????????????????????????????????????????????????????????????????????????????????????????????????????????????????????????????????????????????????????????????????????????????????????????????????????????????????????????????????????????????????????????????????????????????????????????????????????????????????????????????????????????????????????????????????????????????????????????????????????????????????????????????????????????????????????????????????????????????????????????????????????????????????????????????????????????????????????????????????????????????????????????????????????????????????????????????????????????????????????????????ATTACTGGTACTTCCCAGGCCGATTGCGCTATTCTCATCATTGCTGCCGGTACTGGTGAGTTCGAGGCTGGTATCTCCAAGGATGGCCAGACCCGTGAGCACGCTCTCCTCGCTTTCACCCTTGGTGTCAAGCAGCTCATTGTCGCCATCAACAAGATGGACACTGCT------------------CAGTGGGCCGAGGCTCGTTACCAGGAAATTATCAAGGAGACCTCCAACTTCATCAAGAAGGTCGGCTACAACCCCAAGACTGTTGCCTTCGTTCCCATCTCCGGCTTCAACGGCGACAACATGCTTACTGCCTCCACCAACTGCCCCTGGTACAAGGGTTGGGAGAAGGAGACCAAGGCTGGCAAGTCCACTGGCAAGACCCTCCTCGAGGCTATCGACGCCATCGAGCCCCCCAAGCGTCCCCTCGACAAGCCTCTCCGTCTTCCCCTCCAGGATGTCTACAAGATCGGTGGTATCGGAACGGTGCCCGTCGGTCGTGTCGAGACTGGTATCATCAAGCCGGGTATGGTCGTCACCTTCGCCCCCGCTGGTGTCACCACTGAAGTCAAGTCCGTCGAGATGCACCACGAGCAGCTGCCCGAGGGTGTTCCCGGTGACAACGTCGGCTTCAACGTGAAGAACGTTTCCGTCAAGGAAATCCGTCGTGGTAACGTCGCTGGTGACTCCAAGAACGACCCCCCCAAGGGTGCCGCTTCTTTCAACGCCCAGGTCATTGTTATCAACCACCCTGGCCAGATTGGTAACGGTTACGCCCCCGTTCTCGACTGCCACACTGCCCACATTGCTTGCAAGTTCGCCGAGCTCCTCGAGAAGATCGACCGCCGTACTGGTAAGTCGGTTGAGAACAACCCCAAGTTCATCAAGTCTGGTGACTCCGCCATCGTCAAGATGGTTCCCTCCAAGCCCATGTGCGTTGAGGCTTTCACCGACTACCCTCCTCTGGGCCGTTTCGCCGTCCGCAAGAAAGTGAAGAAGGTTTTGGAGATTGTCTGCCACAATTGCAGCAAAGTGTTGGCCGATGAAGTTGGTCTTCCCTTGACTCCATGAAGCCCTTGAGCTTGCTGGATGCTAACGTGAATTCTCAGAGCGACCCCGAGTTTGTCACAGCCATCAACACTCGCGATCCGAAACTCCGATTCAAGCGCGTCTGGGCCGTGTGCAAGAAGAAGCGCAAGTGTGAGAACGAGGACAGGCAAGATAAGAACAAGGATGAAGAGTTCGCTCCCGGCGCCAAGAACGTCGTTCTCGAAGGACACGGTGGATGCGGTAACATGCAGCCGCAAGTGAGACAAGCCGCGCTGCAGCTGAAGGCCGCTTTTGAGGTGACTTCGGAAGAGGGCCCCAAGAGGAAGGAGACTGTCAACATCAGCGCTGAGATGGCGCACGGTATTCTTCGCCGCATCTCTGAACGCGATTTGCACAACATTGGTCTCAACTCCGACTATGCCCGTCCCGAGTGGATGATTATTACTGTTCTACCTGTCCCCCCTCCTCCCGTGCGTCCTAGTATCTCCATGGATGGTACTGGTACCGGCATGAGAAATGAAGACGATCTGACCTACAAGCTTGGCGACATTATCCGCGCCAACGGTAATGTCAAGCAGGCTATTCGCGAAGGATCACCGCAGCACATTGCCCGTGATTTTGAGGAGTTGCTGCAGTATCATGTTGCTACCTACATGGAGTCAAGCCCATTGTGCAGGTCAGCGCGTACACTTGCGATCGATGTGGTTGCGAAATCTTCCAGCCCGTCACGGACAAGCAGTACGGCCCTCTGATGATGTGCCCATCAAACGACTGCAAAAATAACCAGTCCAAGGGGCAGCTGAACCCCTCGACGCGTGCCTCCAAATTCCTGCCCTTCCAGGAGGTCAAGGTCCAGGAAATGGCCGAGCAGGTCCCCATTGGTCAGATTCCTCGATCTCTCACAGTTCACTGCTACGGCAGTCTTGTGCGTCGTGTCAATCCCGGCGACGTTGTCGACATATCCGGCATTTTCCTGCCCACACCCTACACCGGCTTCAAGGCTATGAAGGCCGGTCTCTTGACCGATACCTATCTCGAGGCCCACTACATTCGCCAGCACAAGAAGGCCTACAGCGAGATGATTGTTGACCCTTCATTGGTGCGACGCATCGAAAAGTACCGACAGACTGGCCAGGTCTACGAACTGCTTGCCAAGTCTATTGCGCCTGAAATTTTCGGCCATCTCGACGTCAAGAAGGCCCTCCTTCTCCTGCTCATCGGTGGTGTCGGCAAGGAAATGGGCGACGGTATGAAAATCAGAGGAGACCTCAACATCTGCATGATGGG
>DSSZ110
?????????????????????????????????????????????????????????????????????????????????????????????????????????????????????????????????????????????????????????????????????????????????????????????????????????????????????????????????????????????????????????????????????????????????????????????????????????????????????????????????????????????????????????????????????????????????????????????????????????????????????????????????????????????????????????????????????????????????????????????????????????????????????????????????????????????????????????????????????????????????????????????????????????????????????????????????????????????????????????????????????????????????????????????????????????????????????????????????????????????????????????????????-----------------GGCCGATTGCGCTATTCTCATCATTGCCGCCGGTACTGGTGAGTTCGAGGCTGGTATTTCCAAGGATGGCCAGACCCGTGAGCACGCTCTCCTCGCCTTCACCCTCGGTGTTAAGCAGCTCATTGTTGCCATCAACAAGATGGACACTACCCTTAAGAACCCTAAGGACCAGTGGGTTGAGGCCCGTTACCTTGAGATCATCAAGGAGACCTCCAACTTCATCAAGAAGGTTGGCTACAACCCCAAGACTGTTCCTTTCGTCCCCATCTCCGGCTTCAACGGCGACAACATGATCGATACCACTAAGAGATGCCGCTGGTACAAGGGTTGGGAGAAGGAGACCAAGGCTGGCAAGTTCACCGGCAAGACCCTCCTCGAGGCTATTGACTCCATCGAACCCCCCAACCGTCCTACCGACAAGCCCCTCCGTCTTCCCCTTCAGGATGTCTACAAGATCAGTGGTATCGGAACGGTGCCCGTCGGCCGTGTCGAGACCGGTATCATCAAGCCCGGCATGGTCGTCACCTTTGCCCCCGCTGGTGTCACCACTGAAGTCAAGTCCGTCGAGATGCATCACACGCAGCTTCTTCAGGGTGTCCCCGGTGACAACGTCGGCTTCAACGTGAAGAACGTTTCCGTCAAGGAAGTCCGTCGTGGCAACGTCGCTGGTGACTCCAAGAACGACCCCCCTTTTGGCGCCGCTTCCTTCAACGCCCAGGTCATTGTCATCAACCACCCTGGTCAGATTGGTAACGGTTACGCCCCCGTTCTCGATTGCCACACTGCCCACATTGCTTGCAAGTTCGCCGAGCTCCTTGAGAAGATCGACCGCCGTACTGGTAAGTCGGTTGAGAACAACCCCAAGTTCATCAAGTCTGGTGACTCCGCCATTGTCAAGATGGAGCCTTCCAAGCCCATGTGCGTTGAGGC-TTCACCGACTACCCTCCTCTGGGCC-----------------------------------------GTCTGCCACAACTGTAGCAAAGTGTTGGCCGATGAAGTTGGTCTTCCCTTTACTCCATGAAGCTTTTCAGCTTGCTGGATGCTAACGTGAATTCTCAGAGCGATCCCGAGTTTGTCACAGCCGTCAACACCCGCGATCCGAAACTCCGATTCAAACGCGTCTGGGCCGTGTGCAAGAAGAAGCGCAAGTGCGAGAACGAGGATAGACAGGACAAGAATAAGGATGAAGACTTTGCTCCAGGCGTCAAGAGTGTTGTTCTCGAAGGACATGGCGGATGCGGCAACATGCAGCCGCAGGTAAGACAGGCCGCGTTGCAACTCAAGGCCGCTTTCGAAGTTGTGTCGGAAGAGGGCCCCAAGAGGAAGGAGACCGTGAATATTAGCGCCGAAATGGCGCACGGTATTCTTCGCCGCATCTCTGACCGCGATTTGCACAATATTGGTCTCAACTCGGACTATGCCCGTCCTGAGTGGATGGTTATTACTGTTCTACCTGTTCCCCCTCCTCCTGTGCGTCCTAGTATTTCCATGGATGGTACTGGTACCGGCATGAGAAATGAGGACGATTTGACCTACAAGCTTGGCGACATTATTCGCGCCAACGGTAATGTCAAGCAAGCCATTCGCGAAGGATCGCCGCAACACATTGCGCGTGATTTCGAAGAGCTCCTACAATATCATG-------------------------ATCGTGCAAGTCAGCGCGTACACCTGCGACCGATGCGGCTGCGAAATTTTCCAGCCCATCACGGACAAGCAGTACGGCCCTCTGATGATGTGCCCGTCAAACGACTGCAAAAACAACCAGTCCAAGGGACAGCTGAACCCCTCGACGCGTGCTTCTAAATTTCTCCCCTTCCAGGAGGTCAAGATACAGGAAATGGCCGAGCAGGTCCCCATTGGTCAGATCCCTCGATCTCTCACAGTTCACTGCTTCGGCAGCCTCGTGCGTCGCGTGAACCCAGGTGACGTTGTCGACATCTCTGGCATTTTCCTCCCCACGCCCTACACTGGCTTCAAGGCCATGAAGGCTGGTCTCTTGACCGATACATATCTCGAGGCTCACTACATCCGCCAGCACAAGAAGGCTTACAGCGAGATGATTGTTGACCCTTCGTTGGTGCGACGCATCGAAAAGTACAGACAGACTGGCCAGGTCTACGAACTGCTTGCCAAGTCGATTGCGCCCGAAATCTTCGGCCACCTCGACGTCAAGAAGGCGCTTCTCCTCCTGCTCATCGGTGGTGTCGGCAAGGAGATGGGCGA------------------------------------------
>LCQ34
?????????????????????????????????????????????????????????????????????????????????????????????????????????????????????????????????????????????????????????????????????????????????????????????????????????????????????????????????????????????????????????????????????????????????????????????????????????????????????????????????????????????????????????????????????????????????????????????????????????????????????????????????????????????????????????????????????????????????????????????????????????????????????????????????????????????????????????????????????????????????????????????????????????????????????????????????????????????????????????????????????????????????????????????????????????????????????????????????????????????????????????????????--------------CCAGGCCGATTGCGCTATTCTCATCATTGCCGCCGGTACTGGTGAGTTCGAGGCTGGTATTTCCAAGGATGGCCAGACCCGTGAGCACGCTCTCCTCGCCTTCACCCTCGGTGTCAAGCAGCTCATTGTTGCCATCAACAAGATGGACACTACCCTTAAGAACCCTAAGGACCAGTGGATTGAGGCCCGTTACCTTGAGATCATCAAGGAGACCTCCAACTTCATCAAGAAGGTTGGCTACAACCCCAAGACTGTTCCTTTCGTCCCCATCTCCGGCTTCAACGGCGACAACATGATCGATACCACTAAGAGATGCCGCTGGTACAAGGGTTGGGAGAAGGAGACCAAGGCTGGCAAGTTCACCGGCAAGACCCTCCTCGAGGCTATTGACTCCATCGAACCCCCCAACCGTCCTACCGACAAGCCCCTCCGTCTTCCCCTTCAGGATGTCTACAAGATCAGTGGTATCGGAACGGTGCCCGTCGGCCGTGTCGAGACCGGTATCATCAAGCCCGGCATGGTCGTCACCTTTGCCCCCGCTGGTGTCACCACTGAAGTCAAGTCCGTCGAGATGCATCACACGCAGCTTCTTCAGGGTGTCCCCGGTGACAACGTCGGCTTCAACGTGAAGAACGTTTCCGTCAAGGAAGTCCGTCGTGGCAACGTCGCTGGTGACTCCAAGAACGACCCCCCTTTTGGCGCCGCTTCCTTCAACGCCCAGGTCATTGTCATCAACCACCCTGGTCAGATTGGTAACGGTTACGCCCCCGTTCTCGATTGCCACACTGCCCACATTGCTTGCAAGTTCGCCGAGCTTCTTGAGAAGATCGACCGCCGTACTGGTAAGTCGGTTGAGAACAACCCCAAGTTCATCAAGTCTGGTGACTCCGCCATTGTCAAGATGGAGCCTTCCAAGCCCATGTGCGTTGAGGCTTC-ACCGAC-----------------------------??????????????????????????????????????????????????????????????????????????????????????????????????????????????????????????????????????????????????????????????????????????????????????????????????????????????????????????????????????????????????????????????????????????????????????????????????????????????????????????????????????????????????????????????????????????????????????????????????????????????????????????????????????????????????????????????????????????????????????????????????????????????????????????????????????????????????????????????????????????????????????????????????????????????????????????????????????????????????????????????????????????????????????????????????????????????????????????????????????????????????????????????????????????????????????????????????????????????????????????????????????????????????????????????????????????????????????????????????????????????????????????????????????????????????????????????????????????????????????????????????????????????????????????????????????????????????????????????????????????????????????????????????????????????????????????????????????????????????????????????????????????????????????????????????????????????????????????????????????????????????????????????????????????????????????????????????????????????????????????????????????????????????????????????????????????????????????????????????????????
>Samsoniella_alboaurantiumCBS_240_32
?????????????????????????????????????????????????????????????????????????????????????????????????????????????????????????????????????????????????????????????????????????????????????????????????????????????????????????????????????????????????????????????????????????????????????????????????????????????????????????????????????????????????????????????????????????????????????????????????????????????????????????????????????????????????????????????????????????????????????????????????????????????????????????????????????????????????????????????????????????????????????????????????????????????????????????????????????????????????????????????????????????????????????????????????????????????????????????????????????????????????????????????????------------------------------------------------------------TTCGAGGCTGGTATCTCCAAGGATGGCCAGACCCGTGAGCACGCTCTCCTCGCCTTCACCCTCGGTGTTAAGCAGCTCATTGTTGCCATCAACAAGATGGACACTACCAGGTCGGACCCCAAGGCCCCGTGGGTTGAGGCCCGTTACCTTGAGATCATCAAGGAGACCTCCAACTTCATCAAGAAGGTTGGCTACAACCCCAAGACTGTTGCTTTCGTCCCCATCTCCGGCTTCAACGGCGACAACATGATCGAACCCGGCCAGTTCTGCCCCTGGTACAAGGGTTGGGAGAAGGAGACCAAGGCTGGCAAGTCCACCGGCAAGACCCTCCTCGAGGCTATTGACTCCATCGACCCCCCCAACCGTCCTACCGACAAGCCCCTCCGTCTTCCCCTTCAGGATGTCTACAAGATCGGTGGTATCGGAACGGTGCCCGTCGGCCGTGTCGAGACCGGTATCATCAAGCCCGGCATGGTCGTCACCTTTGCCCCCGCTGGTGTCACCACTGAAGTCAAGTCCGTCGAGATGCATCACGCGCAGCTTGCTGAGGGTGTCCCCGGTGACAACGTCGGCTTCAACGTGAAGAACGTTTCCGTCAAGGAGATCCGTCCGTGGTACGTCGCTGGTGACTCCAAGAACGACCCCCCTTCGGGCGTCGCTTCCTTCAACGCCCAGGTCATTGTCATCAACCACCCTGGTCAGATTGGTAACGGTTACGCCCCCGTTCTCGATTGCCACACTGCCCACATTGCTTGCAAGTTCGCCGAGCTCCTTGAGAAGATCGACCGCCGTACCGGTAAGTCGGTTGAGAACAACCCCAAGTTCATTAAGTCTGGTGACTCCGCCATTGTCAAGATGGAGCCTTCCAAGCCCATGTGCGTTGAGGC-TTCACCGACTACCCTCCTCTGGGCCGTTTCGCCGTCCGCAAGAAAGTGAAAAAAGTTTTGGAGATTGTCTGCCACAACTGTAGCAAAGTGTTGGCCGATGAAGTTGGTCTTCCCTTTACTCCATGAAGCTTTTCAGCTTGCTGGATGCTAACGTGAATTCTCAGAGCGATCCCGAGTTTGTCACAGCCGTCAACACCCGCGATCCGAAACTCCGATTCAAACGCGTCTGGGCCGTGTGCAAGAAGAAGCGCAAGTGCGAGAACGAGGATAGACAGGACAAGAATAAGGATGAAGACTTTGCGCCAGGTGTCAAGAGCGTCGTTCTCGAAGGACATGGCGGATGCGGCAACATGCAGCCGCAGGTAAGACAGGCCGCGCTGCAACTCAAGGCCGCTTTCGAAGTTGTGTCGGAAGAGGGCCCCAAGAGGAAGGAGACCGTGAACATTAGCGCCGAAATGGCGCACGGTATTCTTCGCCGCATCTCTGACCGCGATTTGCACAATATTGGTCTCAACTCGGACTATGCCCGTCCTGAGTGGATGGTTATCACTGTTCTACCTGTCCCCCCTCCTCCTGTGCGTCCTAGTATTTCCATGGATGGTACTGGTACCGGCATGAGAAATGAGGACGATTTGACCTACAAGCTTGGCGACATTATTCGCGCCAACGGCAATGTCAAGCAAGCCATTCGCGAAGGATCGCCGCAACACATTGCGCGTGATTTCGAGGAGCTGCT---------------------------?????????????????????????????????????????????????????????????????????????????????????????????????????????????????????????????????????????????????????????????????????????????????????????????????????????????????????????????????????????????????????????????????????????????????????????????????????????????????????????????????????????????????????????????????????????????????????????????????????????????????????????????????????????????????????????????????????????????????????????????????????????????????????????????????????????????????????????????????????????????????????????????????????????????????????????????????????????????????????
>Samsoniella_alboaurantiumCBS_262_58T
?????????????????????????????????????????????????????????????????????????????????????????????????????????????????????????????????????????????????????????????????????????????????????????????????????????????????????????????????????????????????????????????????????????????????????????????????????????????????????????????????????????????????????????????????????????????????????????????????????????????????????????????????????????????????????????????????????????????????????????????????????????????????????????????????????????????????????????????????????????????????????????????????????????????????????????????????????????????????????????????????????????????????????????????????????????????????????????????????????????????????????????????????------------------------------------------------------------------GCTGGTATCTCCAAGGATGGCCAGACCCGTGAGCACGCTCTCCTCGCCTTCACCCTCGGTGTTAAGCAGCTCATTGTTGCCATCAACAAGATGGACACTACCAGGTCGGACCCCAAGGCCCCGTGGGTTGAGGCCCGTTACCTTGAGATCATCAAGGAGACCTCCAACTTCATCAAGAAGGTTGGCTACAACCCCAAGACTGTTGCTTTCGTCCCCATCTCCGGCTTCAACGGCGACAACATGATCGAACCCGGCCAGTTCTGCCCCTGGTACAAGGGTTGGGAGAAGGAGACCAAGGCTGGCAAGTCCACCGGCAAGACCCTCCTCGAGGCTATTGACTCCATCGACCCCCCCAACCGTCCTACCGACAAGCCCCTCCGTCTTCCCCTTCAGGATGTCTACAAGATCGGTGGTATCGGAACGGTGCCCGTCGGCCGTGTCGAGACCGGTATCATCAAGCCCGGCATGGTCGTCACCTTTGCCCCCGCTGGTGTCACCACTGAAGTCAAGTCCGTCGAGATGCATCACGCGCAGCTTGCTGAGGGTGTCCCCGGTGACAACGTCGGCTTCAACGTGAAGAACGTTTCCGTCAAGGAGATCCGTCCGTGGTACGTCGCTGGTGACTCCAAGAACGACCCCCCTTCGGGCGTCGCTTCCTTCAACGCCCAGGTCATTGTCATCAACCACCCTGGTCAGATTGGTAACGGTTACGCCCCCGTTCTCGATTGCCACACTGCCCACATTGCTTGCAAGTTCGCCGAGCTCCTTGAGAAGATCGACCGCCGTACCGGTAAGTCGGTTGAGAACAACCCCAAGTTCATTAAGTCTGGTGACTCCGCCATTGTCAAGATGGAGCCTTCCAAGCCCATGTGCGTTGAGGCTTTCACCGACTACCCTCCTCTGGGCCGTTTCGCCGTCCG-----------------------------------------------AAGTGTTGGCCGATGAAGTTGGTCTTCCCTTTACTCCATGAAGCTTTTCAGCTTGCTGGATGCTAACGTGAATTCTCAGAGCGATCCCGAGTTTGTCACAGCCGTCAACACCCGCGATCCGAAACTCCGATTCAAACGCGTCTGGGCCGTGTGCAAGAAGAAGCGCAAGTGCGAGAACGAGGATAGACAGGACAAGAATAAGGATGAAGACTTTGCGCCAGGTGTCAAGAGCGTCGTTCTCGAAGGACATGGCGGATGCGGCAACATGCAGCCGCAGGTAAGACAGGCCGCGCTGCAACTCAAGGCCGCTTTCGAAGTTGTGTCGGAAGAGGGCCCCAAGAGGAAGGAGACCGTGAACATTAGCGCCGAAATGGCGCACGGTATTCTTCGCCGCATCTCTGACCGCGATTTGCACAATATTGGTCTCAACTCGGACTATGCCCGTCCTGAGTGGATGGTTATCACTGTTCTACCTGTCCCCCCTCCTCCTGTGCGTCCTAGTATTTCCATGGATGGTACTGGTACCGGCATGAGAAATGAGGACGATTTGACCTACAAGCTTGGCGACATTATTCGCGCCAACGGCAATGTCAAGCAAGCCATTCGCGAAGGATCGCCGCAACACATTGCGCGTGATTTCGAGGAGCTGCTG--------------------------?????????????????????????????????????????????????????????????????????????????????????????????????????????????????????????????????????????????????????????????????????????????????????????????????????????????????????????????????????????????????????????????????????????????????????????????????????????????????????????????????????????????????????????????????????????????????????????????????????????????????????????????????????????????????????????????????????????????????????????????????????????????????????????????????????????????????????????????????????????????????????????????????????????????????????????????????????????????????????
>Samsoniella_alpinaYFCC_5818T
AAGACTCACATCAACGTCGTCGTTATCGGGTGCGTTTCCACGCTTAACGACTACGATACCGACGAACCATAAATACTGACTACTAGACAGCCACGTCGATTCCGGCAAGTCTACCACCGTAAGTTATCTCTCAACAGTAGAGTGGCGTTTCAGCCCTCGAACTGACGATTCTGCCCCGCCTCGCCGGTGTCCATGTAAAGTTCAAACAGCTAACTCGTGACGCAGACTGGTCATCTAATCTACAAGTGCGGTGGTATTGACAAGCGTACCATCGACAAGTTCGAGAAGGTAAGCATCTCATTCTGCGATTTTTTTTAGCCTCATTTTCCCTCGATCGCTCGCTGCGCAATTTTTTGCCGGCCAGCAGCGATCGTCCCGTCACTGTGGCCACTGGTCATTACCCCTCCTTGGTGCGGCAAAATTTTCTGAGTGCCTTATCATCGGGGTGGGGCTACTCTCAAAAATACCCCGCCACCTGTCGCAAGCTTCCGCTTCTCACAGGC--CAGAAATCATTTCGCACCCACGCTGTCAACATCTTGCTAACCATCATCCTCTACAGGAAGCCGCTGAACTCGGCAAGGGTTCCTTCAAGTATGCCTGGGTTCTTGACAAGCTCAAGGCCGAGCGTGAGCGTGGTATCACCATCGATATCGCCCTCTGGAAGTTCGAGACCCCCAAGTTCATGGTCACTGTCATTGATGCTCCCGGTCACCGTGATTTCATCAAGAACATGAT--------------CCAGGCCGATTGCGCTATTCTCATCATTGCCGCCGGTACTGGTGAGTTCGAGGCTGGTATTTCCAAGGATGGCCAGACCCGTGAGCACGCTCTCCTCGCCTTCACCCTCGGTGTTAAGCAGCTCATTGTTGCCATCAACAAGATGGACACTACCAAAGTGAACCCCAAAGCCCCGTGGCTTGAGGCCCGTTACCTTGAGATCATCAAGGAGACCTCCAACTTCATCAAGAAGGTTGGCTACAACCCCAAGACTGTTGCTTTCGTCCCCATCTCCGGCTTCAACGGCGACAACATGATCGAACCCGGCGAGGACTGCCCCTGGTACAAGGGTTGGGAGAAGGAGACCAAGGCTGGCAAGTCCACCGGCAAGACCCTCCTCGAGGCTATTGACTCCATCGACCCCCCCAACCGTCCTACCGACAAGCCCCTCCGTCTTCCCCTTCAGGATGTCTACAAGATCGGTGGTATCGGAACGGTGCCCGTCGGCCGTGTCGAGACCGGTATCATCAAGCCCGGCATGGTCGTCACCTTTGCCCCCGCTGGTGTCACCACTGAAGTCAAGTCCGTCGAGATGCATCACGCGCAGCTTGCTGAGGGTGTCCCCGGTGACAACGTCGGCTTCAACGTGAAGAACGTTTCCGTCAAGGAAATCCGTCGTGGTAACGTCGCTGGTGACTCCAAGAACGACCCCCCTTCGGGCGTCGCTTCCTTCAACGCCCAGGTCATTGTCATCAACCACCCTGGTCAGATTGGTAACGGTTACGCCCCCGTTCTCGATTGCCACACTGCCCACATTGCTTGCAAGTTCGCCGAGCTCCTTGAGAAGATCGACCGCCGTACCGGTAAGTCGGTTGAGAACAACCCCAAGTTCATTAAGTCTGGTGACTCCGCCATTGTCAAGATGGAGCCTTCCAAGCCCATGTGCGTTGAGGCTTTCACCGACTACCCTCCTCTG-----------------CAAGAAAGTGAAAAAAGTTTTGGAGATTGTCTGCCACAACTGTAGCAAAGTGTTGGCCGATGAAGTTGGTCTTCCCTTTACTCCATGAAGCTTTTCAGCTTGCTGGATGCTAACGTGAATTCTCAGAGCGATCCCGAGTTTGTCACAGCCGTCAACACCCGCGATCCGAAACTCCGATTCAAACGCGTCTGGGCCGTGTGCAAGAAGAAGCGCAAGTGCGAGAACGAGGATAGACAGGACAAGAATAAGGATGAAGACTTTGCGCCAGGTGTCAAGAGCGTCGTTCTCGAAGGACATGGCGGATGCGGCAACATGCAGCCGCAGGTAAGACAGGCCGCGCTGCAACTGAAGGCCGCTTTCGAAGTTGTGTCGGAAGAGGGCCCCAAGAGGAAGGAGACCGTGAACATTAGCGCCGAAATGGCGCACGGTATTCTTCGCCGCATCTCTGACCGCGATTTGCACAATATTGGTCTCAACTCGGACTATGCCCGTCCTGAGTGGATGGTTATCACTGTTCTCCCTGTCCCCCCTCCTCCTGTGCGTCCTAGTATTTCCATGGATGGTACTGGTACCGGCATGAGAAATGAGGACGATTTGACCTACAAGCTTGGCGACATTATTCGCGCCAACGGCAATGTCAAGCAAGCCATTCGCGAAGGATCGCCGCAACATATTGCGCGTGATTTCGAGGAGCTGCTGCAATATCATGTTGCCACCTATATGG-GTCAAGCCCATCGTGCAAGTCAGCGCGTACACCTGCGACCGATGCGGCTGCGAAATTTTCCAGCCCATCACGGACAAGCAGTACGGCCCTCTGATGATGTGCCCGTCAAACGACTGCAAAAACAACCAGTCCAAGGGACAGCTGAACCCCTCGACGCGTGCTTCTAAATTTCTCCCCTTCCAGGAGGTCAAGATACAGGAAATGGCCGAGCAGGTCCCCATTGGTCAGATCCCTCGATCTCTTACAGTTCACTGCTTCGGCAGCCTCGTGCGTCGCGTGAACCCCGGTGACGTTGTCGACATCTCTGGCATTTTCCTTCCCACGCCCTACACTGGCTTCAAGGCAATGAAGGCCGGTCTCTTGACGGACACATATCTCGAGGCTCACTACATCCGCCAGCACAAGAAAGCTTACAGCGAGATGATTGTTGACCCTTCGTTGGTGCGACGCATCGAAAAGTACAGGCAGACTGGCCAGGTCTACGAACTGCTTGCCAAGTCGATTGCGCCCGAAATCTTCGGCCACCTCGACGTTAAGAAGGCGCTTCTCCTCCTGCTCATCGGTGGTGTCGGCAAGGAGATGGGTGACGGTATGAAGATCAGGGGAGATCTCAACATCTGCATGATGGG
>Samsoniella_alpinaYFCC_5831
AAGACTCACATCAACGTCGTCGTTATCGGGTGCGTTTCCACGCTTAACGACTACGATACCGACGAACCATAAATACTGACTACTAGACAGCCACGTCGATTCCGGCAAGTCTACCACCGTAAGTTATCTCTCAACAGTAGAGTGGCGTTTCAGCCCTCGAACTGACGATTCTGCCCCGCCTCGCCGGTGTCCATGTAAAGTTCAAACAGCTAACTCGTGACGCAGACTGGTCATCTAATCTACAAGTGCGGTGGTATTGACAAGCGTACCATCGACAAGTTCGAGAAGGTAAGCATCTCATTCTGCGATTTTTTTTAGCCTCATTTTCCCTCGATCGCTCGCTGCGCAATTTTTTGCCGGCCAGCAGCGATCGTCCCGTCACTGTGGCCACTGGTCATTACCCCTCCTTGGTGCGGCAAAATTTTCTGAGTGCCTTATCATCGGGGTGGGGCTACTCTCAAAAATACCCCGCCACCTGTCGCAAGCTTCCGCTTCTCACAGGC--CAGAAATCATTTCGCACCCACGCTGTCAACATCTTGCTAACCATCATCCTCTACAGGAAGCCGCTGAACTCGGCAAGGGTTCCTTCAAGTATGCCTGGGTTCTTGACAAGCTCAAGGCCGAGCGTGAGCGTGGTATCACCATCGATATCGCCCTCTGGAAGTTCGAGACCCCCAAGTTCATGGTCACTGTCATTGATGCTCCCGGTCACCGTGATTTCATCAAGAACATGAT--------------CCAGGCCGATTGCGCTATTCTCATCATTGCCGCCGGTACTGGTGAGTTCGAGGCTGGTATTTCCAAGGATGGCCAGACCCGTGAGCACGCTCTCCTCGCCTTCACCCTCGGTGTTAAGCAGCTCATTGTTGCCATCAACAAGATGGACACTACCAAAGTGAACCCCAAAGCCCCGTGGCTTGAGGCCCGTTACCTTGAGATCATCAAGGAGACCTCCAACTTCATCAAGAAGGTTGGCTACAACCCCAAGACTGTTGCTTTCGTCCCCATCTCCGGCTTCAACGGCGACAACATGATCGAACCCGGCGAGGACTGCCCCTGGTACAAGGGTTGGGAGAAGGAGACCAAGGCTGGCAAGTCCACCGGCAAGACCCTCCTCGAGGCTATTGACTCCATCGACCCCCCCAACCGTCCTACCGACAAGCCCCTCCGTCTTCCCCTTCAGGATGTCTACAAGATCGGTGGTATCGGAACGGTGCCCGTCGGCCGTGTCGAGACCGGTATCATCAAGCCCGGCATGGTCGTCACCTTTGCCCCCGCTGGTGTCACCACTGAAGTCAAGTCCGTCGAGATGCATCACGCGCAGCTTGCTGAGGGTGTCCCCGGTGACAACGTCGGCTTCAACGTGAAGAACGTTTCCGTCAAGGAAATCCGTCGTGGTAACGTCGCTGGTGACTCCAAGAACGACCCCCCTTCGGGCGTCGCTTCCTTCAACGCCCAGGTCATTGTCATCAACCACCCTGGTCAGATTGGTAACGGTTACGCCCCCGTTCTCGATTGCCACACTGCCCACATTGCTTGCAAGTTCGCCGAGCTCCTTGAGAAGATCGACCGCCGTACCGGTAAGTCGGTTGAGAACAACCCCAAGTTCATTAAGTCTGGTGACTCCGCCATTGTCAAGATGGAGCCTTCCAAGCCCATGTGCGTTGAGGCTTTCACCGACTACCCTCCTCTG-----------------CAAGAAAGTGAAAAAAGTTTTGGAGATTGTCTGCCACAACTGTAGCAAAGTGTTGGCCGATGAAGTTGGTCTTCCCTTTACTCCATGAAGCTTTTCAGCTTGCTGGATGCTAACGTGAATTCTCAGAGCGATCCCGAGTTTGTCACAGCCGTCAACACCCGCGATCCGAAACTCCGATTCAAACGCGTCTGGGCCGTGTGCAAGAAGAAGCGCAAGTGCGAGAACGAGGATAGACAGGACAAGAATAAGGATGAAGACTTTGCGCCAGGTGTCAAGAGCGTCGTTCTCGAAGGACATGGCGGATGCGGCAACATGCAGCCGCAGGTAAGACAGGCCGCGCTGCAACTGAAGGCCGCTTTCGAAGTTGTGTCGGAAGAGGGCCCCAAGAGGAAGGAGACCGTGAACATTAGCGCCGAAATGGCGCACGGTATTCTTCGCCGCATCTCTGACCGCGATTTGCACAATATTGGTCTCAACTCGGACTATGCCCGTCCTGAGTGGATGGTTATCACTGTTCTCCCTGTCCCCCCTCCTCCTGTGCGTCCTAGTATTTCCATGGATGGTACTGGTACCGGCATGAGAAATGAGGACGATTTGACCTACAAGCTTGGCGACATTATTCGCGCCAACGGCAATGTCAAGCAAGCCATTCGCGAAGGATCGCCGCAACATATTGCGCGTGATTTCGAGGAGCTGCTGCAATATCATGTTGCCACCTATA----GTCAAGCCCATCGTGCAAGTCAGCGCGTACACCTGCGACCGATGCGGCTGCGAAATTTTCCAGCCCATCACGGACAAGCAGTACGGCCCTCTGATGATGTGCCCGTCAAACGACTGCAAAAACAACCAGTCCAAGGGACAGCTGAACCCCTCGACGCGTGCTTCTAAATTTCTCCCCTTCCAGGAGGTCAAGATACAGGAAATGGCCGAGCAGGTCCCCATTGGTCAGATCCCTCGATCTCTTACAGTTCACTGCTTCGGCAGCCTCGTGCGTCGCGTGAACCCCGGTGACGTTGTCGACATCTCTGGCATTTTCCTTCCCACGCCCTACACTGGCTTCAAGGCAATGAAGGCCGGTCTCTTGACGGACACATATCTCGAGGCTCACTACATCCGCCAGCACAAGAAAGCTTACAGCGAGATGATTGTTGACCCTTCGTTGGTGCGACGCATCGAAAAGTACAGGCAGACTGGCCAGGTCTACGAACTGCTTGCCAAGTCGATTGCGCCCGAAATCTTCGGCCACCTCGACGTTAAGAAGGCGCTTCTCCTCCTGCTCATCGGTGGTGTCGGCAAGGAGATGGGTGACGGTATGAAGATCAGGGGAGATCTCAACATCTGCATGATGGG
>Samsoniella_anhuiensisRCEF2590
?????????????????????????????????????????????????????????????????????????????????????????????????????????????????????????????????????????????????????????????????????????????????????????????????????????????????????????????????????????????????????????????????????????????????????????????????????????????????????????????????????????????????????????????????????????????????????????????????????????????????????????????????????????????????????????????????????????????????????????????????????????????????????????????????????????????????????????????????????????????????????????????????????????????????????????????????????????????????????????????????????????????????????????????????????????????????????????????????????????????????????????????????-------------------------------------------------------------TCGAGGCTGGTATTTCCAAGGATGGCCAGACCCGTGAGCACGCTCTCCTCGCCTTCACCCTCGGTGTTAAGCAGCTCATTGTTGCCATCAACAAGATGGACACTGCCGC------------------GTGGGCTGAGGCCCGTTACAATGAGATCATCAAGGAGACCTCCAACTTCATCAAGAAGGTTGGCTACAACCCCAAGACTGTTGCTTTCGTCCCCATCTCCGGCTTCAACGGCGACAACATGATCGAGGCCTCCAAGAACTGCCCCTGGTACAAGGGTTGGGAGAAGGAGACCAAGGCTGGCAAGTCCACCGGCAAGACCCTCCTCGAGGCTATTGACTCCATCGACCCCCCCAACCGTCCTACCGACAAGCCCCTCCGTCTTCCCCTTCAGGATGTCTACAAGATCGGTGGTATCGGAACGGTGCCCGTCGGCCGTGTCGAGACCGGTATCATCAAGCCCGGCATGGTCGTCACCTTTGCCCCCGCTGGTGTCACCACTGAAGTCAAGTCCGTCGAGATGCATCACGCGCAGCTTGCTGAGGGTGTCCCCGGTGACAATGTCGGCTTCAACGTGAAGAACGTTTCCGTCAAGGAAATCCGTCGTGGTAACGTCGCTGGTGACTCCAAGAACGACCCCCCTTCTGGCGTCGCTTCCTTCAACGCCCAGGTCATTGTCATCAACCACCCTGGTCAGATTGGTAACGGTTACGCCCCCGTTCTCGATTGCCACACTGCCCACATTGCTTGCAAGTTCGCCGAGCTCCTTGAGAAGATCGACCGCCGTACCGGTAAGTCGGTTGAGAACAACCCCAAGTTCATTAAGTCTGGTGACTCCGCCATTGTCAAGATGGAGCC------------------------------------------------------------------GAAGGTGAAAAAAGTTTTGGACATTGTCTGCCACAACTGTAGCAAAGTGTTGGCCGATGAAGTTGGTCTTCCCTTTACTCCATGAAGCTTTTCAGCTTGCTGGATGCTAACGTGAATTCTCAGAGCGATCCCGAGTTTGTCACAGCCGTCAACACCCGCGATCCGAAACTCCGATTCAAACGCGTCTGGGCCGTGTGCAAGAAGAAGCGCAAGTGCGAGAACGAGGATAGACAGGACAAGAATAAGGATGAAGACTTTGCGCCAGGCGTCAAAAGCGTTGTTCTCGAAGGACATGGCGGATGCGGGAACATGCAGCCGCAGGTAAGACAGGCCGCGCTGCAACTCAAGGCCGCTTTCGAAGTTGTGTCGGAAGAGGCCCCCAAGAGGAAGGAGACCGTGAACATTAGCGCCGAAATGGCGCACGGTATTCTTCGCCGCATCTCTGACCGCGATTTGCACAATATTGGTCTCAACTCGGACTATGCCCGTCCTGAGTGGATGGTTATTACTGTTCTACCAGTTCCCCCTCCTCCTGTGCGTCCTAGTATTTCCATGGATGGTACTGGTACAGGCATGAGTAATGAGGACGACTTGACCTACAAGCTTGGCGACATTATTCGCGCCAACGGTAATGTCAAGCAAGCCATTCGCGAAGGATCGCCGCAACACATTGCGCGTGATTTCGAGGAGCTGCTACAATATCATGTTGCCACCTATATGGA?????????????????????????????????????????????????????????????????????????????????????????????????????????????????????????????????????????????????????????????????????????????????????????????????????????????????????????????????????????????????????????????????????????????????????????????????????????????????????????????????????????????????????????????????????????????????????????????????????????????????????????????????????????????????????????????????????????????????????????????????????????????????????????????????????????????????????????????????????????????????????????????????????????????????????????????????????????????????????
>Samsoniella_anhuiensisRCEF2830
?????????????????????????????????????????????????????????????????????????????????????????????????????????????????????????????????????????????????????????????????????????????????????????????????????????????????????????????????????????????????????????????????????????????????????????????????????????????????????????????????????????????????????????????????????????????????????????????????????????????????????????????????????????????????????????????????????????????????????????????????????????????????????????????????????????????????????????????????????????????????????????????????????????????????????????????????????????????????????????????????????????????????????????????????????????????????????????????????????????????????????????????????-------------------CCGATTGCGCTATTCTCATCATTGCCGCCGGTACTGGTGAGTTCGAGGCTGGTATTTCCAAGGATGGCCAGACCCGTGAGCACGCTCTCCTCGCCTTCACCCTCGGTGTTAAGCAGCTCATTGTTGCCATCAACAAGATGGACACTGCCGC------------------GTGGGCTGAGGCCCGTTACAATGAGATCATCAAGGAGACCTCCAACTTCATCAAGAAGGTTGGCTACAACCCCAAGACTGTTGCTTTCGTCCCCATCTCCGGCTTCAACGGCGACAACATGATCGAGGCCTCCAAGAACTGCCCCTGGTACAAGGGTTGGGAGAAGGAGACCAAGGCTGGCAAGTCCACCGGCAAGACCCTCCTCGAGGCTATTGACTCCATCGACCCCCCCAACCGTCCTACCGACAAGCCCCTCCGTCTTCCCCTTCAGGATGTCTACAAGATCGGTGGTATCGGAACGGTGCCCGTCGGCCGTGTCGAGACCGGTATCATCAAGCCCGGCATGGTCGTCACCTTTGCCCCCGCTGGTGTCACCACTGAAGTCAAGTCCGTCGAGATGCATCACGCGCAGCTTGCTGAGGGTGTCCCCGGTGACAATGTCGGCTTCAACGTGAAGAACGTTTCCGTCAAGGAAATCCGTCGTGGTAACGTCGCTGGTGACTCCAAGAACGACCCCCCTTCTGGCGTCGCTTCCTTCAACGCCCAGGTCATTGTCATCAACCACCCTGGTCAGATTGGTAACGGTTACGCCCCCGTTCTCGATTGCCACACTGCCCACATTGCTTGCAAGTTCGCCGAGCTCCTTGAGAAGATCGACCGCCGTACCGGTAAGTCGGTTGAGAACAACCCCAAGTTCATTAAGTCTGGTGACTCCGCCATTGTCAAGATGGAGCCTTCCAAG-----------------------------------------------------------GAAGGTGAAAAAAGTTTTGGAGATTGTCTGCCACAACTGTAGCAAAGTGTTGGCCGATGAAGTTGGTCTTCCCTTTACTCCATGAAGCTTTTCAGCTTGCTGGATGCTAACGTGAATTCTCAGAGCGATCCCGAGTTTGTCACAGCCGTCAACACCCGCGATCCGAAACTCCGATTCAAACGCGTCTGGGCCGTGTGCAAGAAGAAGCGCAAGTGCGAGAACGAGGATAGACAGGACAAGAATAAGGATGAAGACTTTGCGCCAGGCGTCAAAAGCGTTGTTCTCGAAGGACATGGCGGATGCGGCAACATGCAGCCGCAGGTAAGACAGGCCGCGCTGCAACTCAAGGCCGCTTTCGAAGTTGTGTCGGAAGAGGGCCCCAAGAGGAAGGAGACCGTGAACATTAGCGCCGAAATGGCGCACGGTATTCTTCGCCGCATCTCTGACCGCGATTTGCACAATATTGGTCTCAACTCGGACTATGCCCGTCCTGAGTGGATGGTTATTACTGTTCTACCTGTTCCCCCTCCTCCTGTGCGTCCTAGTATTTCCATGGATGGTACTGGTACAGGCATGAGAAATGAGGACGACTTGACCTACAAGCTTGGCGACATTATTCGCGCCAACGGTAATGTCAAGCAAGCCATTCGCGAAGGATCGCCGCAACACATTGCGCGTGATTTCGAGGAGCTGCTACAATATCATGTTGCCACCTATATGGA?????????????????????????????????????????????????????????????????????????????????????????????????????????????????????????????????????????????????????????????????????????????????????????????????????????????????????????????????????????????????????????????????????????????????????????????????????????????????????????????????????????????????????????????????????????????????????????????????????????????????????????????????????????????????????????????????????????????????????????????????????????????????????????????????????????????????????????????????????????????????????????????????????????????????????????????????????????????????????
>Samsoniella_antleroidesYFCC_6016T
AAGACTCACATCAACGTCGTCGTTATCGGGTGCGTTTCCACGCTTAACGACTACGATACCGACGAACCATAAATACTGACTACTAGACAGCCACGTCGATTCCGGCAAGTCTACCACCGTAAGTTATCTCTCAACGGTAGAGTGGCGTTTCAGCCCTCGAACCGACGATTCTGCCCCGCCTCGCCGGTGTCCATGTAAAGTTCAAACAGCTAACTCATGACGCAGACTGGTCATCTAATCTACAAGTGCAAGGGTATTGACCAGCGTACCATCGACAAGTTCGAGAAGGTAAGCATCTCATTCTGCGATTTTTTTTAGCCTCATTTTCCCTCGATCGCTCGCTGCGCAATTTTTTACCGGCCAGCAGCGATCGTCCTGTCACTGTGGCCACTGGTCATTACCCCTCCTTGGTGCCGCAAAATTTTCTGAGTGCCTTATCATCGGGGTGGGGCTACTCTCAAAAATACCCCGCCACCTGTCGCAAGCTTCCGCTTCTCACAGGCAAAAAAAATCATTTCGCACCCACGCTGTCAACATTTTGCTAACCATCATCCTCTACAGGAAGCCCATGAACTCGGCAAGGGTTCCTTCAAGTATGCCTGGGTTCTTGACAAGCTCAAGGCCGAGCGTGAGCGTGGTATCACCATCGATATCGCCCTCTGGAAGTTCGAGACCCCAAAGTACATGGTCACTGTCATTGATGCTCCCGGTCACCGTGATTTCATCAAGAACATGATATTACTGGTACTTCCCAGGCCGATTGCGCTATTCTCATCATTGCCGCCGGTACTGGTGAGTTCGAGGCTGGTATTTCCAAGGATGGCCAGACCCGTGAGCACGCTCTCCTCGCCTTCACCCTCGGTGTTAAGCAGCTCATTGTTGCCATCAACAAGATGGACACTACCCTTAAGAACCCTGACGACCAGTGGATTGAGGCCCGTTACCTTGAGATCATCAAGGAGACCTCCAACTTCATCAAGAAGGTTGGCTACAACCCCAAGACTGTTCCTTTCGTCCCCATCTCCGGCTTCAACGGCGACAACATGATCGATACCACTGAGAGATGCCGCTGGTACAAGGGTTGGGAGAAGGAGACCAAGGCTGGCAAGTTCACCGGCAAGACCCTCCTCGAGGCTATTGACTCCATCGAACCCCCCAACCGTCCTACCGACAAGCCCCTCCGTCTTCCCCTTCAGGATGTCTACAAGATCAGTGGTATCGGAACGGTGCCCGTCGGCCGTGTCGAGACCGGTATCATCAAGCCCGGCATGGTCGTCACCTTTGCCCCCGCTGGTGTCACCACTGAAGTCAAGTCCGTCGAGATGCATCACACGCAGCTTCTTCAGGGTGTCCCCGGTGACAACGTCGGCTTCAACGTGAAGAACGTTTCCGTCAAGGAAGTCCGTCGTGGCAACGTCGCTGGTGACTCCAAGAACGACCCCCCTTCTGGCGCCGCTTCCTTCAACGCCCAGGTCATTGTCATCAACCACCCTGGTCAGATTGGTAACGGTTACGCCCCCGTTCTCGATTGCCACACTGCCCACATTGCTTGCAAGTTCGCCGAGCTCCTTGAGAAGATCGACCGCCGTACTGGTAAGTCGGTTGAGAACAACCCCAAGTTCATCAAGTCTGGTGACTCCGCCATTGTCAAGATGGAGCCTTCCAAGCCCATGTGCGTTGAGGCTTTCACCGACTACCCTCCTCTGGGCCGTTTCGCCGTC--CAAGAAAGTGAAAAAAGTTTTGGAGATTGTCTGCCACAACTGTAGCAAAGTGTTGGCCGATGAAGTTGGTCTTCCCTTTACTCCATGAAGCTTTTCAGCTTGCTGGATGCTAACGTGAATTCTCAGAGCGATCCCGAGTTTGTCACAGCCGTCAACACCCGCGATCCGAAACTCCGATTCAAACGCGTCTGGGCCGTGTGCAAGAAGAAGCGCAAGTGCGAGAACGAGGATAGACAGGACAAGAATAAGGATGAAGACTTTGCGCCAGGCGTCAAGAGTGTTGTTCTCGAAGGACATGGCGGATGCGGCAACATGCAGCCGCAGGTAAGACAGGCCGCGTTGCAACTCAAGGCCGCTTTCGAAGTTGTGTCGGAAGAGGGCCCCAAGAGGAAGGAGACCGTGAATATTAGCGCCGAAATGGCACACGGTATTCTTCGCCGCATCTCTGACCGCGATTTGCACAATATTGGTCTCAACTCGGACTATGCCCGTCCTGAGTGGATGGTTATTACTGTTCTACCTGTTCCCCCTCCTCCTGTGCGTCCTAGTATTTCCATGGATGGTACTGGTACCGGCATGAGAAATGAGGACGATTTGACCTACAAGCTTGGCGACATTATTCGCGCCAACGGTAATGTCAAGCAAGCCATTCGCGAAGGATCGCCGCAACACATTGCGCGTGATTTCGAGGAGCTTCTACAATATCATGTTGCCACCTATATGGAGTCAAGCCCATCGTGCAAGTCAGCGCGTACACCTGCGACCGATGCGGCTGCGAAATTTTCCAGCCCATCACGGACAAGCAGTACGGCCCTCTGATGATGTGCCCGTCAAACGACTGCAAAAACAATCAGTCCAAGGGACAGCTGAACCCCTCGACGCGTGCTTCTAAATTCCTCCCCTTCCAGGAGGTCAAGATACAGGAAATGGCCGAGCAGGTCCCCATTGGTCAGATCCCTCGATCTCTCACAGTTCACTGCTTCGGCAGCCTCGTGCGTCGCGTGAACCCCGGTGACGTTGTCGACATCTCTGGCATTTTCCTCCCCACGCCCTATACTGGCTTCAAGGCAATGAAGGCCGGTCTCTTGACCGACACATATCTCGAGGCTCACTACATCCGCCAGCACAAGAAAGCTTACAGCGAGATGATTGTTGACCCTTCGTTGGTGCGACGCATCGAAAAGTACAGGCAGACTGGCCAGGTCTACGAACTGCTTGCCAAGTCGATTGCGCCCGAAATCTTCGGCCACCTCGACGTCAAGAAGGCGCTTCTCCTCCTGCTCATCGGTGGTGTCGGTAAGGAGATGGGCGACGGTATGAAGATCAGGGGAGACCTGAACATCTGCATGATGGG
>Samsoniella_antleroidesYFCC_6113
AAGACTCACATCAACGTCGTCGTTATCGGGTGCGTTTCCACGCTTAACGACTACGATACCGACGAACCATAAATACTGACTACTAGACAGCCACGTCGATTCCGGCAAGTCTACCACCGTAAGTTATCTCTCAACGGTAGAGTGGCGTTTCAGCCCTCGAACCGACGATTCTGCCCCGCCTCGCCGGTGTCCATGTAAAGTTCAAACAGCTAACTCATGACGCAGACTGGTCATCTAATCTACAAGTGCAAGGGTATTGACCAGCGTACCATCGACAAGTTCGAGAAGGTAAGCATCTCATTCTGCGATTTTTTTTAGCCTCATTTTCCCTCGATCGCTCGCTGCGCAATTTTTTACCGGCCAGCAGCGATCGTCCTGTCACTGTGGCCACTGGTCATTACCCCTCCTTGGTGCCGCAAAATTTTCTGAGTGCCTTATCATCGGGGTGGGGCTACTCTCAAAAATACCCCGCCACCTGTCGCAAGCTTCCGCTTCTCACAGGCAAAAAAAATCATTTCGCACCCACGCTGTCAACATTTTGCTAACCATCATCCTCTACAGGAAGCCCATGAACTCGGCAAGGGTTCCTTCAAGTATGCCTGGGTTCTTGACAAGCTCAAGGCCGAGCGTGAGCGTGGTATCACCATCGATATCGCCCTCTGGAAGTTCGAGACCCCAAAGTACATGGTCACTGTCATTGATGCTCCCGGTCACCGTGATTTCATCAAGAACATGATATTACTGGTACTTCCCAGGCCGATTGCGCTATTCTCATCATTGCCGCCGGTACTGGTGAGTTCGAGGCTGGTATTTCCAAGGATGGCCAGACCCGTGAGCACGCTCTCCTCGCCTTCACCCTCGGTGTTAAGCAGCTCATTGTTGCCATCAACAAGATGGACACTACCCTTAAGAACCCTGACGACCAGTGGATTGAGGCCCGTTACCTTGAGATCATCAAGGAGACCTCCAACTTCATCAAGAAGGTTGGCTACAACCCCAAGACTGTTCCTTTCGTCCCCATCTCCGGCTTCAACGGCGACAACATGATCGATACCACTGAGAGATGCCGCTGGTACAAGGGTTGGGAGAAGGAGACCAAGGCTGGCAAGTTCACCGGCAAGACCCTCCTCGAGGCTATTGACTCCATCGAACCCCCCAACCGTCCTACCGACAAGCCCCTCCGTCTTCCCCTTCAGGATGTCTACAAGATCAGTGGTATCGGAACGGTGCCCGTCGGCCGTGTCGAGACCGGTATCATCAAGCCCGGCATGGTCGTCACCTTTGCCCCCGCTGGTGTCACCACTGAAGTCAAGTCCGTCGAGATGCATCACACGCAGCTTCTTCAGGGTGTCCCCGGTGACAACGTCGGCTTCAACGTGAAGAACGTTTCCGTCAAGGAAGTCCGTCGTGGCAACGTCGCTGGTGACTCCAAGAACGACCCCCCTTCTGGCGCCGCTTCCTTCAACGCCCAGGTCATTGTCATCAACCACCCTGGTCAGATTGGTAACGGTTACGCCCCCGTTCTCGATTGCCACACTGCCCACATTGCTTGCAAGTTCGCCGAGCTCCTTGAGAAGATCGACCGCCGTACTGGTAAGTCGGTTGAGAACAACCCCAAGTTCATCAAGTCTGGTGACTCCGCCATTGTCAAGATGGAGCCTTCCAAGCCCATGTGCGTTGAGGCTTTCACCGACTACCCTCCTCTGGGCCGTTTCGCCGTCCGCAAGAAAGTGAAAAAAGTTTTGGAGATTGTCTGCCACAACTGTAGCAAAGTGTTGGCCGATGAAGTTGGTCTTCCCTTTACTCCATGAAGCTTTTCAGCTTGCTGGATGCTAACGTGAATTCTCAGAGCGATCCCGAGTTTGTCACAGCCGTCAACACCCGCGATCCGAAACTCCGATTCAAACGCGTCTGGGCCGTGTGCAAGAAGAAGCGCAAGTGCGAGAACGAGGATAGACAGGACAAGAATAAGGATGAAGACTTTGCGCCAGGCGTCAAGAGTGTTGTTCTCGAAGGACATGGCGGATGCGGCAACATGCAGCCGCAGGTAAGACAGGCCGCGTTGCAACTCAAGGCCGCTTTCGAAGTTGTGTCGGAAGAGGGCCCCAAGAGGAAGGAGACCGTGAATATTAGCGCCGAAATGGCGCACGGTATTCTTCGCCGCATCTCTGACCGCGATTTGCACAATATTGGTCTCAACTCGGACTATGCCCGTCCTGAGTGGATGGTTATTACTGTTCTACCTGTTCCCCCTCCTCCTGTGCGTCCTAGTATTTCCATGGATGGTACTGGTACCGGCATGAGAAATGAGGACGATTTGACCTACAAGCTTGGCGACATTATTCGCGCCAACGGTAATGTCAAGCAAGCCATTCGCGAAGGATCGCCGCAACACATTGCGCGTGATTTCGAGGAGCTTCTACAATATCATGTTGCCACCTATATGGAGTCAAGCCCATCGTGCAAGTCAGCGCGTACACCTGCGACCGATGCGGCTGCGAAATTTTCCAGCCCATCACGGACAAGCAGTACGGCCCTCTGATGATGTGCCCGTCAAACGACTGCAAAAACAATCAGTCCAAGGGACAGCTGAACCCCTCGACGCGTGCTTCTAAATTCCTCCCCTTCCAGGAGGTCAAGATACAGGAAATGGCCGAGCAGGTCCCCATTGGTCAGATCCCTCGATCTCTCACAGTTCACTGCTTCGGCAGCCTCGTGCGTCGCGTGAACCCCGGTGACGTTGTCGACATCTCTGGCATTTTCCTCCCCACGCCCTATACTGGCTTCAAGGCAATGAAGGCCGGTCTCTTGACCGACACATATCTCGAGGCTCACTACATCCGCCAGCACAAGAAAGCTTACAGCGAGATGATTGTTGACCCTTCGTTGGTGCGACGCATCGAAAAGTACAGGCAGACTGGCCAGGTCTACGAACTGCTTGCCAAGTCGATTGCGCCCGAAATCTTCGGCCACCTCGACGTCAAGAAGGCGCTTCTCCTCCTGCTCATCGGTGGTGTCGGTAAGGAGATGGGCGACGGTATGAAGATCAGGGGAGACCTGAACATCTGCATGATGGG
>Samsoniella_araneaRCEF2831
?????????????????????????????????????????????????????????????????????????????????????????????????????????????????????????????????????????????????????????????????????????????????????????????????????????????????????????????????????????????????????????????????????????????????????????????????????????????????????????????????????????????????????????????????????????????????????????????????????????????????????????????????????????????????????????????????????????????????????????????????????????????????????????????????????????????????????????????????????????????????????????????????????????????????????????????????????????????????????????????????????????????????????????????????????????????????????????????????????????????????????????????????---------------------GATTGCGCTATTCTTATCATTGCCGCCGGTACTGGTGAGTTCGAGGCTGGTATCTCCAAGGATGGCCAGACCCGTGAGCACGCTCTCCTCGCCTTCACCCTCGGTGTTAAGCAGCTCATTGTTGCCATCAACAAGATGGACACTGCCAA------------------TTGGGCTGAGGCCCGTTACCTTGAGATCATCAAGGAGACCTCCAACTTCATCAAGAAGGTTGGCTACAACCCCAAGACTGTTGCTTTCGTCCCCATCTCCGGCTTCAACGGCGACAACATGATCTTGGCCTCCACGAACTGCCCCTGGTACAAGGGCTGGGAGAAGGAGACCAAGGCTGGCAAGTCCACCGGCAAGACCCTCCTCGAGGCTATTGACTCCATCGAGCCCCCCAACCGTCCTACCGACAAGCCCCTCCGTCTTCCCCTTCAGGATGTCTACAAGATCGGTGGTATCGGAACGGTGCCCGTCGGCCGTGTCGAGACCGGTATCATCAAGCCCGGCATGGTCGTCACCTTTGCCCCCGCTGGTGTCACCACTGAAGTCAAGTCCGTCGAGATGCATCACCAGCAGCTTGTTCAGGGTGTCCCCGGTGACAACGTCGGCTTCAACGTGAAGAACGTTTCCGTCAAGGAAATCCGTCGTGGTAACGTCGCTGGTGACTCCAAGAACGACCCCCCTTCTGGCGCCGCTTCCTTCAACGCCCAGGTCATTGTCATCAACCACCCTGGTCAGATTGGTAACGGTTACGCCCCCGTTCTCGATTGCCACACTGCCCACATTGCTTGCAAGTTCGCCGAGATCCTTGAGAAGATCGACCGCCGTACCGGTAAGTCGGTTGAGAACAACCCCAAGTTCATCAAGTCTGGTGACTCCGCCATTGTCAAGATGGAGCCTTCCA-------------------------------------------------------------GAAGGTGAAAAAAGTTTTGGAGATTGTCTGCCACAACTGTAGCAAAGTGTTGGCCGATGAAGTTGGTCTTCCCTTTACTCCATGAAGCTTTTCAGCTTGCTGGATGCTAACGTGAATTCTCAGAGCGATCCCGAGTTTGTCACAGCCGTCAACACCCGCGATCCGAAACTCCGATTCAAACGCGTCTGGGCCGTGTGCAAGAAGAAGCGCAAGTGCGAGAACGAGGATAGACAGGACAAGAATAAGGATGAAGACTTTGCGCCAGGCGTCAAAAGCGTTGTTCTCGAAGGACATGGCGGATGCGGCAACATGCAGCCGCAGGTAAGACAGGCCGCGCTGCAACTCAAGGCCGCTTTCGAAGTTGTGTCGGAAGAGGGCCCCAAGAGGAAGGAGACCGTGAACATTAGCGCCGAAATGGCGCACGGTATTCTTCGCCGCATCTCTGACCGCGATTTGCACAATATTGGTCTCAACTCGGACTATGCCCGTCCTGAGTGGATGGTTATTACTGTTCTACCTGTCCCCCCTCCTCCTGTGCGTCCTAGTATTTCCATGGATGGTACTGGTACTGGCATGAGAAACGAGGACGATTTGACCTACAAGCTTGGCGACATTATTCGCGCCAACGGTAATGTCAAGCAAGCCATTCGCGAAGGATCGCCGCAACACATTGCGCGTGATTTCGAGGAGCTGCTACAATATCATGTTGCCACCTATATGG-?????????????????????????????????????????????????????????????????????????????????????????????????????????????????????????????????????????????????????????????????????????????????????????????????????????????????????????????????????????????????????????????????????????????????????????????????????????????????????????????????????????????????????????????????????????????????????????????????????????????????????????????????????????????????????????????????????????????????????????????????????????????????????????????????????????????????????????????????????????????????????????????????????????????????????????????????????????????????????
>Samsoniella_araneaRCEF2868
?????????????????????????????????????????????????????????????????????????????????????????????????????????????????????????????????????????????????????????????????????????????????????????????????????????????????????????????????????????????????????????????????????????????????????????????????????????????????????????????????????????????????????????????????????????????????????????????????????????????????????????????????????????????????????????????????????????????????????????????????????????????????????????????????????????????????????????????????????????????????????????????????????????????????????????????????????????????????????????????????????????????????????????????????????????????????????????????????????????????????????????????????---------------------GATTGCGCTATTCTTATCATTGCCGCCGGTACTGGTGAGTTCGAGGCTGGTATCTCCAAGGATGGCCAGACCCGTGAGCACGCTCTCCTCGCCTTCACCCTCGGTGTTAAGCAGCTCATTGTTGCCATCAACAAGATGGACACTGCCAA------------------TTGGGCTGAGGCCCGTTACCTTGAGATCATCAAGGAGACCTCCAACTTCATCAAGAAGGTTGGCTACAACCCCAAGACTGTTGCTTTCGTCCCCATCTCCGGCTTCAACGGCGACAACATGATCTTGGCCTCCACGAACTGCCCCTGGTACAAGGGCTGGGAGAAGGAGACCAAGGCTGGCAAGTCCACCGGCAAGACCCTCCTCGAGGCTATTGACTCCATCGAGCCCCCCAACCGTCCTACCGACAAGCCCCTCCGTCTTCCCCTTCAGGATGTCTACAAGATCGGTGGTATCGGAACGGTGCCCGTCGGCCGTGTCGAGACCGGTATCATCAAGCCCGGCATGGTCGTCACCTTTGCCCCCGCTGGTGTCACCACTGAAGTCAAGTCCGTCGAGATGCATCACCAGCAGCTTGTTCAGGGTGTCCCCGGTGACAACGTCGGCTTCAACGTGAAGAACGTTTCCGTCAAGGAAATCCGTCGTGGTAACGTCGCTGGTGACTCCAAGAACGACCCCCCTTCTGGCGCCGCTTCCTTCAACGCCCAGGTCATTGTCATCAACCACCCTGGTCAGATTGGTAACGGTTACGCCCCCGTTCTCGATTGCCACACTGCCCACATTGCTTGCAAGTTCGCCGAGATCCTTGAGAAGATCGACCGCCGTACCGGTAAGTCGGTTGAGAACAACCCCAAGTTCATCAAGTCTGGTGACTCCGCCATTGTCAAGATGGAGCCTTCCAAG--------------------------------------------------------------GGTGAAAAAAGTTTTGGAGATTGTCTGCCACAACTGTAGCAAAGTGTTGGCCGATGAAGTTGGTCTTCCCTTTACTCCATGAAGCTTTTCAGCTTGCTGGATGCTAACGTGAATTCTCAGAGCGATCCCGAGTTTGTCACAGCCGTCAACACCCGCGATCCGAAACTCCGATTCAAACGCGTCTGGGCCGTGTGCAAGAAGAAGCGCAAGTGCGAGAACGAGGATAGACAGGACAAGAATAAGGATGAAGACTTTGCGCCAGGCGTCAAAAGCGTTGTTCTCGAAGGACATGGCGGATGCGGCAACATGCAGCCGCAGGTAAGACAGGCCGCGCTGCAACTCAAGGCCGCTTTCGAAGTTGTGTCGGAAGAGGGCCCCAAGAGGAAGGAGACCGTGAACATTAGCGCCGAAATGGCGCACGGTATTCTTCGCCGCATCTCTGACCGCGATTTGCACAATATTGGTCTCAACTCGGACTATGCCCGTCCTGAGTGGATGGTTATTACTGTTCTACCTGTCCCCCCTCCTCCTGTGCGTCCTAGTATTTCCATGGATGGTACTGGTACTGGCATGAGAAACGAGGACGATTTGACCTACAAGCTTGGCGACATTATTCGCGCCAACGGTAATGTCAAGCAAGCCATTCGCGAAGGATCGCCGCAACACATTGCGCGTGATTTCGAGGAGCTGCTACAATATCATGTTGCCACCTATATGG-?????????????????????????????????????????????????????????????????????????????????????????????????????????????????????????????????????????????????????????????????????????????????????????????????????????????????????????????????????????????????????????????????????????????????????????????????????????????????????????????????????????????????????????????????????????????????????????????????????????????????????????????????????????????????????????????????????????????????????????????????????????????????????????????????????????????????????????????????????????????????????????????????????????????????????????????????????????????????????
>Samsoniella_asiaticaYFCC_869T
AAGACTCACATCAACGTCGTCGTTATCGGGTGCGTTTCCACGCTTAGCGACTACGATACCGACGAACCATAAATACTGACTACTAGACAGCCACGTCGATTCCGGCAAGTCTACCACGGTAAGTTATCTCTCAACGGTAGAGTGGCGTTTCAGCCCTCGAACCGACGATTCTGCCCCGCCTCGCCGGTGTCCATGTAAAGTTCAAACAGCTAACTCATGACGCAGACTGGTCATCTGATCTACAAGTGCGGCGGTATTGACAGCCGTACCATCGAAAAGTTCGAGAAGGTAAGCATCTCATTTTGCGATTTTTTTGAGCCTCATTTTCCCTCGATCGCTCGCTGCGCAATTTTTTGCCGGCCAGCAGCGATCGTCCCGTCACTGTGGCCACTGGTCATTACCCCTCCTTGGTGCGGCAAAATTTTCTGAGTGCCTTATCATCGGGGTGGGGCTACTCTCAAAAATACCCCACCACCTGTCGCAAGCTTTCCCTTCTCACAGGCAAAAAAAATCATTTCGCACCCACGCTGTCAACATTTTGCTAACCATCATCCTCTACAGGAAGCCAATGAACTCGGCAAGGGTTCCTTCAAGTATGCCTGGGTTCTTGACAAGCTCAAGGCCGAGCGTGAGCGTGGTATCACCATCGATATCGCCCTCTGGAAGTTCGAGACCCCCAAGTACATGGTCACTGTCATTGATGCTCCCGGTCACCGTGATTTCATCAAGAACATGATATTACTGGTACTTCCCAGGCCGATTGCGCTATTCTTATCATTGCCGCCGGTACTGGTGAGTTCGAGGCTGGTATCTCCAAGGATGGCCAGACCCGTGAGCACGCTCTCCTCGCCTTCACCCTCGGTGTTAAGCAGCTCATTGTTGCCATCAACAAGATGGACACTGCCAA------------------TTGGGCTGAGGCCCGTTACCTTGAGATCATCAAGGAGACCTCCAACTTCATCAAGAAGGTTGGCTACAACCCCAAGACTGTTGCTTTCGTCCCCATCTCCGGCTTCAACGGCGACAACATGATCTTGGCCTCCACGAACTGCCCCTGGTACAAGGGCTGGGAGAAGGAGACCAAGGCTGGCAAGTCCACCGGCAAGACCCTCCTCGAGGCTATTGACTCCATCGAGCCCCCCAACCGTCCTACCGACAAGCCCCTCCGTCTTCCCCTTCAGGATGTCTACAAGATCGGTGGTATCGGAACGGTGCCCGTCGGCCGTGTCGAGACCGGTATCATCAAGCCCGGCATGGTCGTCACCTTTGCCCCCGCTGGTGTCACCACTGAAGTCAAGTCCGTCGAGATGCATCACCAGCAGCTTGTTCAGGGTGTCCCCGGTGACAACGTCGGCTTCAACGTGAAGAACGTTTCCGTCAAGGAAATCCGTCGTGGTAACGTCGCTGGTGACTCCAAGAACGACCCCCCTTCTGGCGCCGCTTCCTTCAACGCCCAGGTCATTGTCATCAACCACCCTGGTCAGATTGGTAACGGTTACGCCCCCGTTCTCGATTGCCACACTGCCCACATTGCTTGCAAGTTCGCCGAGATCCTTGAGAAGATCGACCGCCGTACCGGTAAGTCGGTTGAGAACAACCCCAAGTTCATCAAGTCTGGTGACTCCGCCATTGTCAAGATGGAGCCTTCCAAGCCCATGTGCGTTGAGGCTTTCACCGACTACCCTCCTCTGGGCCGTTTCGCCGTCCGCAAGAAAGTGAAAAAAGTTTTGGAGATTGTCTGCCACAACTGTAGCAAAGTGTTGGCCGATGAAGTTGGTCTTCCCTTTACTCCATGAAGCTTTTCAGCTTGCTGGATGCTAACGTGAATTCTCAGAGCGATCCCGAGTTTGTCACAGCCGTCAACACCCGCGATCCGAAACTCCGATTCAAACGCGTCTGGGCCGTGTGCAAGAAGAAGCGCAAGTGCGAGAACGAGGATAGACAGGACAAGAATAAGGATGAAGACTTTGCGCCAGGCGTCAAAAGCGTTGTTCTCGAAGGACATGGCGGATGCGGCAACATGCAGCCGCAGGTAAGACAGGCCGCGCTGCAACTCAAGGCCGCTTTCGAAGTTGTGTCGGAAGAGGGCCCCAAGAGGAAGGAGACCGTGAACATTAGCGCCGAAATGGCGCACGGTATTCTTCGCCGCATCTCTGACCGCGATTTGCACAATATTGGTCTCAACTCGGACTATGCCCGTCCTGAGTGGATGGTTATTACTGTTCTACCTGTCCCCCCTCCTCCTGTGCGTCCTAGTATTTCCATGGATGGTACTGGTACTGGCATGAGAAACGAGGACGATTTGACCTACAAGCTTGGCGACATTATTCGCGCCAACGGTAATGTCAAGCAAGCCATTCGCGAAGGATCGCCGCAACACATTGCGCGTGATTTCGAGGAGCTGCTACAATATCATGTTGCCACCTACATGGAGTCAAGCCCATCGTGCAAGTCAGCGCGTACACCTGCGACCGATGCGGCTGCGAAATTTTCCAACCCATCACGGACAAGCAGTACGGCCCTCTGATGATGTGCCCGTCAAACGACTGCAAAAACAACCAGTCCAAGGGGCAGCTGAACCCCTCGACGCGTGCTTCTAAATTCCTCCCCTTCCAGGAGGTCAAGATACAGGAAATGGCCGAGCAGGTCCCCATTGGCCAGATCCCTCGATCTCTCACAGTTCACTGCTTCGGCAGCCTCGTGCGTCGCGTGAACCCCGGTGATGTTGTCGACATCTCTGGCATTTTCCTCCCCACGCCCTACACTGGCTTCAAGGCAATGAAGGCCGGTCTCTTGACCGACACATATCTCGAGGCTCACTACATCCGCCAGCACAAGAAAGCTTACAGCGAGATGATTGTTGACCCTTCGTTGGTGCGACGCATCGAAAAGTACAGGCAGACTGGCCAGGTCTACGAACTGCTTGCCAAGTCGATTGCGCCCGAAATCTTCGGCCACCTCGACGTCAAGAAGGCGCTTCTCCTCCTGCTCATCGGTGGTGTCGGCAAGGAGATGGGTGACGGAATGAAGATCAGGGGAGACCTCAACATCTGCATGATGGG
>Samsoniella_asiaticaYFCC_870
AAGACTCACATCAACGTCGTCGTTATCGGGTGCGTTTCCACGCTTAGCGACTACGATACCGACGAACCATAAATACTGACTACTAGACAGCCACGTCGATTCCGGCAAGTCTACCACGGTAAGTTATCTCTCAACGGTAGAGTGGCGTTTCAGCCCTCGAACCGACGATTCTGCCCCGCCTCGCCGGTGTCCATGTAAAGTTCAAACAGCTAACTCATGACGCAGACTGGTCATCTGATCTACAAGTGCGGCGGTATTGACAGCCGTACCATCGAAAAGTTCGAGAAGGTAAGCATCTCATTTTGCGATTTTTTTGAGCCTCATTTTCCCTCGATCGCTCGCTGCGCAATTTTTTGCCGGCCAGCAGCGATCGTCCCGTCACTGTGGCCACTGGTCATTACCCCTCCTTGGTGCGGCAAAATTTTCTGAGTGCCTTATCATCGGGGTGGGGCTACTCTCAAAAATACCCCACCACCTGTCGCAAGCTTTCCCTTCTCACAGGCAAAAAAAATCATTTCGCACCCACGCTGTCAACATTTTGCTAACCATCATCCTCTACAGGAAGCCAATGAACTCGGCAAGGGTTCCTTCAAGTATGCCTGGGTTCTTGACAAGCTCAAGGCCGAGCGTGAGCGTGGTATCACCATCGATATCGCCCTCTGGAAGTTCGAGACCCCCAAGTACATGGTCACTGTCATTGATGCTCCCGGTCACCGTGATTTCATCAAGAACATGATATTACTGGTACTTCCCAGGCCGATTGCGCTATTCTTATCATTGCCGCCGGTACTGGTGAGTTCGAGGCTGGTATCTCCAAGGATGGCCAGACCCGTGAGCACGCTCTCCTCGCCTTCACCCTCGGTGTTAAGCAGCTCATTGTTGCCATCAACAAGATGGACACTGCCAA------------------TTGGGCTGAGGCCCGTTACCTTGAGATCATCAAGGAGACCTCCAACTTCATCAAGAAGGTTGGCTACAACCCCAAGACTGTTGCTTTCGTCCCCATCTCCGGCTTCAACGGCGACAACATGATCTTGGCCTCCACGAACTGCCCCTGGTACAAGGGCTGGGAGAAGGAGACCAAGGCTGGCAAGTCCACCGGCAAGACCCTCCTCGAGGCTATTGACTCCATCGAGCCCCCCAACCGTCCTACCGACAAGCCCCTCCGTCTTCCCCTTCAGGATGTCTACAAGATCGGTGGTATCGGAACGGTGCCCGTCGGCCGTGTCGAGACCGGTATCATCAAGCCCGGCATGGTCGTCACCTTTGCCCCCGCTGGTGTCACCACTGAAGTCAAGTCCGTCGAGATGCATCACCAGCAGCTTGTTCAGGGTGTCCCCGGTGACAACGTCGGCTTCAACGTGAAGAACGTTTCCGTCAAGGAAATCCGTCGTGGTAACGTCGCTGGTGACTCCAAGAACGACCCCCCTTCTGGCGCCGCTTCCTTCAACGCCCAGGTCATTGTCATCAACCACCCTGGTCAGATTGGTAACGGTTACGCCCCCGTTCTCGATTGCCACACTGCCCACATTGCTTGCAAGTTCGCCGAGATCCTTGAGAAGATCGACCGCCGTACCGGTAAGTCGGTTGAGAACAACCCCAAGTTCATCAAGTCTGGTGACTCCGCCATTGTCAAGATGGAGCCTTCCAAGCCCATGTGCGTTGAGGCTTTCACCGACTACCCTCCTCTGGGCCGTTTCGCCGTCCGCAAGATAGTGAAAAAAGTTTTGGAGATTGTCTGCCACAACTGTAGCAAAGTGTTGGCCGATGAAGTTGGTCTTCCCTTTACTCCATGAAGCTTTTCAGCTTGCTGGATGCTAACGTGAATTCTCAGAGCGATCCCGAGTTTGTCACAGCCGTCAACACCCGCGATCCGAAACTCCGATTCAAACGCGTCTGGGCCGTGTGCAAGAAGAAGCGCAAGTGCGAGAACGAGGATAGACAGGACAAGAATAAGGATGAAGACTTTGCGCCAGGCGTCAAAAGCGTTGTTCTCGAAGGACATGGCGGATGCGGCAACATGCAGCCGCAGGTAAGACAGGCCGCGCTGCAACTCAAGGCCGCTTTCGAAGTTGTGTCGGAAGAGGGCCCCAAGAGGAAGGAGACCGTGAACATTAGCGCCGAAATGGCGCACGGTATTCTTCGCCGCATCTCTGACCGCGATTTGCACAATATTGGTCTCAACTCGGACTATGCCCGTCCTGAGTGGATGGTTATTACTGTTCTACCTGTCCCCCCTCCTCCTGTGCGTCCTAGTATTTCCATGGATGGTACTGGTACTGGCATGAGAAACGAGGACGATTTGACCTACAAGCTTGGCGACATTATTCGCGCCAACGGTAATGTCAAGCAAGCCATTCGCGAAGGATCGCCGCAACACATTGCGCGTGATTTCGAGGAGCTGCTACAATATCATGTTGCCACCTATATGGAGTCAAGCCCATCGTGCAAGTCAGCGCGTACACCTGCGACCGATGCGGCTGCGAAATTTTCCAACCCATCACGGACAAGCAGTACGGCCCTCTGATGATGTGCCCGTCAAACGACTGCAAAAACAACCAGTCCAAGGGGCAGCTGAACCCCTCGACGCGTGCTTCTAAATTCCTCCCCTTCCAGGAGGTCAAGATACAGGAAATGGCCGAGCAGGTCCCCATTGGCCAGATCCCTCGATCTCTCACAGTTCACTGCTTCGGCAGCCTCGTGCGTCGCGTGAACCCCGGTGATGTTGTCGACATCTCTGGCATTTTCCTCCCCACGCCCTACACTGGCTTCAAGGCAATGAAGGCCGGTCTCTTGACCGACACATATCTCGAGGCTCACTACATCCGCCAGCACAAGAAAGCTTACAGCGAGATGATTGTTGACCCTTCGTTGGTGCGACGCATCGAAAAGTACAGGCAGACTGGCCAGGTCTACGAACTGCTTGCCAAGTCGATTGCGCCCGAAATCTTCGGCCACCTCGACGTCAAGAAGGCGCTTCTCCTCCTGCTCATCGGTGGTGTCGGCAAGGAGATGGGTGACGGAATGAAGATCAGGGGAGACCTCAACATCTGCATGATGGG
>Samsoniella_asiaticaYFCC_871
AAGACTCACATCAACGTCGTCGTTATCGGGTGCGTTTCCACGCTTAGCGACTACGATACCGACGAACCATAAATACTGACTACTAGACAGCCACGTCGATTCCGGCAAGTCTACCACGGTAAGTTATCTCTCAACGGTAGAGTGGCGTTTCAGCCCTCGAACCGACGATTCTGCCCCGCCTCGCCGGTGTCCATGTAAAGTTCAAACAGCTAACTCATGACGCAGACTGGTCATCTGATCTACAAGTGCGGCGGTATTGACAGCCGTACCATCGAAAAGTTCGAGAAGGTAAGCATCTCATTTTGCGATTTTTTTGAGCCTCATTTTCCCTCGATCGCTCGCTGCGCAATTTTTTGCCGGCCAGCAGCGATCGTCCCGTCACTGTGGCCACTGGTCATTACCCCTCCTTGGTGCGGCAAAATTTTCTGAGTGCCTTATCATCGGGGTGGGGCTACTCTCAAAAATACCCCACCACCTGTCGCAAGCTTTCCCTTCTCACAGGCAAAAAAAATCATTTCGCACCCACGCTGTCAACATTTTGCTAACCATCATCCTCTACAGGAAGCCAATGAACTCGGCAAGGGTTCCTTCAAGTATGCCTGGGTTCTTGACAAGCTCAAGGCCGAGCGTGAGCGTGGTATCACCATCGATATCGCCCTCTGGAAGTTCGAGACCCCCAAGTTCATGGTCACTGTCATTGATGCTCCCGGTCACCGTGATTTCATCAAGAACATGATATTACTGGTACTTCCCAGGCCGATTGCGCTATTCTTATCATTGCCGCCGGTACTGGTGAGTTCGAGGCTGGTATCTCCAAGGATGGCCAGACCCGTGAGCACGCTCTCCTCGCCTTCACCCTCGGTGTTAAGCAGCTCATTGTTGCCATCAACAAGATGGACACTGCCAA------------------TTGGGCTGAGGCCCGTTACCTTGAGATCATCAAGGAGACCTCCAACTTCATCAAGAAGGTTGGCTACAACCCCAAGACAGTTGCTTTCGTCCCCATCTCCGGCTTCAACGGCGACAACATGATCTTGGCCTCCACGAACTGCCCCTGGTACAAGGGCTGGGAGAAGGAGACCAAGGCTGGCAAGTCCACCGGCAAGACCCTCCTCGAGGCTATTGACTCCATCGAGCCCCCCAACCGTCCTACCGACAAGCCCCTCCGTCTTCCCCTTCAGGATGTCTACAAGATCGGTGGTATCGGAACGGTGCCCGTCGGCCGTGTCGAGACCGGTATCATCAAGCCCGGCATGGTCGTCACCTTTGCCCCCGCTGGTGTCACCACTGAAGTCAAGTCCGTCGAGATGCATCACCAGCAGCTTGTTCAGGGTGTCCCCGGTGACAACGTCGGCTTCAACGTGAAGAACGTTTCCGTCAAGGAAATCCGTCGTGGTAACGTCGCTGGTGACTCCAAGAACGACCCCCCTTCTGGCGCCGCTTCCTTCAACGCCCAGGTCATTGTCATCAACCACCCTGGTCAGATTGGTAACGGTTACGCCCCCGTTCTCGATTGCCACACTGCCCACATTGCTTGCAAGTTCGCCGAGATCCTTGAGAAGATCGACCGCCGTACCGGTAAGTCGGTTGAGAACAACCCCAAGTTCATCAAGTCTGGTGACTCCGCCATTGTCAAGATGGAGCCTTCCAAGCCCATGTGCGTTGAGGCTTTCACCGACTACCCTCCTCTGGGCCGTTTCGCCGTCCGCAAGATAGTGAAAAAAGTTTTGGAGATTGTCTGCCACAACTGTAGCAAAGTGTTGGCCGATGAAGTTGGTCTTCCCTTTACTCCATGAAGCTTTTCAGCTTGCTGGATGCTAACGTGAATTCTCAGAGCGATCCCGAGTTTGTCACAGCCGTCAACACCCGCGATCCGAAACTCCGATTCAAACGCGTCTGGGCCGTGTGCAAGAAGAAGCGCAAGTGCGAGAACGAGGATAGACAGGACAAGAATAAGGATGAAGACTTTGCGCCAGGCGTCAAAAGCGTTGTTCTCGAAGGACATGGCGGATGCGGCAACATGCAGCCGCAGGTAAGACAGGCCGCGCTGCAACTCAAGGCCGCTTTCGAAGTTGTGTCGGAAGAGGGCCCCAAGAGGAAGGAGACCGTGAACATTAGCGCCGAAATGGCGCACGGTATTCTTCGCCGCATCTCTGACCGCGATTTGCACAATATTGGTCTCAACTCGGACTATGCCCGTCCTGAGTGGATGGTTATTACTGTTCTACCTGTCCCCCCTCCTCCTGTGCGCCCTAGTATTTCCATGGATGGTACTGGTACTGGCATGAGAAACGAGGACGATTTGACCTACAAGCTTGGCGACATTATTCGCGCCAACGGTAATGTCAAGCAAGCCATTCGCGAAGGATCGCCGCAACACATTGCGCGTGATTTCGAGGAGCTGCTACAATATCATGTTGCCACCTATATGGAGTCAAGCCCATCGTGCAAGTCAGCGCGTACACCTGCGACCGATGCGGCTGCGAAATTTTCCAACCCATCACGGACAAGCAGTACGGCCCTCTGATGATGTGCCCGTCAAACGACTGCAAAAACAACCAGTCCAAGGGGCAGCTGAACCCCTCGACGCGTGCTTCTAAATTCCTCCCCTTCCAGGAGGTCAAGATACAGGAAATGGCCGAGCAGGTCCCCATTGGCCAGATCCCTCGATCTCTCACAGTTCACTGCTTCGGCAGCCTCGTGCGTCGCGTGAACCCCGGTGATGTTGTCGACATCTCTGGCATTTTCCTCCCCACGCCCTACACTGGCTTCAAGGCAATGAAGGCCGGTCTCTTGACCGACACATATCTCGAGGCTCACTACATCCGCCAGCACAAGAAAGCTTACAGCGAGATGATTGTTGACCCTTCGTTGGTGCGACGCATCGAAAAGTACAGGCAGACTGGCCAGGTCTACGAACTGCTTGCCAAGTCGATTGCGCCCGAAATCTTCGGCCACCTCGACGTCAAGAAGGCGCTTCTCCTCCTGCTCATCGGTGGTGTCGGCAAGGAGATGGGTGACGGAATGAAGATCAGGGGAGACCTCAACATCTGCATGATGGG
>Samsoniella_aurantiaTBRC_7271T
?????????????????????????????????????????????????????????????????????????????????????????????????????????????????????????????????????????????????????????????????????????????????????????????????????????????????????????????????????????????????????????????????????????????????????????????????????????????????????????????????????????????????????????????????????????????????????????????????????????????????????????????????????????????????????????????????????????????????????????????????????????????????????????????????????????????????????????????????????????????????????????????????????????????????????????????????????????????????????????????????????????????????????????????????????????????????????????????????????????????????????????????????---------------------------------CTCATCATTGCCGCCGGTACTGGTGAGTTCGAGGCTGGTATTTCCAAGGATGGCCAGACCCGTGAGCACGCTCTCCTCGCCTTCACCCTCGGTGTTAAGCAGCTCATTGTTGCCATCAACAAGATGGACACTACCATTAAGAACCCTGAGGACCCGTGGATTGAGGCCCGTTACCTTGAGATCATCAAGGAGACCTCCAACTTCATCAAGAAGGTTGGCTACAACCCCAAGACTGTTCCTTTCGTCCCCATCTCCGGCTTCAACGGCGACAACATGATCGATACCACTAAGAGATGCCCCTGGTACAAGGGTTGGGAGAAGGAGACCAAGGCTGGCAAGTTCACCGGCAAGACCCTCCTCGAGGCTATTGACTCCATCGAACCCCCCAACCGTCCTACCGACAAGCCCCTCCGTCTTCCCCTTCAGGATGTCTACAAGATCAGTGGTATCGGAACGGTGCCCGTCGGCCGTGTCGAGACCGGTATCATCAAGCCCGGCATGGTCGTCACCTTTGCCCCCGCTGGTGTCACCACTGAAGTCAAGTCCGTCGAGATGCATCACACGCAGCTTCTTCAGGGTGTCCCCGGTGACAACGTCGGCTTCAACGTGAAGAACGTTTCCGTCAAGGAAGTCCGTCGTGGCAACGTCGCTGGTGACTCCAAGAACGACCCCCCTTTTGGCGCCGCTTCCTTCAACGCCCAGGTCATTGTCATCAACCACCCTGGTCAGATTGGTAACGGTTACGCCCCCGTTCTCGATTGCCACACTGCCCACATTGCTTGCAAGTTCGCCGAGCTCCTTGAGAAGATCGACCGCCGTACTGGTAAGTCGGTTGAGAACAACCCCAAGTTCATCAAGTCTGGTGACTCCGCCATTGTCAAGAT---------------------------------------------------------------------------------------------------------------------------------------------------------------------------------------------------AGCGATCCCGAGTTTGTCACAGCCGTCAACACCCGCGATCCGAAACTCCGATTCAAACGCGTCTGGGCCGTGTGCAAGAAGAAGCGCAAGTGCGAGAACGAGGATAGACAGGACAAGAATAAGGATGAAGACTTTGCGCCAGGTGTCAAGAGCGTTGTTCTCGAAGGACATGGCGGATGCGGCAACATGCAGCCGCAGGTAAGACAGGCCGCGCTGCAACTCAAGGCCGCTTTCGAAGTTGTGTCGGAAGAGGGCCCCAAGAGGAAGGAGACCGTGAACATTAGCGCCGAAATGGCGCACGGTATTCTTCGCCGCATCTCTGACCGCGATTTGCACAATATTGGTCTCAACTCGGACTATGCCCGTCCTGAGTGGATGGTTATTACTGTTCTACCTGTTCCCCCTCCTCCTGTGCGTCCTAGTATTTCCATGGATGGTACTGGTACCGGCATGAGAAATGAGGACGATTTGACCTACAAGCTTGGCGACATCATTCGCGCCAACGGTAATGTCAAGCAAGCCATTCGCGAAGGATCGCCGCAACATATTGCGCGTGATTTCGAGGAGCTGCTA--------------------------?????????????????????????????????????????????????????????????????????????????????????????????????????????????????????????????????????????????????????????????????????????????????????????????????????????????????????????????????????????????????????????????????????????????????????????????????????????????????????????????????????????????????????????????????????????????????????????????????????????????????????????????????????????????????????????????????????????????????????????????????????????????????????????????????????????????????????????????????????????????????????????????????????????????????????????????????????????????????????
>Samsoniella_aurantiaYFCC_874
AAGACTCACATCAACGTCGTCGTTATCGGGTGCGTTTCCACGCTGAACGACTACGATACCGACGAACCATAAATACTGACTACTAGACAGCCACGTCGATTCCGGCAAGTCTACCACCGTAAGTTATCTCTCAACGGTAGAGTGGCGTTTCAGCCCTCGAACCGACGATTCTGCCCCGCCTCGCCGGTGTCCATGTAAAGTTCAAACAGCTAACTCATGACGCAGACTGGTCATCTAATCTACAAGTGCAAGGGTATTGACCAGCGTACCATCGAAAAGTTCGAGAAGGTAAGCATCTCATTCTGCGATTTTTTTTAGCCTCATTTTCCCTCGATCGCTCGCTGCGCAATTTTTTACCGGCCAGCAGCGATCGTCCTGTCACTGTGGCCACTGGTCATTACCCCTCCTTGGTGCCGCAAAATTTTCTGAGTGCCTTATCATCGGGGTGGGGCTACTCTCAAAAATACCCCGCCACCTGTCGCAAGCTTCCGCTTCTCACAGGCAAAAAAAATAATTTCGCACCCACGCTGTCAACATTTTGCTAACCATCATCCTCTACAGGAAGCCGCTGAACTCGGCAAGGGTTCCTTCAAGTATGCCTGGGTTCTTGACAAGCTCAAGGCCGAGCGTGAGCGTGGTATCACCATCGATATCGCCCTCTGGAAGTTCGAGACCCCCAAGTTCCACGTCACTGTCATTGATGCTCCCGGTCACCGTGATTTCATCAAGAACATGATATTACTGGTACTTCCCAGGCCGATTGCGCTATTCTCATCATTGCCGCCGGTACTGGTGAGTTCGAGGCTGGTATTTCCAAGGATGGCCAGACCCGTGAGCACGCTCTCCTCGCCTTCACCCTCGGTGTTAAGCAGCTCATTGTTGCCATCAACAAGATGGACACTACCATTAAGAACCCTGAGGACCCGTGGATTGAGGCCCGTTACCTTGAGATCATCAAGGAGACCTCCAACTTCATCAAGAAGGTTGGCTACAACCCCAAGACTGTTCCTTTCGTCCCCATCTCCGGCTTCAACGGCGACAACATGATCGATACCACTAAGAGATGCCCCTGGTACAAGGGTTGGGAGAAGGAGACCAAGGCTGGCAAGTTCACCGGCAAGACCCTCCTCGAGGCTATTGACTCCATCGAACCCCCCAACCGTCCTACCGACAAGCCCCTCCGTCTTCCCCTTCAGGATGTCTACAAGATCAGTGGTATCGGAACGGTGCCCGTCGGCCGTGTCGAGACCGGTATCATCAAGCCCGGCATGGTCGTCACCTTTGCCCCCGCTGGTGTCACCACTGAAGTCAAGTCCGTCGAGATGCATCACACGCAGCTTCTTCAGGGTGTCCCCGGTGACAACGTCGGCTTCAACGTGAAGAACGTTTCCGTCAAGGAAGTCCGTCGTGGCAACGTCGCTGGTGACTCCAAGAACGACCCCCCTTTTGGCGCCGCTTCCTTCAACGCCCAGGTCATTGTCATCAACCACCCTGGTCAGATTGGTAACGGTTACGCCCCCGTTCTCGATTGCCACACTGCCCACATTGCTTGCAAGTTCGCCGAGCTCCTTGAGAAGATCGACCGCCGTACTGGTAAGTCGGTTGAGAACAACCCCAAGTTCATCAAGTCTGGTGACTCCGCCATTGTCAAGATGGAGCCTTCCAAGCCCATGTGCGTTGAGGCTTTCACCGACTACCCTCCTCTGGGCCGTTTCGCCGTCCGCAAGAAAGTGAAAAAAGTTTTGGAGATTGTCTGCCACAACTGTAGCAAAGTGTTGGCCGATGAAGTTGGTCTTCCCTTTACTCCATGAAGCTTTTCAGCTTGCTGGATGCTAACGTGAATTCTCAGAGCGATCCCGAGTTTGTCACAGCCGTCAACACCCGCGATCCGAAACTCCGATTCAAACGCGTCTGGGCCGTGTGCAAGAAGAAGCGCAAGTGCGAGAACGAGGATAGACAGGACAAGAATAAGGATGAAGACTTTGCGCCAGGTGTCAAGAGCGTTGTTCTCGAAGGACATGGCGGATGCGGCAACATGCAGCCGCAGGTAAGACAGGCCGCGCTGCAACTCAAGGCCGCTTTCGAAGTTGTGTCGGAAGAGGGCCCCAAGAGGAAGGAGACCGTGAACATTAGCGCCGAAATGGCGCACGGTATTCTTCGCCGCATCTCTGACCGCGATTTGCACAATATTGGTCTCAACTCGGACTATGCCCGTCCTGAGTGGATGGTTATTACTGTTCTACCTGTTCCCCCTCCTCCTGTGCGTCCTAGTATTTCCATGGATGGTACTGGTACCGGCATGAGAAATGAGGATGATTTGACCTACAAGCTTGGCGACATTATTCGCGCCAACGGTAATGTCAAGCAAGCCATTCGCGAAGGATCGCCGCAACATATTGCGCGTGATTTCGAGGAGCTGCTACAATATCATGTTGCCACATATATGGAGTCAAGCCCATCGTGCAAGTCAGCGCGTACACCTGCGACCGATGCGGCTGCGAAATTTTCCAGCCCATCACGGACAAGCAGTACGGCCCTCTGATGATGTGCCCGTCAAACGACTGCAAAAACAACCAGTCCAAGGGACAGCTGAACCCCTCGACGCGTGCTTCTAAATTCCTCCCCTTCCAGGAGGTCAAGATACAGGAAATGGCCGAGCAGGTCCCCATTGGTCAGATCCCTCGATCTCTCACAGTTCACTGCTTCGGCAGCCTCGTGCGTCGCGTGAACCCCGGCGACGTTGTCGACATCTCTGGCATTTTCCTCCCCACGCCCTACACTGGCTTCAAGGCCATGAAGGCTGGTCTCTTGACCGATACATATCTCGAGGCTCATTACATCCGCCAGCACAAGAAGGCTTACAGCGAGATGATTGTTGACCCCTCGTTGGTGCGACGCATCGAAAAGTACAGACAGACTGGCCAGGTCTACGAACTGCTTGCCAAGTCAATTGCGCCCGAAATCTTCGGCCACCTCGACGTCAAGAAGGCGCTTCTCCTCCTGCTCATCGGTGGTGTCGGCAAGGAGATGGGCGACGGTATGAAGATCAGGGGAGACCTGAACATCTGCATGATGGG
>Samsoniella_aurantiaYFCC_880
AAGACTCACATCAACGTCGTCGTTATCGGGTGCGTTTCCACGCTGAACGACTACGATACCGACGAACCATAAATACTGACTACTAGACAGCCACGTCGATTCCGGCAAGTCTACCACCGTAAGTTATCTCTCAACGGTAGAGTGGCGTTTCAGCCCTCGAACCGACGATTCTGCCCCGCCTCGCCGGTGTCCATGTAAAGTTCAAACAGCTAACTCATGACGCAGACTGGTCATCTAATCTACAAGTGCAAGGGTATTGACCAGCGTACCATCGAAAAGTTCGAGAAGGTAAGCATCTCATTCTGCGATTTTTTTTAGCCTCATTTTCCCTCGATCGCTCGCTGCGCAATTTTTTACCGGCCAGCAGCGATCGTCCTGTCACTGTGGCCACTGGTCATTACCCCTCCTTGGTGCCGCAAAATTTTCTGAGTGCCTTATCATCGGGGTGGGGCTACTCTCAAAAATACCCCGCCACCTGTCGCAAGCTTCCGCTTCTCACAGGCAAAAAAAATAATTTCGCACCCACGCTGTCAACATTTTGCTAACCATCATCCTCTACAGGAAGCCGCTGAACTCGGCAAGGGTTCCTTCAAGTATGCCTGGGTTCTTGACAAGCTCAAGGCCGAGCGTGAGCGTGGTATCACCATCGATATCGCCCTCTGGAAGTTCGAGACCCCCAAGTTCCACGTCACTGTCATTGATGCTCCCGGTCACCGTGATTTCATCAAGAACATGATATTACTGGTACTTCCCAGGCCGATTGCGCTATTCTCATCATTGCCGCCGGTACTGGTGAGTTCGAGGCTGGTATTTCCAAGGATGGCCAGACCCGTGAGCACGCTCTCCTCGCCTTCACCCTCGGTGTTAAGCAGCTCATTGTTGCCATCAACAAGATGGACACTACCATTAAGAACCCTGAGGACCCGTGGATTGAGGCCCGTTACCTTGAGATCATCAAGGAGACCTCCAACTTCATCAAGAAGGTTGGCTACAACCCCAAGACTGTTCCTTTCGTCCCCATCTCCGGCTTCAACGGCGACAACATGATCGATACCACTAAGAGATGCCCCTGGTACAAGGGTTGGGAGAAGGAGACCAAGGCTGGCAAGTTCACCGGCAAGACCCTCCTCGAGGCTATTGACTCCATCGAACCCCCCAACCGTCCTACCGACAAGCCCCTCCGTCTTCCCCTTCAGGATGTCTACAAGATCAGTGGTATCGGAACGGTGCCCGTCGGCCGTGTCGAGACCGGTATCATCAAGCCCGGCATGGTCGTCACCTTTGCCCCCGCTGGTGTCACCACTGAAGTCAAGTCCGTCGAGATGCATCACACGCAGCTTCTTCAGGGTGTCCCCGGTGACAACGTCGGCTTCAACGTGAAGAACGTTTCCGTCAAGGAAGTCCGTCGTGGCAACGTCGCTGGTGACTCCAAGAACGACCCCCCTTTTGGCGCCGCTTCCTTCAACGCCCAGGTCATTGTCATCAACCACCCTGGTCAGATTGGTAACGGTTACGCCCCCGTTCTCGATTGCCACACTGCCCACATTGCTTGCAAGTTCGCCGAGCTCCTTGAGAAGATCGACCGCCGTACTGGTAAGTCGGTTGAGAACAACCCCAAGTTCATCAAGTCTGGTGACTCCGCCATTGTCAAGATGGAGCCTTCCAAGCCCATGTGCGTTGAGGCTTTCACCGACTACCCTCCTCTGGGCCGTTTCGCCGTCCGCAAGAAAGTGAAAAAAGTTTTGGAGATTGTCTGCCACAACTGTAGCAAAGTGTTGGCCGATGAAGTTGGTCTTCCCTTTACTCCATGAAGCTTTTCAGCTTGCTGGATGCTAACGTGAATTCTCAGAGCGATCCCGAGTTTGTCACAGCCGTCAACACCCGCGATCCGAAACTCCGATTCAAACGCGTCTGGGCCGTGTGCAAGAAGAAGCGCAAGTGCGAGAACGAGGATAGACAAGACAAGAATAAGGATGAAGACTTTGCGCCAGGTGTCAAGAGCGTTGTTCTCGAAGGACATGGCGGATGCGGCAACATGCAGCCGCAGGTAAGACAGGCCGCGCTGCAACTCAAGGCCGCTTTCGAAGTTGTGTCGGAAGAGGGCCCCAAGAGGAAGGAGACCGTGAACATTAACGCCGAAATGGCGCACGGTATTCTTCGCCGCATCTCTGACCGCGATTTGCACAATATTGGTCTCAACTCGGACTATGCCCGTCCTGAGTGGATGGTTATTACTGTTCTACCTGTTCCCCCTCCTCCTGTGCGTCCTAGTATTTCCATGGATGGTACTGGTACCGGCATGAGAAATGAGGATGATTTGACCTACAAGCTTGGCGACATTATTCGCGCCAACGGTAATGTCAAGCAAGCCATTCGCGAAGGATCGCCGCAACATATTGCGCGTGATTTCGAGGAGCTGCTACAATATCATGTTGCCACATATATGGAGTCAAGCCCATCGTGCAAGTCAGCGCGTACACCTGCGACCGATGCGGCTGCGAAATTTTCCAGCCCATCACGGACAAGCAGTACGGCCCTCTGATGATGTGCCCGTCAAACGACTGCAAAAACAACCAGTCCAAGGGACAGCTGAACCCCTCGACGCGTGCTTCTAAATTCCTCCCCTTCCAGGAGGTCAAGATACAGGAAATGGCCGAGCAGGTCCCCATTGGTCAGATCCCTCGATCTCTCACAGTTCACTGCTTCGGCAGCCTCGTGCGTCGCGTGAACCCCGGCGACGTTGTCGACATCTCTGGCATTTTCCTCCCCACGCCCTACACTGGCTTCAAGGCCATGAAGGCTGGTCTCTTGACCGATACATATCTCGAGGCTCATTACATCCGCCAGCACAAGAAGGCTTACAGCGAGATGATTGTTGACCCCTCGTTGGTGCGACGCATCGAAAAGTACAGACAGACTGGCCAGGTCTACGAACTGCTTGCCAAGTCAATTGCGCCCGAAATCTTCGGCCACCTCGACGTCAAGAAGGCGCTTCTCCTCCTGCTCATCGGTGGTGTCGGCAAGGAGATGGGCGACGGTATGAAGATCAGGGGAGACCTGAACATCTGCATGATGGG
>Samsoniella_cardinalisYFCC_5830
AAGACTCACATCAACGTCGTCGTTATCGGGTGCGTTTCCACGCTTAACGACTACGATACCGACGAACCATAAATACTGACTACTAGACAGCCACGTCGATTCCGGCAAGTCTACCACCGTAAGTTATCTCTCAACGGTAGAGTGGCGTTTCAGCCCTCGAACCGACGATTCTGCCCCGCCTCGCCGGTGTCCATGTAAAGTTCAAACAGCTAACTCATGACGCAGACTGGTCATCTAATCTACAAGTGCGGTGGTATTGACAAGCGTACCATCGACAAGTTCGAGAAGGTAAGCATCTCATTCTGCGATTTTTCTTTAGCCTCATTTTCCTCGATCGCTCGCTGTGCAATTTTTTGCCGGCCAGCAGCGATCGTCCCGTCACTGTGGCCACTGGTCATTACCCCTCCTTGGTGCGGCAAAATTTTCTGAGTGCCTTATCATCGGGGTGGGGCTACTCTCAAAAATACCCCGCCACCTGTCGCAAGCTTCCGCTTCTCACAGGC--CAGAAATCATTTCGCACCCACGCTGTCAACATTTTGCTAACCATCATCCTCTACAGGAAGCCGCTGAACTCGGCAAGGGTTCCTTCAAGTATGCCTGGGTTCTTGACAAGCTCAAGGCCGAGCGTGAGCGTGGTATCACCATCGATATCGCCCTCTGGAAGTTCGAGACCCCCAAGTTCATGGTCACTGTCATTGATGCTCCCGGTCACCGTGATTTCATCAAGAACATGATATTACTGGTACTTCCCAGGCCGATTGCGCTATTCTCATCATTGCCGCCGGTACTGGTGAGTTCGAGGCTGGTATTTCCAAGGATGGCCAGACCCGTGAGCACGCTCTCCTCGCCTTCACCCTCGGTGTTAAGCAGCTCATTGTTGCCATCAACAAGATGGACACTACCAGGTCGGACCCCGAGGCCCCGTGGGTTGAGGCCCGTTACCTTGAGATCATCAAGGAGACCTCCAACTTCATCAAGAAGGTTGGCTACAACCCCAAGACTGTTGCTTTCGTCCCCATCTCCGGCTTCAACGGCGACAACATGATCGAACCCGGCCGGTTCTGCCCCTGGTACAAGGGTTGGGAGAAGGAGACCAAGGCTGGCAAGTCCACCGGCAAGACCCTCCTCGAGGCTATTGACTCCATCGACCCCCCCAACCGTCCTACCGACAAGCCCCTCCGTCTTCCCCTTCAGGATGTCTACAAGATCGGTGGTATCGGAACGGTGCCCGTCGGCCGTGTCGAGACCGGTATCATCAAGCCCGGCATGGTCGTCACCTTTGCCCCCGCTGGTGTCACCACTGAAGTCAAGTCCGTCGAGATGCATCACGCGCAGCTTGCTGAGGGTGTCCCCGGTGACAACGTCGGCTTCAACGTGAAGAACGTTTCCGTCAAGGAAATCCGTCGTGGTAACGTCGCTGGTGACTCCAAGAACGACCCCCCTTCGGGCGTCGCTTCCTTCAACGCCCAGGTCATTGTCATCAACCACCCTGGTCAGATTGGTAACGGTTACGCCCCCGTTCTCGATTGCCACACTGCCCACATTGCTTGCAAGTTCGCCGAGCTCCTTGAGAAGATCGACCGCCGTACCGGTAAGTCGGTTGAGAACAACCCCAAGTTCATTAAGTCTGGTGACTCCGCCATTGTCAAGATGGAGCCTTCCAAGCCCATGTGCGTTGAGGCTTTCACCGACTACCCTCCTCTGGGCCGTTTCGCCGTCCGCAAGAAAGTGAAAAAAGTTTTGGAGATTGTCTGCCACAACTGTAGCAAAGTGTTGGCCGATGAAGTTGGTCTTCCCTTTACTCCATGAAGCTTTTCAGCTTGCTGGATGCTAACGTGAATTCTCAGAGCGATCCCGAGTTTGTCACAGCCGTCAACACCCGCGATCCGAAACTCCGATTCAAACGCGTCTGGGCCGTGTGCAAGAAGAAGCGCAAGTGCGAGAACGAGGATAGACAGGACAAGAATAAGGATGAAGACTTTGCGCCAGGTGTCAAGAGCGTCGTTCTCGAAGGACATGGCGGATGCGGCAACATGCAGCCGCAGGTAAGACAGGCCGCGCTGCAACTGAAGGCCGCTTTCGAAGTTGTGTCGGAAGAGGGCCCCAAGAGGAAGGAGACCGTGAACATTAGCGCCGAAATGGCGCACGGTATTCTTCGCCGCATCTCTGACCGCGATTTGCACAATATTGGTCTCAACTCGGACTATGCCCGTCCTGAGTGGATGGTTATCACTGTTCTCCCTGTCCCCCCTCCTCCTGTGCGTCCTAGTATTTCCATGGATGGTACTGGTACCGGCATGAGAAATGAGGACGATTTGACCTACAAGCTTGGCGACATTATTCGCGCCAACGGCAATGTCAAGCAAGCCATTCGCGAAGGATCGCCGCAACATATTGCGCGTGATTTCGAGGAGCTGCTGCAATATCATGTTGCCACCTA------GTCAAGCCCATCGTGCAAGTCAGCGCGTACACCTGCGACCGATGCGGCTGCGAAATTTTCCAGCCCATCACGGACAAGCAGTACGGCCCTCTGATGATGTGCCCGTCAAACGACTGCAAAAACAACCAGTCCAAGGGACAGCTGAACCCCTCGACGCGTGCTTCTAAATTTCTCCCCTTCCAGGAGGTCAAGATACAGGAAATGGCCGAGCAGGTCCCCATTGGTCAGATCCCTCGATCTCTTACAGTTCACTGCTTCGGCAGCCTCGTGCGTCGCGTGAACCCCGGTGACGTTGTCGACATCTCTGGCATTTTCCTTCCCACGCCCTACACTGGCTTCAAGGCAATGAAGGCCGGTCTCTTGACGGACACATATCTCGAGGCTCACTACATCCGCCAGCACAAGAAAGCTTACAGCGAGATGATTGTTGACCCTTCGTTGGTGCGACGCATCGAAAAGTACAGGCAGACTGGCCAGGTCTACGAACTGCTTGCCAAGTCGATTGCGCCCGAAATCTTCGGCCACCTCGACGTTAAGAAGGCGCTTCTCCTCCTGCTCATCGGTGGTGTCGGCAAGGAGATGGGTGACGGTATGAAGATCAGGGGAGACCTCAACATCTGCATGATGGG
>Samsoniella_cardinalisYFCC_6144T
AAGACTCACATCAACGTCGTCGTTATCGGGTGCGTTTCCACGCTTAACGACTACGATACCGACGAACCATAAATACTGACTACTAGACAGCCACGTCGATTCCGGCAAGTCTACCACCGTAAGTTATCTCTCAACGGTAGAGTGGCGTTTCAGCCCTCGAACCGACGATTCTGCCCCGCCTCGCCGGTGTCCATGTAAAGTTCAAACAGCTAACTCATGACGCAGACTGGTCATCTAATCTACAAGTGCGGTGGTATTGACAAGCGTACCATCGACAAGTTCGAGAAGGTAAGCATCTCATTCTGCGATTTTTCTTTAGCCTCATTTTCCTCGATCGCTCGCTGTGCAATTTTTTGCCGGCCAGCAGCGATCGTCCCGTCACTGTGGCCACTGGTCATTACCCCTCCTTGGTGCGGCAAAATTTTCTGAGTGCCTTATCATCGGGGTGGGGCTACTCTCAAAAATACCCCGCCACCTGTCGCAAGCTTCCGCTTCTCACAGGC--CAGAAATCATTTCGCACCCACGCTGTCAACATTTTGCTAACCATCATCCTCTACAGGAAGCCGCTGAACTCGGCAAGGGTTCCTTCAAGTATGCCTGGGTTCTTGACAAGCTCAAGGCCGAGCGTGAGCGTGGTATCACCATCGATATCGCCCTCTGGAAGTTCGAGACCCCCAAGTTCATGGTCACTGTCATTGATGCTCCCGGTCACCGTGATTTCATCAAGAACATGAT--------------CCAGGCCGATTGCGCTATTCTCATCATTGCCGCCGGTACTGGTGAGTTCGAGGCTGGTATTTCCAAGGATGGCCAGACCCGTGAGCACGCTCTCCTCGCCTTCACCCTCGGTGTTAAGCAGCTCATTGTTGCCATCAACAAGATGGACACTACCAGGGCGGACCCCGAGGCCCCGTGGGTTGAGGCCCGTTACCTTGAGATCATCAAGGAGACCTCCAACTTCATCAAGAAGGTTGGCTACAACCCCAAGACTGTTGCTTTCGTCCCCATCTCCGGCTTCAACGGCGACAACATGATCGAACCCGGCCGGTTCTGCCCCTGGTACAAGGGTTGGGAGAAGGAGACCAAGGCTGGCAAGTCCACCGGCAAGACCCTCCTCGAGGCTATTGACTCCATCGACCCCCCCAACCGTCCTACCGACAAGCCCCTCCGTCTTCCCCTTCAGGATGTCTACAAGATCGGTGGTATCGGAACGGTGCCCGTCGGCCGTGTCGAGACCGGTATCATCAAGCCCGGCATGGTCGTCACCTTTGCCCCCGCTGGTGTCACCACTGAAGTCAAGTCCGTCGAGATGCATCACGCGCAGCTTGCTGAGGGTGTCCCCGGTGACAACGTCGGCTTCAACGTGAAGAACGTTTCCGTCAAGGAAATCCGTCGTGGTAACGTCGCTGGTGACTCCAAGAACGACCCCCCTTCGGGCGTCGCTTCCTTCAACGCCCAGGTCATTGTCATCAACCACCCTGGTCAGATTGGTAACGGTTACGCCCCCGTTCTCGATTGCCACACTGCCCACATTGCTTGCAAGTTCGCCGAGCTCCTTGAGAAGATCGACCGCCGTACCGGTAAGTCGGTTGAGAACAACCCCAAGTTCATTAAGTCTGGTGACTCCGCCATTGTCAAGATGGAGCCTTCCAAGCCCATGTGCGTTGAGGCTTTCACCGACTACCCTCCTCTGGGCCGTTTCGCCGTC--CAAGAAAGTGAAAAAAGTTTTGGAGATTGTCTGCCACAACTGTAGCAAAGTGTTGGCCGATGAAGTTGGTCTTCCCTTTACTCCATGAAGCTTTTCAGCTTGCTGGATGCTAACGTGAATTCTCAGAGCGATCCCGAGTTTGTCACAGCCGTCAACACCCGCGATCCGAAACTCCGATTCAAACGCGTCTGGGCCGTGTGCAAGAAGAAGCGCAAGTGCGAGAACGAGGATAGACAGGACAAGAATAAGGATGAAGACTTTGCGCCAGGTGTCAAGAGCGTCGTTCTCGAAGGACATGGCGGATGCGGCAACATGCAGCCGCAGGTAAGACAGGCCGCGCTGCAACTGAAGGCCGCTTTCGAAGTTGTGTCGGAAGAGGGCCCCAAGAGGAAGGAGACCGTGAACATTAGCGCCGAAATGGCGCACGGTATTCTTCGCCGTATCTCTGACCGCGATTTGCACAATATTGGTCTCAACTCGGACTATGCCCGTCCTGAGTGGATGGTTATCACTGTTCTCCCTGTCCCCCCTCCTCCTGTGCGTCCTAGTATTTCCATGGATGGTACTGGTACCGGCATGAGAAATGAGGACGATTTGACCTACAAGCTTGGCGACATTATTCGCGCCAACGGCAATGTCAAGCAAGCCATTCGCGAAGGATCGCCGCAACATATTGCGCGTGATTTCGAGGAGCTGCTGCAATATCATGTTGCCACCTATATGGAGTCAAGCCCATCGTGCAAGTCAGCGCGTACACCTGCGACCGATGCGGCTGCGAAATTTTCCAGCCCATCACGGACAAGCAGTACGGCCCTCTGATGATGTGCCCGTCAAACGACTGCAAAAACAACCAGTCCAAGGGACAGCTGAACCCCTCGACGCGTGCTTCTAAATTTCTCCCCTTCCAGGAGGTCAAGATACAGGAAATGGCCGAGCAGGTCCCCATTGGTCAGATCCCTCGATCTCTTACAGTTCACTGCTTCGGCAGCCTCGTGCGTCGCGTGAACCCCGGTGACGTTGTCGACATCTCTGGCATTTTCCTTCCCACGCCCTACACTGGCTTCAAGGCAATGAAGGCCGGTCTCTTGACGGACACATATCTCGAGGCTCACTACATCCGCCAGCACAAGAAAGCTTACAGCGAGATGATTGTTGACCCTTCGTTGGTGCGACGCATCGAAAAGTACAGGCAGACTGGCCAGGTCTACGAACTGCTTGCCAAGTCGATTGCGCCCGAAATCTTCGGCCACCTCGACGTTAAGAAGGCGCTTCTCCTCCTGCTCATCGGTGGTGTCGGCAAGGAGATGGGTGACGGTATGAAGATCAGGGGAGACCTCAACATCTGCATGATGGG
>Samsoniella_coccinellidicolaYFCC_8772T
?????????????????????????????????????????????????????????????????????????????????????????????????????????????????????????????????????????????????????????????????????????????????????????????????????????????????????????????????????????????????????????????????????????????????????????????????????????????????????????????????????????????????????????????????????????????????????????????????????????????????????????????????????????????????????????????????????????????????????????????????????????????????????????????????????????????????????????????????????????????????????????????????????????????????????????????????????????????????????????????????????????????????????????????????????????????????????????????????????????????????????????????????ATTACTGGTACTTCCCAGGCCGATTGCGCTATTCTCATCATTGCCGCCGGTACTGGTGAGTTCGAGGCTGGTATTTCCAAGGATGGCCAGACCCGTGAGCACGCTCTCCTCGCCTTCACCCTCGGTGTTAAGCAGCTCATTGTTGCCATCAACAAGATGGACACTACCAAGCCGGACGCTAATACCCCGTGGTCTGAGACCCGTTACCTTGAGATCATCAAGGAGACCTCCAACTTCATCAAGAAGGTTGGCTACAACCCCAAGACTGTTGCTTTCGTCCCCATCTCCGGCTTCCACGGCGACAACATGATCGAACCCGGCAAGGACTGCCCCTGGTACAAGGGTTGGGAGAAGGAGACCAAGGCTGGCAAGTCCACCGGCAAGACCCTCCTCGAGGCTATTGACTCCATCGACCCCCCCAACCGTCCTACCGACAAGCCCCTCCGTCTTCCCCTTCAGGATGTCTACAAGATCGGTGGTATCGGAACGGTGCCCGTCGGCCGTGTCGAGACCGGTATCATCAAGCCCGGCATGGTCGTCACCTTTGCCCCCGCTGGTGTCACCACTGAAGTCAAGTCCGTCGAGATGCATCACGCGCAGCTTGCTGAGGGTGTCCCCGGTGACAACGTCGGCTTCAACGTGAAGAACGTTTCCGTCAAGGAAATCCGTCGTGGTAACGTCGCTGGTGACTCCAAGAACGACCCCCCCTCTGGCGTCGCTTCCTTCAACGCCCAGGTCATTGTCATCAACCACCCTGGTCAGATTGGTAACGGTTACGCCCCCGTTCTCGATTGCCACACTGCCCACATTGCTTGCAAGTTCGCCGAGCTCCTTGAGAAGATCGACCGCCGTACCGGTAAGTCGGTTGAGAACAACCCCAAGTTCATTAAGTCTGGTGACTCCGCCATTGTCAAGATGGAGCCTTCCAAGCCCATGTGCGTTGAGGCTTTCACCGACTACCCTCCTCTGGGCCGTTTCGCCGTCCGCAAGAAAGTGAAAAAAGTTTTGGAGATTGTCTGCCACAACTGTAGCAAAGTGTTGGCCGATGAAGTTGGTCTTCCCTTTACTCCATGAAGCTTTTCAGCTTGCTGGATGCTAACGTGAATTCTCAGAGCGATCCCGAGTTTGTCACAGCCGTCAACACCCGCGATCCGAAACTCCGATTCAAACGCGTCTGGGCCGTGTGCAAGAAGAAGCGCAAGTGCGAGAACGAGGATAGACAGGACAAGAATAAGGATGAAGACTTTGCGCCAGGCGTCAAAAGCGTTGTTCTCGAAGGACATGGCGGATGCGGCAACATGCAGCCGCAGGTAAGACAGGCCGCGCTGCAACTCAAGGCCGCTTTCGAAGTTGTGTCGGAAGAGGGCCCCAAGAGGAAGGAGACCGTGAACATTAGCGCCGAAATGGCGCACGGTATTCTTCGCCGCATCTCCGACCGCGATTTGCACAATATTGGTCTCAACTCGGACTATGCTCGTCCTGAGTGGATGGTTATTACTGTTCTACCTGTCCCCCCTCCTCCTGTGCGTCCTAGTATTTCCATGGATGGTACTGGTACCGGCATGAGAAATGAGGACGATTTGACCTACAAGCTTGGCGACATTATTCGCGCCAACGGTAATGTCAAGCAAGCCATTCGCGAAGGATCGCCGCAACACATTGCGCGTGATTTCGAGGAGCTGCTACAATATCTGTTTGCCACCTATATGGA?????????????????????????????????????????????????????????????????????????????????????????????????????????????????????????????????????????????????????????????????????????????????????????????????????????????????????????????????????????????????????????????????????????????????????????????????????????????????????????????????????????????????????????????????????????????????????????????????????????????????????????????????????????????????????????????????????????????????????????????????????????????????????????????????????????????????????????????????????????????????????????????????????????????????????????????????????????????????????
>Samsoniella_coccinellidicolaYFCC_8773
?????????????????????????????????????????????????????????????????????????????????????????????????????????????????????????????????????????????????????????????????????????????????????????????????????????????????????????????????????????????????????????????????????????????????????????????????????????????????????????????????????????????????????????????????????????????????????????????????????????????????????????????????????????????????????????????????????????????????????????????????????????????????????????????????????????????????????????????????????????????????????????????????????????????????????????????????????????????????????????????????????????????????????????????????????????????????????????????????????????????????????????????????ATTACTGGTACTTCCCAGGCCGATTGCGCTATTCTCATCATTGCCGCCGGTACTGGTGAGTTCGAGGCTGGTATTTCCAAGGATGGCCAGACCCGTGAGCACGCTCTCCTCGCCTTCACCCTCGGTGTTAAGCAGCTCATTGTTGCCATCAACAAGATGGACACTACCAAGCCGGACGCTAATACCCCGTGGTCTGAGACCCGTTACCTTGAGATCATCAAGGAGACCTCCAACTTCATCAAGAAGGTTGGCTACAACCCCAAGACTGTTGCTTTCGTCCCCATCTCCGGCTTCCACGGCGACAACATGATCGAACCCGGCAAGGACTGCCCCTGGTACAAGGGTTGGGAGAAGGAGACCAAGGCTGGCAAGTCCACCGGCAAGACCCTCCTCGAGGCTATTGACTCCATCGACCCCCCCAACCGTCCTACCGACAAGCCCCTCCGTCTTCCCCTTCAGGATGTCTACAAGATCGGTGGTATCGGAACGGTGCCCGTCGGCCGTGTCGAGACCGGTATCATCAAGCCCGGCATGGTCGTCACCTTTGCCCCCGCTGGTGTCACCACTGAAGTCAAGTCCGTCGAGATGCATCACGCGCAGCTTGCTGAGGGTGTCCCCGGTGACAACGTCGGCTTCAACGTGAAGAACGTTTCCGTCAAGGAAATCCGTCGTGGTAACGTCGCTGGTGACTCCAAGAACGACCCCCCCTCTGGCGTCGCTTCCTTCAACGCCCAGGTCATTGTCATCAACCACCCTGGTCAGATTGGTAACGGTTACGCCCCCGTTCTCGATTGCCACACTGCCCACATTGCTTGCAAGTTCGCCGAGCTCCTTGAGAAGATCGACCGCCGTACCGGTAAGTCGGTTGAGAACAACCCCAAGTTCATTAAGTCTGGTGACTCCGCCATTGTCAAGATGGAGCCTTCCAAGCCCATGTGCGTTGAGGCTTTCACCGACTACCCTCCTCTGGGCCGTTTCGCCGTCCGCAAGAAAGTGAAAAAAGTTTTGGAGATTGTCTGCCACAACTGTAGCAAAGTGTTGGCCGATGAAGTTGGTCTTCCCTTTACTCCATGAAGCTTTTCAGCTTGCTGGATGCTAACGTGAATTCTCAGAGCGATCCCGAGTTTGTCACAGCCGTCAACACCCGCGATCCGAAACTCCGATTCAAACGCGTCTGGGCCGTGTGCAAGAAGAAGCGCAAGTGCGAGAACGAGGATAGACAGGACAAGAATAAGGATGAAGACTTTGCGCCAGGCGTCAAAAGCGTTGTTCTCGAAGGACATGGCGGATGCGGCAACATGCAGCCGCAGGTAAGACAGGCCGCGCTGCAACTCAAGGCCGCTTTCGAAGTTGTGTCGGAAGAGGGCCCCAAGAGGAAGGAGACCGTGAACATTAGCGCCGAAATGGCGCACGGTATTCTTCGCCGCATCTCCGACCGCGATTTGCACAATATTGGTCTCAACTCGGACTATGCTCGTCCTGAGTGGATGGTTATTACTGTTCTACCTGTCCCCCCTCCTCCTGTGCGTCCTAGTATTTCCATGGATGGTACTGGTACCGGCATGAGAAATGAGGACGATTTGACCTACAAGCTTGGCGACATTATTCGCGCCAACGGTAATGTCAAGCAAGCCATTCGCGAAGGATCGCCGCAACACATTGCGCGTGATTTCGAGGAGCTGCTACAATATCTGTTTGCCACCTATATGGA?????????????????????????????????????????????????????????????????????????????????????????????????????????????????????????????????????????????????????????????????????????????????????????????????????????????????????????????????????????????????????????????????????????????????????????????????????????????????????????????????????????????????????????????????????????????????????????????????????????????????????????????????????????????????????????????????????????????????????????????????????????????????????????????????????????????????????????????????????????????????????????????????????????????????????????????????????????????????????
>Samsoniella_coleopterorumA19501T
?????????????????????????????????????????????????????????????????????????????????????????????????????????????????????????????????????????????????????????????????????????????????????????????????????????????????????????????????????????????????????????????????????????????????????????????????????????????????????????????????????????????????????????????????????????????????????????????????????????????????????????????????????????????????????????????????????????????????????????????????????????????????????????????????????????????????????????????????????????????????????????????????????????????????????????????????????????????????????????????????????????????????????????????????????????????????????????????????????????????????????????????????----------------AGGCCGATTGCGCTATTCTCATCATTGCCGCCGGTACTGGTGAGTTCGAGGCTGGTATTTCCAAGGATGGCCAGACCCGTGAGCACGCTCTCCTCGCCTTCACCCTCGGTGTTAAGCAGCTCATTGTTGCCATCAACAAGATGGACACTACCGCGTTGACACCCAAGGGCCCGTGGGTTGAGGCCCGTTACCTTGAGATCATCAAGGAGACCTCCAACTTCATCAAGAAGGTTGGCTACAACCCCAAGACTGTTGCTTTCGTCCCCATCTCCGGCTTCAACGGCGACAACATGATCGATGCCTCCGAGAATTGCCCCTGGTACAAGGGTTGGGAGAAGGAGACCAAGTCTGGCAAGTTCACCGGCAAGACCCTCCTCGAGGCTATTGACTCCATCGAACCCCCCAACCGTCCTACCGACAAGCCCCTCCGTCTTCCCCTTCAGGATGTCTACAAGATCGGTGGTATCGGAACGGTGCCCGTCGGCCGTGTCGAGACCGGTATCATCAAGCCCGGCATGGTCGTCACCTTTGCCCCCGCTGGTGTCACCACTGAAGTCAAGTCCGTCGAGATGCATCACACGCAGCTTCTTCAGGGTGTCCCCGGTGACAACGTCGGCTTCAACGTGAAGAACGTTTCCGTCAAGGAAGTCCGTCGTGGCAACGTCGCTGGTGACTCCAAGAACGACCCCCCTTCTGGCGCCGCTTCCTTCAACGCCCAGGTCATTGTCATCAACCACCCTGGTCAGATTGGTAACGGTTACGCCCCCGTTCTCGATTGCCACACTGCCCACATTGCTTGCAAGTTCGCCGAGCTCCTTGAGAAGATCGACCGCCGTACTGGTAAGTCGGTTGAGAACAACCCCAAGTTCATCAAGTCTGGTGACTCCGCCATTGTCAGGATGGAGCCTTCCAAGCCCATGTGCGTTGAGGCTTTCACCGACTACCCTCCTCTGGGCCGTTTCGCCGTCCGCAAGAAAGTGAAGAAAGTTTTGGAGATTGTCTGCCACAACTGTAGCAAAGTGTTGGCCGATGAAGTTGGTCTTCCCTTTACTCCATGAAGCTTTTCAGCTTGCTGGATGCTAACGTGAATTCTCAGAGCGATCCCGAGTTTGTCACAGCCGTCAACACCCGCGATCCGAAACTCCGATTCAAACGCGTCTGGGCCGTGTGCAAGAAGAAGCGCAAGTGCGAGAACGAGGATAGACAGGACAAGAATAAGGATGAAGACTTTGCGCCAGGCGTCAAGAGTGTTGTTCTCGAAGGACATGGCGGATGCGGCAACATGCAGCCGCAGGTAAGACAGGCCGCGTTGCAACTCAAGGCCGCTTTCGAAGTTGTGTCGGAAGAGGGCCCCAAGAGGAAGGAGACCGTGAATATTAGCGCCGAAATGGCGCACGGTATTCTTCGCCGCATCTCTGACCGCGATTTGCACAATATTGGTCTCAACTCGGACTATGCCCGTCCTGAGTGGATGGTTATTACTGTTCTACCTGTTCCCCCTCCTCCTGTGCGTCCTAGTATTTCCATGGATGGTACTGGTACCGGCATGAGAAATGAGGACGATTTGACCTACAAGCTTGGCGACATTATTCGCGCCAACGGTAATGTCAAGCAAGCCATTCGCGAAGGATCGCCGCAACACATTGCGCGTGATTCGAGAGCTCTAC---AATTTACAGTCCCCCTC--------?????????????????????????????????????????????????????????????????????????????????????????????????????????????????????????????????????????????????????????????????????????????????????????????????????????????????????????????????????????????????????????????????????????????????????????????????????????????????????????????????????????????????????????????????????????????????????????????????????????????????????????????????????????????????????????????????????????????????????????????????????????????????????????????????????????????????????????????????????????????????????????????????????????????????????????????????????????????????????
>Samsoniella_cristataYFCC_6023
AAGACTCACATCAACGTCGTCGTTATCGGGTGCGTTTCCACGCTTAACGACTACGATACCGACGAACCATAAATACTGACTACTAGACAGCCACGTCGATTCCGGCAAGTCTACCACCGTAAGTTATCTCTCAACGGTAGAGTGGCGTTTCAGCCCTCGAACCGACGATTCTGCCCCGCCTCGCCGGTGTCCATGTAAAGTTCAAACAGCTAACTCATGACGCAGACTGGTCATCTAATCTACAAGTGCAAGGGTATTGACCAGCGTACCATCGACAAGTTCGAGAAGGTAAGCATCTCATTCTGCGATTTTTTTTAGCCTCATTTTCCCTCGATCGCTCGCTGCGCAATTTTTTACCGGCCAGCAGCGATCGTCCTGTCACTGTGGCCACTGGTCATTACCCCTCCTTGGTGCCGCAAAATTTTCTGAGTGCCTTATCATCGGGGTGGGGCTACTCTCAAAAATACCCCGCCACCTGTCGCAAGCTTCCGCTTCTCACAGGCAAAAAAAACCATTTCGCACCCACGCTGTCAACATTTTGCTAACCATCATCCTCTACAGGAAGCCCATGAACTCGGCAAGGGTTCCTTCAAGTATGCCTGGGTTCTTGACAAGCTCAAGGCTGAGCGTGAGCGTGGTATCACCATCGATATCGCCCTCTGGAAGTTCGAGACCCCAAAGTACATGGTCACTGTCATTGATGCTCCCGGTCACCGTGATTTCATCAAGAACATGAT--TACTGGTACTTCCCAGGCCGATTGCGCTATTCTCATCATTGCCGCCGGTACTGGTGAGTTCGAGGCTGGTATTTCCAAGGATGGCCAGACCCGTGAGCACGCTCTCCTCGCCTTCACCCTCGGTGTTAAGCAGCTCATTGTTGCCATCAACAAGATGGACACTACCCTTAAGAACCCTAAGGACCAGTGGGTTGAGGCCCGTTACCTTGAGATCATCAAGGAGACCTCCAACTTCATCAAGAAGGTTGGCTACAACCCCAAGACTGTTCCTTTCGTCCCCATCTCCGGCTTCAACGGCGACAACATGATCGATACCACTAAGAGATGCCGCTGGTACAAGGGTTGGGAGAAGGAGACCAAGGCTGGCAAGTTCACCGGCAAGACCCTCCTCGAGGCTATTGACTCCATCGAACCCCCCAACCGTCCTACCGACAAGCCCCTCCGTCTTCCCCTTCAGGATGTCTACAAGATCAGTGGTATCGGAACGGTGCCCGTCGGCCGTGTCGAGACCGGTATCATCAAGCCCGGCATGGTCGTCACCTTTGCCCCCGCTGGTGTCACCACTGAAGTCAAGTCCGTCGAGATGCATCACACGCAGCTTCTTCAGGGTGTCCCCGGTGACAACGTCGGCTTCAACGTGAAGAACGTTTCCGTCAAGGAAGTCCGTCGTGGCAACGTCGCTGGTGACTCCAAGAACGACCCCCCTTTTGGCGCCGCTTCCTTCAACGCCCAGGTCATCGTCATCAACCACCCTGGTCAGATTGGTAACGGTTACGCCCCCGTTCTCGATTGCCACACTGCCCACATTGCTTGCAAGTTCGCCGAGCTCCTTGAGAAGATCGACCGCCGTACTGGTAAGTCGGTTGAGAACAACCCCAAGTTCATCAAGTCTGGTGACTCCGCCATTGTCAAGATGGAGCCTTCCAAGCCCATGTGCGTTGAGGCTTTCACCGACTACCCTCCTCTGGGCCGTTTCGCCGTCCG--AGAAAGTGAAAAAAGTTTTGGAGATTGTCTGCCACAACTGTAGCAAAGTGTTGGCCGATGAAGTTGGTCTTCCCTTTACTCCATGAAGCTTTTCAGCTTGCTGGATGCTAACGTGAATTCTCAGAGCGATCCCGAGTTTGTCACAGCCGTCAACACCCGCGATCCGAAACTCCGATTCAAACGCGTCTGGGCCGTGTGCAAGAAGAAGCGCAAGTGCGAGAACGAGGATAGACAGGACAAGAATAAGGATGAAGACTTTGCGCCAGGCGTCAAGAGTGTTGTTCTCGAAGGACATGGCGGATGCGGCAACATGCAGCCGCAGGTAAGACAGGCCGCGTTGCAACTCAAGGCCGCTTTCGAAGTTGTGTCGGAAGAGGGCCCCAAGAGGAAGGAGACCGTGAATATTAGCGCCGAAATGGCACACGGTATTCTTCGCCGCATCTCTGACCGCGATTTGCACAATATTGGTCTCAACTCGGACTATGCCCGTCCTGAGTGGATGGTTATTACTGTTCTACCTGTTCCCCCTCCTCCTGTGCGTCCTAGTATTTCCATGGATGGTACTGGTACCGGCATGAGAAATGAGGACGATTTGACCTACAAGCTTGGCGACATTATTCGCGCCAACGGTAATGTCAAGCAAGCCATTCGCGAAGGATCGCCGCAACACATTGCGCGTGATTTCGAGGAGCTTCTACAATATCATGTTGCCACCTACATGGAGTCAAGCCCATCGTGCAAGTCAGCGCGTACACCTGCGACCGATGCGGCTGCGAAATTTTCCAGCCCATCACGGACAAGCAGTATGGCCCTCTGATGATGTGCCCGTCAAACGACTGCAAAAACAATCAGTCCAAGGGACAGCTGAACCCCTCGACGCGTGCTTCTAAATTCCTCCCCTTCCAGGAGGTCAAGATACAGGAAATGGCCGAGCAGGTCCCCATTGGTCAGATCCCTCGATCTCTCACAGTTCACTGCTTCGGCAGCCTCGTGCGTCGCGTGAACCCCGGTGACGTTGTCGACATCTCTGGCATTTTCCTCCCCACGCCCTACACTGGCTTCAAGGCAATGAAGGCTGGTCTCTTGACCGACACATATCTCGAGGCTCACTACATCCGCCAGCACAAGAAAGCTTACAGCGAGATGATTGTTGACCCTTCGTTGGTGCGACGCATCGAAAAGTACAGGCAGACTGGCCAGGTCTACGAACTGCTTGCCAAGTCGATTGCGCCCGAAATCTTCGGCCACCTCGACGTCAAGAAGGCGCTTCTCCTCCTGCTCATCGGTGGTGTCGGCAAGGAGATGGGCGACGGTATGAAGATCAGGGGAGACCTGAACATCTGCATGATGGG
>Samsoniella_cristataYFCC_7004T
AAGACTCACATCAACGTCGTCGTTATCGGGTGCGTTTCCACGCTTAACGACTACGATACCGACGAACCATAAATACTGACTACTAGACAGCCACGTCGATTCCGGCAAGTCTACCACCGTAAGTTATCTCTCAACGGTAGAGTGGCGTTTCAGCCCTCGAACCGACGATTCTGCCCCGCCTCGCCGGTGTCCATGTAAAGTTCAAACAGCTAACTCATGACGCAGACTGGTCATCTAATCTACAAGTGCAAGGGTATTGACCAGCGTACCATCGACAAGTTCGAGAAGGTAAGCATCTCATTCTGCGATTTTTTTTAGCCTCATTTTCCCTCGATCGCTCGCTGCGCAATTTTTTACCGGCCAGCAGCGATCGTCCTGTCACTGTGGCCACTGGTCATTACCCCTCCTTGGTGCCGCAAAATTTTCTGAGTGCCTTATCATCGGGGTGGGGCTACTCTCAAAAATACCCCGCCACCTGTCGCAAGCTTCCGCTTCTCACAGGC-AAAAAAACCATTTCGCACCCACGCTGTCAACATTTTGCTAACCATCATCCTCTACAGGAAGCCCATGAACTCGGCAAGGGTTCCTTCAAGTATGCCTGGGTTCTTGACAAGCTCAAGGCTGAGCGTGAGCGTGGTATCACCATCGATATCGCCCTCTGGAAGTTCGAGACCCCAAAGTACATGGTCACTGTCATTGATGCTCCCGGTCACCGTGATTTCATCAAGAACATGAT--TACTGGTACTTCCCAGGCCGATTGCGCTATTCTCATCATTGCCGCCGGTACTGGTGAGTTCGAGGCTGGTATTTCCAAGGATGGCCAGACCCGTGAGCACGCTCTCCTCGCCTTCACCCTCGGTGTTAAGCAGCTCATTGTTGCCATCAACAAGATGGACACTACCCTTAAGAACCCTAAGGACCAGTGGGTTGAGGCCCGTTACCTTGAGATCATCAAGGAGACCTCCAACTTCATCAAGAAGGTTGGCTACAACCCCAAGACTGTTCCTTTCGTCCCCATCTCCGGCTTCAACGGCGACAACATGATCGATACCACTAAGAGATGCCGCTGGTACAAGGGTTGGGAGAAGGAGACCAAGGCTGGCAAGTTCACCGGCAAGACCCTCCTCGAGGCTATTGACTCCATCGAACCCCCCAACCGTCCTACCGACAAGCCCCTCCGTCTTCCCCTTCAGGATGTCTACAAGATCAGTGGTATCGGAACGGTGCCCGTCGGCCGTGTCGAGACCGGTATCATCAAGCCCGGCATGGTCGTCACCTTTGCCCCCGCTGGTGTCACCACTGAAGTCAAGTCCGTCGAGATGCATCACACGCAGCTTCTTCAGGGTGTCCCCGGTGACAACGTCGGCTTCAACGTGAAGAACGTTTCCGTCAAGGAAGTCCGTCGTGGCAACGTCGCTGGTGACTCCAAGAACGACCCCCCTTTTGGCGCCGCTTCCTTCAACGCCCAGGTCATTGTCATCAACCACCCTGGTCAGATTGGTAACGGTTACGCCCCCGTTCTCGATTGCCACACTGCCCACATTGCTTGCAAGTTCGCCGAGCTCCTTGAGAAGATCGACCGCCGTACTGGTAAGTCGGTTGAGAACAACCCCAAGTTCATCAAGTCTGGTGACTCCGCCATTGTCAAGATGGAGCCTTCCAAGCCCATGTGCGTTGAGGCTTTCACCGACTACC-------------------------CAAGAAAGTGAAAAAAGTTTTGGAGATTGTCTGCCACAACTGTAGCAAAGTGTTGGCCGATGAAGTTGGTCTTCCCTTTACTCCATGAAGCTTTTCAGCTTGCTGGATGCTAACGTGAATTCTCAGAGCGATCCCGAGTTTGTCACAGCCGTCAACACCCGCGATCCGAAACTTCGATTCAAACGCGTCTGGGCCGTGTGCAAGAAGAAGCGCAAGTGCGAGAACGAGGATAGACAGGACAAGAATAAGGATGAAGACTTTGCGCCAGGCGTCAAGAGTGTTGTTCTCGAAGGACATGGCGGATGCGGCAACATGCAGCCGCAGGTAAGACAGGCCGCGTTGCAACTCAAGGCCGCTTTCGAAGTTGTGTCGGAAGAGGGCCCCAAGAGGAAGGAGACCGTGAATATTAGCGCCGAAATGGCGCACGGTATTCTTCGCCGCATCTCTGACCGCGATTTGCACAATATTGGTCTCAACTCGGACTATGCCCGTCCTGAGTGGATGGTTATTACTGTTCTACCTGTTCCCCCTCCTCCTGTGCGTCCTAGTATTTCCATGGATGGTACTGGTACCGGCATGAGAAATGAGGACGATTTGACCTACAAGCTTGGCGACATTATTCGCGCCAACGGTAATGTCAAGCAAGCCATTCGCGAAGGATCGCCGCAACACATTGCGCGTGATTTCGAGGAGCTTCTACAATATCATGTTGCCACCTACATGGAGTCAAGCCCATCGTGCAAGTCAGCGCGTACACCTGCGACCGATGCGGCTGCGAAATTTTCCAGCCCATCACGGACAAGCAGTATGGCCCTCTGATGATGTGCCCGTCAAACGACTGCAAAAACAATCAGTCCAAGGGACAGCTGAACCCCTCGACGCGTGCTTCTAAATTCCTCCCCTTCCAGGAGGTCAAGATACAGGAAATGGCCGAGCAGGTCCCCATTGGTCAGATCCCTCGATCTCTCACAGTTCACTGCTTCGGCAGCCTCGTGCGTCGCGTGAACCCCGGTGACGTTGTCGACATCTCTGGCATTTTCCTCCCCACGCCCTACACTGGCTTCAAGGCAATGAAGGCTGGTCTCTTGACCGACACATATCTCGAGGCTCACTACATCCGCCAGCACAAGAAAGCTTACAGCGAGATGATTGTTGACCCTTCGTTGGTGCGACGCATCGAAAAGTACAGGCAGACTGGCCAGGTCTACGAACTGCTTGCCAAGTCGATTGCGCCCGAAATCTTCGGCCACCTCGATGTCAAGAAGGCGCTTCTCCTCCTGCTCATCGGTGGTGTCGGCAAGGAGATGGGCGACGGTATGAAGATCAGGGGAGACCTGAACATCTGCATGATGGG
>Samsoniella_duyunensisDY07501
?????????????????????????????????????????????????????????????????????????????????????????????????????????????????????????????????????????????????????????????????????????????????????????????????????????????????????????????????????????????????????????????????????????????????????????????????????????????????????????????????????????????????????????????????????????????????????????????????????????????????????????????????????????????????????????????????????????????????????????????????????????????????????????????????????????????????????????????????????????????????????????????????????????????????????????????????????????????????????????????????????????????????????????????????????????????????????????????????????????????????????????????????ATTACTGGTACTT-CCAAGCCGATTGCGCTATTCTCATCATTGCCGCCGGTACTGGTGAGTTCGAGGCTGGTATCTCCAAGGATGGCCAGACCCGTGAGCACGCTCTCCTCGCCTTCACCCTCGGTGTTAAGCAGCTCATTGTTGCCATCAACAAGATGGACACTGCCAA------------------TTGGGCTGAGGCCCGTTACCTTGAGATCATCAAGGAGACCTCCAGCTTCATCAAGAAGGTTGGCTACAACCCCAAGACTGTTGCTTTCGTCCCCATCTCCGGCTTCAACGGCGACAACATGATCGAACCCTCCAAGGAATGCCCCTGGTACAAGGGTTGGGAGAAGGAGACCAAGGCTGGCAAGTCCACCGGCAAGACCCTCCTCGAGGCTATTGACTCCATCGACCCCCCCAACCGTCCTACCGACAAGCCCCTCCGTCTTCCCCTTCAGGATGTCTACAAGATCGGTGGTATCGGAACGGTGCCCGTCGGCCGTGTCGAGACCGGTATCATCAAGCCCGGCATGGTCGTCACCTTCGCCCCGGCTGGTGTCACCACTGAAGTCAAGTCCGTCGAGATGCATCACACGCAGCTTCTTCAGGGTGTCCCCGGTGACAACGTCGGCTTCAACGTGAAGAACGTTTCCGTCAAGGAAGTCCGTCGTGGCAACGTCGCTGGTGACTCCAAGAACGACCCCCCTTCTGGCGCCGCTTCCTTCAACGCCCAGGTCATTGTCATCAACCACCCTGGTCAGATTGGTAACGGTTACGCCCCCGTTCTCGATTGCCACACTGCCCACATTGCTTGCAAGTTCGCCGAGCTCCTTGAGAAGATCGACCGCCGTACTGGTAAGTCGGTTGAGAACAACCCCAAGTTCATCAAGTCTGGTGACTCCGCCATTGTCAAGATGGAGCCTTCCAAGCCCATGTGCGTTGAGGCTTTCACCGATTACCCTCCTCTGGGCCGTTTCGCCGTCCG------------------TTGGGAAATTGTCTGCCAC-ACTGTAGC-AAGTGTTGGCCGATGAAGTTGGTCTTCCCTTTACTCCATGAAGCTTTTCAGCTTGCTGGATGCTAACGTGAATTCTCAGAGCGATCCCGAGTTTGTCACAGCCGTCAACACCCGCGATCCGAAACTCCGATTCAAACGCGTCTGGGCCGTGTGCAAGAAGAAGCGCAAGTGCGAGAACGAGGATAGACAGGACAAGAATAAGGATGAAGACTTTGCGCCAGGTGTCAAGAGCGTTGTTCTCGAAGGACATGGCGGATGCGGCAACATGCAGCCGCAGGTAAGACAGGCCGCGCTGCAACTCAAGGCCGCTTTCGAAGTTGTGTCGGAAGAGGGCCCCAAGAGGAAGGAGACCGTGAACATTAGCGCCGAAATGGCGCACGGTATTCTTCGCCGCATCTCTGACCGCGATTTGCACAATATTGGTCTCAACTCGGACTATGCCCGTCCTGAGTGGATGGTTATTACTGTTCTACCTGTTCCCCCTCCTCCTGTGCGTCCTAGTATTTCCATGGATGGTACTGGTACCGGCATGAGAAATGAGGACGATTTGACCTACAAGCTTGGCGACATTATTCGCGCCAACGGTAATGTCAAGCAAGCCATTCGCGAAGGATCGCCGCAACATATTGCGCGTGATTTCGAGGAGCTGCTACAATATCATGTTGCCACCTATATGGA?????????????????????????????????????????????????????????????????????????????????????????????????????????????????????????????????????????????????????????????????????????????????????????????????????????????????????????????????????????????????????????????????????????????????????????????????????????????????????????????????????????????????????????????????????????????????????????????????????????????????????????????????????????????????????????????????????????????????????????????????????????????????????????????????????????????????????????????????????????????????????????????????????????????????????????????????????????????????????
>Samsoniella_duyunensisDY09162
?????????????????????????????????????????????????????????????????????????????????????????????????????????????????????????????????????????????????????????????????????????????????????????????????????????????????????????????????????????????????????????????????????????????????????????????????????????????????????????????????????????????????????????????????????????????????????????????????????????????????????????????????????????????????????????????????????????????????????????????????????????????????????????????????????????????????????????????????????????????????????????????????????????????????????????????????????????????????????????????????????????????????????????????????????????????????????????????????????????????????????????????????---------------CCAGCCGATTGCGCTATTCTCATCATTGCCGCCGGTACTGGTGAGTTCGAGGCTGGTATCTCCAAGGATGGCCAGACCCGTGAGCACGCTCTCCTCGCCTTCACCCTCGGTGTTAAGCAGCTCATTGTTGCCATCAACAAGATGGACACTGCCAA------------------TTGGGCTGAGGCCCGTTACCTTGAGATCATCAAGGAGACCTCCAGCTTCATCAAGAAGGTTGGCTACAACCCCAAGACTGTTGCTTTCGTCCCCATCTCCGGCTTCAACGGCGACAACATGATCGAACCCTCCAAGGAATGCCCCTGGTACAAGGGTTGGGAGAAGGAGACCAAGGCTGGCAAGTCCACCGGCAAGACCCTCCTCGAGGCTATTGACTCCATCGACCCCCCCAACCGTCCTACCGACAAGCCCCTCCGTCTTCCCCTTCAGGATGTCTACAAGATCGGTGGTATCGGAACGGTGCCCGTCGGCCGTGTCGAGACCGGTATCATCAAGCCCGGCATGGTCGTCACCTTCGCCCCGGCTGGTGTCACCACTGAAGTCAAGTCCGTCGAGATGCATCACACGCAGCTTCTTCAGGGTGTCCCCGGTGACAACGTCGGCTTCAACGTGAAGAACGTTTCCGTCAAGGAAGTCCGTCGTGGCAACGTCGCTGGTGACTCCAAGAACGACCCCCCTTCTGGCGCCGCTTCCTTCAACGCCCAGGTCATTGTCATCAACCACCCTGGTCAGATTGGTAACGGTTACGCCCCCGTTCTCGATTGCCACACTGCCCACATTGCTTGCAAGTTCGCCGAGCTCCTTGAGAAGATCGACCGCCGTACTGGTAAGTCGGTTGAGAACAACCCCAAGTTCATCAAGTCTGGTGACTCCGCCATTGTCAAGATGGAGCCTTCCAAGCCCATGTGCGTTGAGGCTTTCACCGATTACCCTCCTCTGGGCCGTTTCGCCGTCCG??????????????????????????????????????????????????????????????????????????????????????????????????????????????????????????????????????????????????????????????????????????????????????????????????????????????????????????????????????????????????????????????????????????????????????????????????????????????????????????????????????????????????????????????????????????????????????????????????????????????????????????????????????????????????????????????????????????????????????????????????????????????????????????????????????????????????????????????????????????????????????????????????????????????????????????????????????????????????????????????????????????????????????????????????????????????????????????????????????????????????????????????????????????????????????????????????????????????????????????????????????????????????????????????????????????????????????????????????????????????????????????????????????????????????????????????????????????????????????????????????????????????????????????????????????????????????????????????????????????????????????????????????????????????????????????????????????????????????????????????????????????????????????????????????????????????????????????????????????????????????????????????????????????????????????????????????????????????????????????????????????????????????????????????????????????????????????????????????????????
>Samsoniella_duyunensisDY09502
?????????????????????????????????????????????????????????????????????????????????????????????????????????????????????????????????????????????????????????????????????????????????????????????????????????????????????????????????????????????????????????????????????????????????????????????????????????????????????????????????????????????????????????????????????????????????????????????????????????????????????????????????????????????????????????????????????????????????????????????????????????????????????????????????????????????????????????????????????????????????????????????????????????????????????????????????????????????????????????????????????????????????????????????????????????????????????????????????????????????????????????????????ATTACTGGTACTT-CCAAGCCGATTGCGCTATTCTCATCATTGCCGCCGGTACTGGTGAGTTCGAGGCTGGTATCTCCAAGGATGGCCAGACCCGTGAGCACGCTCTCCTCGCCTTCACCCTCGGTGTTAAGCAGCTCATTGTTGCCATCAACAAGATGGACACTGCCAA------------------TTGGGCTGAGGCCCGTTACCTTGAGATCATCAAGGAGACCTCCAGCTTCATCAAGAAGGTTGGCTACAACCCCAAGACTGTTGCTTTCGTCCCCATCTCCGGCTTCAACGGCGACAACATGATCGAACCCTCCAAGGAATGCCCCTGGTACAAGGGTTGGGAGAAGGAGACCAAGGCTGGCAAGTCCACCGGCAAGACCCTCCTCGAGGCTATTGACTCCATCGACCCCCCCAACCGTCCTACCGACAAGCCCCTCCGTCTTCCCCTTCAGGATGTCTACAAGATCGGTGGTATCGGAACGGTGCCCGTCGGCCGTGTCGAGACCGGTATCATCAAGCCCGGCATGGTCGTCACCTTCGCCCCGGCTGGTGTCACCACTGAAGTCAAGTCCGTCGAGATGCATCACACGCAGCTTCTTCAGGGTGTCCCCGGTGACAACGTCGGCTTCAACGTGAAGAACGTTTCCGTCAAGGAAGTCCGTCGTGGCAACGTCGCTGGTGACTCCAAGAACGACCCCCCTTCTGGCGCCGCTTCCTTCAACGCCCAGGTCATTGTCATCAACCACCCTGGTCAGATTGGTAACGGTTACGCCCCCGTTCTCGATTGCCACACTGCCCACATTGCTTGCAAGTTCGCGGAGCTCCTTGAGAAGATCGACCGCCGTACTGGTAAGTCGGTTGAGAACAACCCCAAGTTCATCAAGTCTGGTGACTCCGCCATTGTCAAGATGGAGCCTTCCAAGCCCATGTGCGTTGGGGCTTTCACCGATTACCCTCCTCTGGGCCGTTTCGCCGTCCG??????????????????????????????????????????????????????????????????????????????????????????????????????????????????????????????????????????????????????????????????????????????????????????????????????????????????????????????????????????????????????????????????????????????????????????????????????????????????????????????????????????????????????????????????????????????????????????????????????????????????????????????????????????????????????????????????????????????????????????????????????????????????????????????????????????????????????????????????????????????????????????????????????????????????????????????????????????????????????????????????????????????????????????????????????????????????????????????????????????????????????????????????????????????????????????????????????????????????????????????????????????????????????????????????????????????????????????????????????????????????????????????????????????????????????????????????????????????????????????????????????????????????????????????????????????????????????????????????????????????????????????????????????????????????????????????????????????????????????????????????????????????????????????????????????????????????????????????????????????????????????????????????????????????????????????????????????????????????????????????????????????????????????????????????????????????????????????????????????????
>Samsoniella_erucaeKY11121T
?????????????????????????????????????????????????????????????????????????????????????????????????????????????????????????????????????????????????????????????????????????????????????????????????????????????????????????????????????????????????????????????????????????????????????????????????????????????????????????????????????????????????????????????????????????????????????????????????????????????????????????????????????????????????????????????????????????????????????????????????????????????????????????????????????????????????????????????????????????????????????????????????????????????????????????????????????????????????????????????????????????????????????????????????????????????????????????????????????????????????????????????????AATACTGGTACTT-CCAGGCCGATTGCGCTATTCTCATCATTGCCGCCGGTACTGGTGAGTTCGAGGCTGGTATTTCCAAGGATGGCCAGACCCGTGAGCACGCTCTCCTCGCCTTCACCCTCGGTGTTAAGCAGCTCATTGTTGCCATCAACAAGATGGACACTGCCAA------------------GTGGGCTGAGTCCCGTTACCTTGAGATCATCAAGGAGACCTCCAACTTCATCAAGAAGGTTGGCTACAACCCCAAGACTGTTGCTTTCGTCCCCATCTCTGGCTTCAACGGCGACAACATGCTCGAGCCCTCCGACAACTGCGCCTGGTACAAGGGTTGGGAGAAGGAGACCAAGGCTGGCAAGTCCACCGGCAAGACCCTCCTCGAGGCTATTGACTCCATCGAGCCCCCCAAGCGTCCTACCGACAAGCCCCTCCGTCTTCCCCTTCAGGATGTCTACAAGATCGGTGGTATCGGAACGGTGCCCGTCGGCCGTGTCGAGACCGGTGTCATCAAGCCCGGCATGGTCGTCACCTTTGCCCCCGCTGGTGTCACCACTGAAGTCAAGTCCGTCGAGATGCATCACGAGCAGCTTGCTGAGGGTGTCCCCGGTGACAACGTCGGCTTCAACGTGAAGAACGTTTCCGTCAAGGAAATCCGTCGTGGTAACGTCGCTGGTGACTCCAAGAACGACCCCCCCGCTGGCGCCGCTTCCTTCAACGCCCAGGTCATTGTCATCAACCACCCTGGTCAGATTGGTAACGGTTACGCCCCCGTTCTCGATTGCCACACTGCCCACATTGCTTGCAAGTTCGCCGAGCTCCTTGAGAAGATCGACCGCCGTACCGGTAAGTCGGTTGAGAACAACCCCAAGTTCATCAAGTCTGGTGACTCCGCCATTGTCAAGATGGAGCCTTCCAAGCCCATGTGCGTTGAGGCTTTCACCGACTACCCTCCTCTGGGCCGTTTCGCTGTCCG??????????????????????????????????????????????????????????????????????????????????????????????????????????????????????????????????????????????????????????????????????????????????????????????????????????????????????????????????????????????????????????????????????????????????????????????????????????????????????????????????????????????????????????????????????????????????????????????????????????????????????????????????????????????????????????????????????????????????????????????????????????????????????????????????????????????????????????????????????????????????????????????????????????????????????????????????????????????????????????????????????????????????????????????????????????????????????????????????????????????????????????????????????????????????????????????????????????????????????????????????????????????????????????????????????????????????????????????????????????????????????????????????????????????????????????????????????????????????????????????????????????????????????????????????????????????????????????????????????????????????????????????????????????????????????????????????????????????????????????????????????????????????????????????????????????????????????????????????????????????????????????????????????????????????????????????????????????????????????????????????????????????????????????????????????????????????????????????????????????
>Samsoniella_erucaeKY11122
?????????????????????????????????????????????????????????????????????????????????????????????????????????????????????????????????????????????????????????????????????????????????????????????????????????????????????????????????????????????????????????????????????????????????????????????????????????????????????????????????????????????????????????????????????????????????????????????????????????????????????????????????????????????????????????????????????????????????????????????????????????????????????????????????????????????????????????????????????????????????????????????????????????????????????????????????????????????????????????????????????????????????????????????????????????????????????????????????????????????????????????????????GATTCTGGTACTTCC--AGGCGATTGCGCTATTCTCATCATTGCCGCCGGTACTGGTGAGTTCGAGGCTGGTATTTCCAAGGATGGCCAGACCCGTGAGCACGCTCTCCTCGCCTTCACCCTCGGTGTTAAGCAGCTCATTGTTGCCATCAACAAGATGGACACTGCCAA------------------GTGGGCTGAGTCCCGTTACCTTGAGATCATCAAGGAGACCTCCAACTTCATCAAGAAGGTTGGCTACAACCCCAAGACTGTTGCTTTCGTCCCCATCTCTGGCTTCAACGGCGACAACATGCTCGAGCCCTCCGACAACTGCGCCTGGTACAAGGGTTGGGAGAAGGAGACCAAGGCTGGCAAGTCCACCGGCAAGACCCTCCTCGAGGCTATTGACTCCATCGAGCCCCCCAAGCGTCCTACCGACAAGCCCCTCCGTCTTCCCCTTCAGGATGTCTACAAGATCGGTGGTATCGGAACGGTGCCCGTCGGCCGTGTCGAGACCGGTGTCATCAAGCCCGGCATGGTCGTCACCTTTGCCCCCGCTGGTGTCACCACTGAAGTCAAGTCCGTCGAGATGCATCACGAGCAGCTTGCTGAGGGTGTCCCCGGTGACAACGTCGGCTTCAACGTGAAGAACGTTTCCGTCAAGGAAATCCGTCGTGGTAACGTCGCTGGTGACTCCAAGAACGACCCCCCCGCTGGCGCCGCTTCCTTCAACGCCCAGGTCATTGTCATCAACCACCCTGGTCAGATTGGTAACGGTTACGCCCCCGTTCTCGATTGCCACACTGCCCACATTGCTTGCAAGTTCGCCGAGCTCCTTGAGAAGATCGACCGCCGTACCGGTAAGTCGGTTGAGAACAACCCCAAGTTCATCAAGTCTGGTGACTCCGCCATTGTCAAGATGGAGCCTTCCAAGCCCATGTGCGTTGAGGCTTTCACCGACTACCCTCCTCTGGGCCGTTTCGCTGTCCG??????????????????????????????????????????????????????????????????????????????????????????????????????????????????????????????????????????????????????????????????????????????????????????????????????????????????????????????????????????????????????????????????????????????????????????????????????????????????????????????????????????????????????????????????????????????????????????????????????????????????????????????????????????????????????????????????????????????????????????????????????????????????????????????????????????????????????????????????????????????????????????????????????????????????????????????????????????????????????????????????????????????????????????????????????????????????????????????????????????????????????????????????????????????????????????????????????????????????????????????????????????????????????????????????????????????????????????????????????????????????????????????????????????????????????????????????????????????????????????????????????????????????????????????????????????????????????????????????????????????????????????????????????????????????????????????????????????????????????????????????????????????????????????????????????????????????????????????????????????????????????????????????????????????????????????????????????????????????????????????????????????????????????????????????????????????????????????????????????????
>Samsoniella_farinosporaYFCC_8774T
?????????????????????????????????????????????????????????????????????????????????????????????????????????????????????????????????????????????????????????????????????????????????????????????????????????????????????????????????????????????????????????????????????????????????????????????????????????????????????????????????????????????????????????????????????????????????????????????????????????????????????????????????????????????????????????????????????????????????????????????????????????????????????????????????????????????????????????????????????????????????????????????????????????????????????????????????????????????????????????????????????????????????????????????????????????????????????????????????????????????????????????????????ATTACTGGTACTTCCCAGGCCGATTGCGCTATTCTCATCATTGCCGCCGGTACTGGTGAGTTCGAGGCTGGTATCTCCAAGGATGGCCAGACCCGTGAGCACGCTCTGCTCGCCTTCACCCTCGGTGTTAAGCAGCTCATTGTTGCCATCAACAAGATGGACACTGCCAA------------------CTGGGCTGAGGCCCGTTACCTTGAGATCATCAAGGAGACCTCCAGCTTCATCAAGAAGGTTGGCTACAACCCCAAGACTGTTGCTTTCGTCCCTATCTCCGGCTTCAACGGCGACAACATGCTCGAGGCCTCCACGAACTGCCCCTGGTACAAGGGTTGGGAGAAGGAGACCAAGGCTGGCAAGTCCACCGGCAAGACCCTCCTCGAGGCTATTGACTCCATCGAGCCCCCCAAGCGTCCTACCGACAAGCCTCTCCGTCTTCCCCTTCAGGATGTCTACAAGATCGGTGGTATCGGAACGGTGCCCGTCGGCCGTGTCGAGACCGGTGTCATCAAGCCCGGCATGGTCGTCACCTTTGCCCCCGCTGGTGTCACCACTGAAGTCAAGTCCGTCGAGATGCATCACGAGCAGCTTGCTGAGGGTGTCCCCGGTGACAACGTCGGCTTCAACGTGAAGAACGTTTCCGTCAAGGAAATCCGTCGTGGTAACGTCGCTGGTGACTCCAAGAACGACCCCCCCGCTGGCGCCGCTTCCTTCAACGCCCAGGTCATTGTCATCAACCACCCTGGTCAGATTGGTAACGGTTACGCCCCCGTTCTCGATTGCCACACTGCCCACATTGCTTGCAAGTTCGCCGAGCTCCTTGAGAAGATCGACCGCCGTACCGGTAAGTCGGTTGAGAACAACCCCAAGTTCATCAAGTCTGGTGACTCCGCCATTGTCAAGATGGAGCCTTCCAAGCCCATGTGCGTTGAGGCTTTCACCGACTACCCTCCTCTGGGCCGTTTCGCCGTCCGCAAGAAAGTGAAAAAAGTTTTGGAGATTGTCTGCCACAACTGTAGCAAAGTGTTGGCCGATGAAGTTGGTCTTCCCTTTACTCCATGAAGCTTTTCAGCTTGCTGGATGCTAACGTGAATTCTCAGAGCGATCCCGAGTTTGTCGCAGCCGTCAACACCCGCGATCCGAAACTCCGATTCAAACGCGTCTGGGCCGTGTGCAAGAAGAAGCGCAAGTGCGAGAACGAGGATAGACAGGACAAGAATAAGGATGAAGACTTTGCGCCAGGTGTCAAGAGCGTTGTTCTCGAAGGACATGGCGGATGCGGCAACATGCAGCCGCAGGTAAGACAGGCCGCGCTGCAACTCAAGGCCGCTTTCGAAGTTGTGTCGGAAGAGGGCCCCAAGAGGAAGGAGACCGTGAACATTAGCGCCGAAATGGCGCACGGTATTCTTCGCCGCATCTCTGACCGCGATTTGCACAATATTGGTCTCAACTCGGACTATGCCCGTCCTGAGTGGATGGTTATCACTGTTCTACCTGTCCCCCCTCCTCCTGTGCGTCCTAGTATTTCCATGGATGGTACTGGTACCGGCATGAGAAATGAGGACGATTTGACCTACAAGCTTGGCGACATTATTCGCGCCAACGGCAATGTCAAGCAAGCCATTCGCGAAGGATCGCCGCAACACATTGCGCGTGATTTCGAGGAGCTGCTACAATATCATGTTGCCACCTATATGGA?????????????????????????????????????????????????????????????????????????????????????????????????????????????????????????????????????????????????????????????????????????????????????????????????????????????????????????????????????????????????????????????????????????????????????????????????????????????????????????????????????????????????????????????????????????????????????????????????????????????????????????????????????????????????????????????????????????????????????????????????????????????????????????????????????????????????????????????????????????????????????????????????????????????????????????????????????????????????????
>Samsoniella_farinosporaYFCC_9051
?????????????????????????????????????????????????????????????????????????????????????????????????????????????????????????????????????????????????????????????????????????????????????????????????????????????????????????????????????????????????????????????????????????????????????????????????????????????????????????????????????????????????????????????????????????????????????????????????????????????????????????????????????????????????????????????????????????????????????????????????????????????????????????????????????????????????????????????????????????????????????????????????????????????????????????????????????????????????????????????????????????????????????????????????????????????????????????????????????????????????????????????????ATTACTGGTACTTCCCAGGCCGATTGCGCTATTCTCATCATTGCCGCCGGTACTGGTGAGTTCGAGGCTGGTATCTCCAAGGATGGCCAGACCCGTGAGCACGCTCTGCTCGCCTTCACCCTCGGTGTTAAGCAGCTCATTGTTGCCATCAACAAGATGGACACTGCCAA------------------CTGGGCTGAGGCCCGTTACCTTGAGATCATCAAGGAGACCTCCAGCTTCATCAAGAAGGTTGGCTACAACCCCAAGACTGTTGCTTTCGTCCCTATCTCCGGCTTCAACGGCGACAACATGCTCGAGGCCTCCACGAACTGCCCCTGGTACAAGGGTTGGGAGAAGGAGACCAAGGCTGGCAAGTCCACCGGCAAGACCCTCCTCGAGGCTATTGACTCCATCGAGCCCCCCAAGCGTCCTACCGACAAGCCTCTCCGTCTTCCCCTTCAGGATGTCTACAAGATCGGTGGTATCGGAACGGTGCCCGTCGGCCGTGTCGAGACCGGTGTCATCAAGCCCGGCATGGTCGTCACCTTTGCCCCCGCTGGTGTCACCACTGAAGTCAAGTCCGTCGAGATGCATCACGAGCAGCTTGCTGAGGGTGTCCCCGGTGACAACGTCGGCTTCAACGTGAAGAACGTTTCCGTCAAGGAAATCCGTCGTGGTAACGTCGCTGGTGACTCCAAGAACGACCCCCCCGCTGGCGCCGCTTCCTTCAACGCCCAGGTCATTGTCATCAACCACCCTGGTCAGATTGGTAACGGTTACGCCCCCGTTCTCGATTGCCACACTGCCCACATTGCTTGCAAGTTCGCCGAGCTCCTTGAGAAGATCGACCGCCGTACCGGTAAGTCGGTTGAGAACAACCCCAAGTTCATCAAGTCTGGTGACTCCGCCATTGTCAAGATGGAGCCTTCCAAGCCCATGTGCGTTGAGGCTTTCACCGACTACCCTCCTCTGGGCCGTTTCGCCGTCCGCAAGAAAGTGAAAAAAGTTTTGGAGATTGTCTGCCACAACTGTAGCAAAGTGTTGGCCGATGAAGTTGGTCTTCCCTTTACTCCATGAAGCTTTTCAGCTTGCTGGATGCTAACGTGAATTCTCAGAGCGATCCCGAGTTTGTCGCAGCCGTCAACACCCGCGATCCGAAACTCCGATTCAAACGCGTCTGGGCCGTGTGCAAGAAGAAGCGCAAGTGCGAGAACGAGGATAGACAGGACAAGAATAAGGATGAAGACTTTGCGCCAGGTGTCAAGAGCGTTGTTCTCGAAGGACATGGCGGATGCGGCAACATGCAGCCGCAGGTAAGACAGGCCGCGCTGCAACTCAAGGCCGCTTTCGAAGTTGTGTCGGAAGAGGGCCCCAAGAGGAAGGAGACCGTGAACATTAGCGCCGAAATGGCGCACGGTATTCTTCGCCGCATCTCTGACCGCGATTTGCACAATATTGGTCTCAACTCGGACTATGCCCGTCCTGAGTGGATGGTTATCACTGTTCTACCTGTCCCCCCTCCTCCTGTGCGTCCTAGTATTTCCATGGATGGTACTGGTACCGGCATGAGAAATGAGGACGATTTGACCTACAAGCTTGGCGACATTATTCGCGCCAACGGCAATGTCAAGCAAGCCATTCGCGAAGGATCGCCGCAACACATTGCGCGTGATTTCGAGGAGCTGCTACAATATCATGTTGCCACCTATATGGA?????????????????????????????????????????????????????????????????????????????????????????????????????????????????????????????????????????????????????????????????????????????????????????????????????????????????????????????????????????????????????????????????????????????????????????????????????????????????????????????????????????????????????????????????????????????????????????????????????????????????????????????????????????????????????????????????????????????????????????????????????????????????????????????????????????????????????????????????????????????????????????????????????????????????????????????????????????????????????
>Samsoniella_fusiformisporaRCEF5406
???????????????????????????????????????????????????????????????????????????????????????????????????????????????????????????????????????????????????????????????????????????????????????????????????????????????????????????????????????????????????????????????????????????????????????????????????????????????????????????????????????????????????????????????????????????????????????????????????????????????????????????????????????????????????????????????????????????????????????????????????????????????????????????????????????????????????????????????????????????????????????????????????????????????????????????????????????????????????????????????????????????????????????????????????????????????????????????????????????????????????????????????????????????????????????????????????????????????????????????????????????????????????????????????????????????????????????????????????????????????????????????????????????????????????????????????????????????????????????????????????????????????????????????????????????????????????????????????????????????????????????????????????????????????????????????????????????????????????????????????????????????????????????????????????????????????????????????????????????????????????????????????????????????????????????????????????????????????????????????????????????????????????????????????????????????????????????????????????????????????????????????????????????????????????????????????????????????????????????????????????????????????????????????????????????????????????????????????????????????????????????????????????????????????????????????????????????????????????????????????????????????????????????????????????????????????????????????????????????????????????????????????????????????????????????????---GAAGGTGAAAAAAGTTTTGGAGATTGTCTGCCACAACTGTAGCAAAGTGTTGGCCGATGAAGTTGGTCTTCCCTTTACTCCATGAAGCTTTTCAGCTTGCTGGATGCTAACGTGAATTCTCAGAGCGATCCCGAGTTTGTCACAGCCGTCAACACCCGCGATCCGAAACTCCGATTCAAACGCGTCTGGGCCGTGTGCAAGAAGAAGCGCAAGTGCGAGAACGAGGATAGACAGGACAAGAATAAGGATGAAGACTTTGCGCCAGGCGTCAAGAGTGTTGTTCTCGAAGGACATGGCGGATGCGGCAACATGCAGCCGCAGGTAAGACAGGCCGCGTTGCAACTCAAGGCCGCTTTCGAAGTTGTGTCGGAAGAGGGCCCCAAGAGGAAGGAGACCGTGAATATTAGCGCCGAAATGGCGCACGGTATTCTTCGCCGCATCTCTGACCGCGATTTGCACAATATTGGTCTCAACTCGGACTATGCCCGTCCTGAGTGGATGGTTATTACTGTTCTACCTGTTCCCCCTCCTCCTGTGCGTCCTAGTATTTCCATGGATGGTACTGGTACCGGCATGAGAAATGAGGACGATTTGACCTACAAGCTTGGCGACATTATTCGCGCCAACGGTAATGTCAAGCAAGCCATTCGCGAAGGATCGCCGCAACACATTGCGCGTGATTTCGAGGAGCTTCTACAATATCATGTTGCCACCTATATGGA?????????????????????????????????????????????????????????????????????????????????????????????????????????????????????????????????????????????????????????????????????????????????????????????????????????????????????????????????????????????????????????????????????????????????????????????????????????????????????????????????????????????????????????????????????????????????????????????????????????????????????????????????????????????????????????????????????????????????????????????????????????????????????????????????????????????????????????????????????????????????????????????????????????????????????????????????????????????????????
>Samsoniella_guizhouensisKY11161T
?????????????????????????????????????????????????????????????????????????????????????????????????????????????????????????????????????????????????????????????????????????????????????????????????????????????????????????????????????????????????????????????????????????????????????????????????????????????????????????????????????????????????????????????????????????????????????????????????????????????????????????????????????????????????????????????????????????????????????????????????????????????????????????????????????????????????????????????????????????????????????????????????????????????????????????????????????????????????????????????????????????????????????????????????????????????????????????????????????????????????????????????????AATACTGGTACTCC---AGGCGATTGCGCTATTCTCATCATTGCCGCCGGTACTGGTGAGTTCGAGGCTGGTATTTCCAAGGATGGCCAGACCCGTGAGCACGCTCTCCTCGCCTTCACCCTCGGTGTTAAGCAGCTCATTGTTGCCATCAACAAGATGGACACTACCAAGCCGGACGCTAATACCCCGTGGTCTGAGACCCGTTACCTTGAGATCATCAAGGAGACCTCCAACTTCATCAAGAAGGTTGGCTACAACCCCAAGACTGTTGCTTTCGTCCCCATCTCCGGCTTCCACGGCGACAACATGATCGAACCCGGCAAGGACTGCCCCTGGTACAAGGGTTGGGAGAAGGAGACCAAGGCTGGCAAGTCCACCGGCAAGACCCTCCTCGAGGCTATTGACTCCATCGACCCCCCCAACCGTCCTACCGACAAGCCCCTCCGTCTTCCCCTTCAGGATGTCTACAAGATCGGTGGTATCGGAACGGTGCCCGTCGGCCGTGTCGAGACCGGTATCATCAAGCCCGGCATGGTCGTCACCTTTGCCCCCGCTGGTGTCACCACTGAAGTCAAGTCCGTCGAGATGCATCACGCGCAGCTTGCTGAGGGTGTCCCCGGTGACAACGTCGGCTTCAACGTGAAGAACGTTTCCGTCAAGGAAATCCGTCGTGGTAACGTCGCTGGTGACTCCAAGAACGACCCCCCCTCTGGCGTCGCTTCCTTCAACGCCCAGGTCATTGTCATCAACCACCCTGGTCAGATTGGTAACGGTTACGCCCCCGTTCTCGATTGCCACACTGCCCACATTGCTTGCAAGTTCGCCGAGCTCCTTGAGAAGATCGACCGCCGTACCGGTAAGTCGGTTGAGAACAACCCCAAGTTCATTAAGTCTGGTGACTCCGCCATTGTCAAGATGGAGCCTTCCAAGCCCATGTGCGTTGAGGCTTTCACCGACTACCCTCCTCTGGGCCGTTTCGCCGTCCG??????????????????????????????????????????????????????????????????????????????????????????????????????????????????????????????????????????????????????????????????????????????????????????????????????????????????????????????????????????????????????????????????????????????????????????????????????????????????????????????????????????????????????????????????????????????????????????????????????????????????????????????????????????????????????????????????????????????????????????????????????????????????????????????????????????????????????????????????????????????????????????????????????????????????????????????????????????????????????????????????????????????????????????????????????????????????????????????????????????????????????????????????????????????????????????????????????????????????????????????????????????????????????????????????????????????????????????????????????????????????????????????????????????????????????????????????????????????????????????????????????????????????????????????????????????????????????????????????????????????????????????????????????????????????????????????????????????????????????????????????????????????????????????????????????????????????????????????????????????????????????????????????????????????????????????????????????????????????????????????????????????????????????????????????????????????????????????????????????????
>Samsoniella_guizhouensisKY11162
?????????????????????????????????????????????????????????????????????????????????????????????????????????????????????????????????????????????????????????????????????????????????????????????????????????????????????????????????????????????????????????????????????????????????????????????????????????????????????????????????????????????????????????????????????????????????????????????????????????????????????????????????????????????????????????????????????????????????????????????????????????????????????????????????????????????????????????????????????????????????????????????????????????????????????????????????????????????????????????????????????????????????????????????????????????????????????????????????????????????????????????????????AAAAATGGTACTTCC--AGGCGATTGCGCTATTCTCATCATTGCCGCCGGTACTGGTGAGTTCGAGGCTGGTATTTCCAAGGATGGCCAGACCCGTGAGCACGCTCTCCTCGCCTTCACCCTCGGTGTTAAGCAGCTCATTGTTGCCATCAACAAGATGGACACTACCAAGCCGGACGCTAATACCCCGTGGTCTGAGACCCGTTACCTTGAGATCATCAAGGAGACCTCCAACTTCATCAAGAAGGTTGGCTACAACCCCAAGACTGTTGCTTTCGTCCCCATCTCCGGCTTCCACGGCGACAACATGATCGAACCCGGCAAGGACTGCCCCTGGTACAAGGGTTGGGAGAAGGAGACCAAGGCTGGCAAGTCCACCGGCAAGACCCTCCTCGAGGCTATTGACTCCATCGACCCCCCCAACCGTCCTACCGACAAGCCCCTCCGTCTTCCCCTTCAGGATGTCTACAAGATCGGTGGTATCGGAACGGTGCCCGTCGGCCGTGTCGAGACCGGTATCATCAAGCCCGGCATGGTCGTCACCTTTGCCCCCGCTGGTGTCACCACTGAAGTCAAGTCCGTCGAGATGCATCACGCGCAGCTTGCTGAGGGTGTCCCCGGTGACAACGTCGGCTTCAACGTGAAGAACGTTTCCGTCAAGGAAATCCGTCGTGGTAACGTCGCTGGTGACTCCAAGAACGACCCCCCCTCTGGCGTCGCTTCCTTCAACGCCCAGGTCATTGTCATCAACCACCCTGGTCAGATTGGTAACGGTTACGCCCCCGTTCTCGATTGCCACACTGCCCACATTGCTGGCAAGTTCGCCGAGCTCCTTGAGAAGATCGACCGCCGTACCGGTAAGTCGGTTGAGAACAACCCCAAGTTCATTAAGTCTGGTGACTCCGCCATTGTCAAGATGGAGCCTTCCAAGCCCATGTGCGTTGAGGCTTTCACCGACTACCCTCCTCTGGGCCGTTTCGCCGTCCG??????????????????????????????????????????????????????????????????????????????????????????????????????????????????????????????????????????????????????????????????????????????????????????????????????????????????????????????????????????????????????????????????????????????????????????????????????????????????????????????????????????????????????????????????????????????????????????????????????????????????????????????????????????????????????????????????????????????????????????????????????????????????????????????????????????????????????????????????????????????????????????????????????????????????????????????????????????????????????????????????????????????????????????????????????????????????????????????????????????????????????????????????????????????????????????????????????????????????????????????????????????????????????????????????????????????????????????????????????????????????????????????????????????????????????????????????????????????????????????????????????????????????????????????????????????????????????????????????????????????????????????????????????????????????????????????????????????????????????????????????????????????????????????????????????????????????????????????????????????????????????????????????????????????????????????????????????????????????????????????????????????????????????????????????????????????????????????????????????????
>Samsoniella_hanianaYFCC_8769T
?????????????????????????????????????????????????????????????????????????????????????????????????????????????????????????????????????????????????????????????????????????????????????????????????????????????????????????????????????????????????????????????????????????????????????????????????????????????????????????????????????????????????????????????????????????????????????????????????????????????????????????????????????????????????????????????????????????????????????????????????????????????????????????????????????????????????????????????????????????????????????????????????????????????????????????????????????????????????????????????????????????????????????????????????????????????????????????????????????????????????????????????????ATTACTGGTACTTCCCAGGCCGATTGCGCTATTCTCATCATTGCCGCCGGTACTGGTGAGTTCGAGGCTGGTATTTCCAAGGATGGCCAGACCCGTGAGCACGCTCTCCTCGCCTTCACCCTCGGTGTTAAGCAGCTCATTGTTGCCATCAACAAGATGGACACTACCAAGTTGACACCCAAGAGCCCGTGGCTTGAGGCCCGTTACCTTGAGATCATCAAGGAGACCTCCAACTTCATCAAGAAGGTTGGCTACAACCCCAAGTCTGTTCCTTTCGTCCCCATCTCCGGCTTCAACGGCGACAACATGATCGATGGCTCCGACGATTGCCCCTGGTACAAGGGTTGGGAGAAGGAGACCAAGGCTGGCAAGTTCACCGGCAAGACCCTCCTCGAGGCTATTGACTCCATCGAACCCCCCAACCGTCCTACCGACAAGCCCCTCCGTCTTCCCCTTCAGGATGTCTACAAGATCGGTGGTATCGGAACGGTGCCTGTCGGCCGTGTCGAGACCGGTATCATCAAGCCCGGCATGGTCGTCACCTTTGCCCCCGCTGGTGTCACCACTGAAGTCAAGTCCGTCGAGATGCATCACACGCAGCTTCTTCAGGGTGTCCCCGGTGACAACGTCGGCTTCAACGTGAAGAACGTTTCCGTCAAGGAAGTCCGTCGTGGCAACGTCGCTGGTGACTCCAAGAACGACCCCCCTTCTGGCGCCGCTTCCTTCAACGCCCAGGTCATTGTCATCAACCACCCTGGTCAGATTGGTAACGGTTACGCCCCCGTTCTCGATTGCCACACTGCCCACATTGCTTGCAAGTTCGCCGAGCTCCTTGAGAAGATCGACCGCCGTACTGGTAAGTCGGTTGAGAACAACCCCAAGTTCATCAAGTCTGGTGACTCCGCCATTGTCAAGATGGAGCCTTCCAAGCCCATGTGCGTTGAGGCTTTCACCGACTACCCTCCTCTGGGCCGTTTCGCCGTCCGCAAGAAAGTGAAAAAAGTTTTGGAGATTGTCTGCCACAACTGTAGCAAAGTGTTGGCCGATGAAGTTGGTCTTCCCTTTACTCCATGAAGCTTTTCAGCTTGCTGGATGCTAACGTGAATTCTCAGAGCGATCCCGAGTTTGTCACAGCCGTCAACACCCGCGATCCGAAACTCCGATTCAAACGCGTCTGGGCCGTGTGCAAGAAGAAGCGCAAGTGCGAGAACGAGGATAGACAGGACAAGAATAAGGATGAAGACTTTGCGCCAGGTGTCAAGAGCGTTGTTCTCGAAGGACATGGCGGATGCGGCAACATGCAGCCGCAGGTAAGACAGGCCGCGCTGCAACTCAAGGCCGCTTTCGAAGTTGTGTCGGAAGAGGGCCCCAAGAGGAAGGAGACCGTGAACATTAGCGCCGAAATGGCGCACGGTATTCTTCGCCGCATCTCTGACCGCGATTTGCACAATATTGGTCTCAACTCGGACTATGCCCGTCCTGAGTGGATGGTTATTACTGTTCTACCTGTTCCCCCTCCTCCTGTGCGTCCTAGTATTTCCATGGATGGTACTGGTACCGGCATGAGAAATGAGGACGATTTGACCTACAAGCTTGGCGACATCATTCGCGCCAACGGTAATGTCAAGCAAGCCATTCGCGAAGGATCGCCGCAACATATTGCGCGTGATTTCGAGGAGCTGCTACAATATCATGTTGCCACCTATATGGA?????????????????????????????????????????????????????????????????????????????????????????????????????????????????????????????????????????????????????????????????????????????????????????????????????????????????????????????????????????????????????????????????????????????????????????????????????????????????????????????????????????????????????????????????????????????????????????????????????????????????????????????????????????????????????????????????????????????????????????????????????????????????????????????????????????????????????????????????????????????????????????????????????????????????????????????????????????????????????
>Samsoniella_hanianaYFCC_8771
?????????????????????????????????????????????????????????????????????????????????????????????????????????????????????????????????????????????????????????????????????????????????????????????????????????????????????????????????????????????????????????????????????????????????????????????????????????????????????????????????????????????????????????????????????????????????????????????????????????????????????????????????????????????????????????????????????????????????????????????????????????????????????????????????????????????????????????????????????????????????????????????????????????????????????????????????????????????????????????????????????????????????????????????????????????????????????????????????????????????????????????????????ATTACTGGTACTTCCCAGGCCGATTGCGCTATTCTCATCATTGCCGCCGGTACTGGTGAGTTCGAGGCTGGTATTTCCAAGGATGGCCAGACCCGTGAGCACGCTCTCCTCGCCTTCACCCTCGGTGTTAAGCAGCTCATTGTTGCCATCAACAAGATGGACACTACCAAGTTGACACCCAAGAGCCCGTGGCTTGAGGCCCGTTACCTTGAGATCATCAAGGAGACCTCCAACTTCATCAAGAAGGTTGGCTACAACCCCAAGTCTGTTCCTTTCGTCCCCATCTCCGGCTTCAACGGCGACAACATGATCGATGGCTCCGACGATTGCCCCTGGTACAAGGGTTGGGAGAAGGAGACCAAGGCTGGCAAGTTCACCGGCAAGACCCTCCTCGAGGCTATTGACTCCATCGAACCCCCCAACCGTCCTACCGACAAGCCCCTCCGTCTTCCCCTTCAGGATGTCTACAAGATCGGTGGTATCGGAACGGTGCCTGTCGGCCGTGTCGAGACCGGTATCATCAAGCCCGGCATGGTCGTCACCTTTGCCCCCGCTGGTGTCACCACTGAAGTCAAGTCCGTCGAGATGCATCACACGCAGCTTCTTCAGGGTGTCCCCGGTGACAACGTCGGCTTCAACGTGAAGAACGTTTCCGTCAAGGAAGTCCGTCGTGGCAACGTCGCTGGTGACTCCAAGAACGACCCCCCTTCTGGCGCCGCTTCCTTCAACGCCCAGGTCATTGTCATCAACCACCCTGGTCAGATTGGTAACGGTTACGCCCCCGTTCTCGATTGCCACACTGCCCACATTGCTTGCAAGTTCGCCGAGCTCCTTGAGAAGATCGACCGCCGTACTGGTAAGTCGGTTGAGAACAACCCCAAGTTCATCAAGTCTGGTGACT-------------------------------------------------------------------------------------CAAGAAAGTGAAAAAAGTTTTGGAGATTGTCTGCCACAACTGTAGCAAAGTGTTGGCCGATGAAGTTGGTCTTCCCTTTACTCCATGAAGCTTTTCAGCTTGCTGGATGCTAACGTGAATTCTCAGAGCGATCCCGAGTTTGTCACAGCCGTCAACACCCGCGATCCGAAACTCCGATTCAAACGCGTCTGGGCCGTGTGCAAGAAGAAGCGCAAGTGCGAGAACGAGGATAGACAGGACAAGAATAAGGATGAAGACTTTGCGCCAGGTGTCAAGAGCGTTGTTCTCGAAGGACATGGCGGATGCGGCAACATGCAGCCGCAGGTAAGACAGGCCGCGCTGCAACTCAAGGCCGCTTTCGAAGTTGTGTCGGAAGAGGGCCCCAAGAGGAAGGAGACCGTGAACATTAGCGCCGAAATGGCGCACGGTATTCTTCGCCGCATCTCTGACCGCGATTTGCACAATATTGGTCTCAACTCGGACTATGCCCGTCCTGAGTGGATGGTTATTACTGTTCTACCTGTTCCCCCTCCTCCTGTGCGTCCTAGTATTTCCATGGATGGTACTGGTACCGGCATGAGAAATGAGGACGATTTGACCTACAAGCTTGGCGACATCATTCGCGCCAACGGTAATGTCAAGCAAGCCATTCGCGAAGGATCGCCGCAACATATTGCGCGTGATTTCGAGGAGCTGCTACAATATCATGTTGCCACCTA------?????????????????????????????????????????????????????????????????????????????????????????????????????????????????????????????????????????????????????????????????????????????????????????????????????????????????????????????????????????????????????????????????????????????????????????????????????????????????????????????????????????????????????????????????????????????????????????????????????????????????????????????????????????????????????????????????????????????????????????????????????????????????????????????????????????????????????????????????????????????????????????????????????????????????????????????????????????????????????
>Samsoniella_hepialiICMM_82_2T
AAGACTCACATCAACGTCGTCGTTATCGGGTGCGTTTCCACGCTTAACGACTACGATACCGACGAACCATAAACACTGACTACTGGACAGCCACGTCGATTCCGGCAAGTCTACCACCGTAAGTTATCTCTCAACGGTAGAGTGGCGTTTCAGCCCTCGAACCGACGATTCTACCCCGCCTCGCCGGTCCCCATGTAAAGTTCAAACAGCTAACTCATGACGCAGACTGGTCATCTGATCTACAAGTGCGGTGGTATTGACAAGCGTACCATCGACAAGTTCGAGAAGGTAAGCATCTCATTCTGCGATTTTTTTTAGCCTCATTTTCCCTCGATCGCTCGCTGCGCAATTTTTTGCCGGCCAGCAGCGATCGTCCCGTCACTGTGGCCACTGGTCATTACCCCTCCTTGGTGCGGCAAAATTTTCTGAGTGCCTTATCATCGGGGTGGGGCTACTCTCAAAAATACCCCGCCACCTGTCGCAAGCTTCCCCTTCTCACAGGCAAAAAAAATCATTGCGCACCCACGCTGTCAACATTTTGCTAACCATCATCCTCTACAGGAAGCCGCTGAACTCGGCAAGGGTTCCTTCAAGTATGCCTGGGTTCTTGACAAGCTCAAGGCCGAGCGTGAGCGTGGTATCACCATCGATATCGCCCTCTGGAAGTTCGAGACCCCCAAGTTCATGGTCACTGTCATTGATGCTCCCGGTCACCGTGATTTCATCAAGAACATGATATTACTGGTACTTTCCAGGCCGATTGCGCTATTCTCATCATTGCCGCCGGTACTGGTGAGTTCGAGGCTGGTATCTCCAAGGATGGCCAGACCCGTGAGCACGCTCTCCTCGCCTTCACCCTCGGTGTTAAGCAGCTCATTGTTGCCATCAACAAGATGGACACTGCCAA------------------GTGGGCTGAGGCCCGTTACCTTGAGATCATCAAGGAGACCTCCAACTTCATCAAGAAGGTTGGCTACAACCCCAAGACTGTTGCTTTCGTCCCCATCTCTGGCTTCAACGGCGACAACATGCTCGAGCCCTCCGAAAACTGCCCCTGGTACAAGGGTTGGGAGAAGGAGACCAAGGCTGGCAAGTCCACCGGCAAGACCCTCCTCGAGGCTATTGACTCCATCGAGCCCCCCAAGCGTCCTACCGACAAACCCCTCCGTCTTCCCCTTCAGGATGTCTACAAGATCGGTGGTATCGGAACGGTGCCCGTCGGCCGTGTCGAGACCGGTATCATCAAGCCCGGCATGGTCGTCACCTTTGCCCCCGCTGGTGTCACCACTGAAGTCAAGTCCGTCGAGATGCATCACGAGCAGCTTGCTGAGGGTGTTCCCGGTGACAACGTCGGCTTCAACGTGAAGAACGTTTCCGTCAAGGAAATCCGTCGTGGTAACGTTGCTGGTGACTCCAAGAACGACCCCCCGGCTGGCGCCGCTTCCTTCAACGCCCAGGTCATTGTCATCAACCACCCTGGTCAGATTGGTAACGGTTACGCCCCCGTTCTCGATTGCCACACTGCCCACATTGCTTGCAAGTTCGCCGAGCTCCTTGAGAAGATCGATCGCCGTACCGGTAAGTCGGTTGAGAACAACCCCAAGTTCATCAAGTCTGGTGACTCCGCCATTGTCAAGATGGAGCCTTCCAAGCCCATGTGCGTTGAGGCTTTCACCGACTACCCTCCTCTGGGTCGTTTCGCCGTCCG--AGAAAGTGAAAAAAGTTTTGGAGATTGTCTGCCACAACTGTAGCAAAGTGTTGGCCGATGAAGTTGGTCTTCCCTTTACTCCATGAAGCTTTTCAGCTTGCTGGATGCTAACGTGAATTCTCAGAGCGATCCCGAGTTTGTCACAGCCGTCAACACCCGCGATCCGAAACTCCGATTCAAACGCGTCTGGGCCGTGTGCAAGAAGAAGCGCAAGTGCGAGAACGAGGATAGACAGGACAAGAATAAGGATGAAGACTTTGCGCCAGGTGTCAAGAGCGTCGTTCTCGAAGGACATGGCGGATGCGGCAACATGCAGCCGCAGGTAAGACAGGCCGCGCTGCAACTGAAGGCCGCTTTCGAAGTTGTGTCGGAAGAGGGCCCCAAGAGGAAGGAGACCGTGAACATTAGCGCCGAAATGGCGCACGGTATTCTTCGCCGCATCTCTGACCGCGATTTGCACAATATTGGTCTCAACTCGGACTATGCCCGTCCTGAGTGGATGGTTATCACTGTTCTCCCTGTCCCCCCTCCTCCTGTGCGTCCTAGTATTTCCATGGATGGTACTGGTACCGGCATGAGAAATGAGGACGATTTGACCTACAAGCTTGGCGACATTATTCGCGCCAACGGCAATGTCAAGCAAGCCATTCGCGAAGGATCGCCGCAACATATTGCGCGTGATTTCGAGGAGCTGCTGCAATATC-------------------GTCAAGCCCATCGTGCAAGTCAGCGCGTACACCTGCGACCGATGCGGCTGCGAAATTTTCCAGCCCATCACGGACAAGCAGTACGGCCCTCTGATGATGTGCCCGTCAAACGACTGCAAAAACAACCAGTCCAAGGGACAGCTGAACCCCTCGACGCGTGCTTCTAAATTTCTCCCCTTCCAGGAGGTCAAGATACAGGAAATGGCCGAGCAGGTCCCCATTGGTCAGATCCCTCGATCTCTCACAGTTCACTGCTTCGGCAGCCTCGTGCGTCGCGTGAACCCCGGTGACGTTGTCGACATCTCTGGCATTTTCCTTCCCACGCCCTACACTGGCTTCAAGGCAATGAAGGCCGGTCTCTTGACGGACACATATCTCGAGGCTCACTACATCCGCCAGCACAAGAAAGCTTACAGCGAGATGATTGTTGACCCTTCGTTGGTGCGACGCATCGAAAAGTACAGGCAGACTGGCCAGGTCTACGAACTGCTTGCCAAGTCGATTGCGCCCGAAATCTTCGGCCACCTCGACGTTAAGAAGGCGCTTCTCCTCCTGCTCATCGGTGGTGTCGGCAAGGAGATGGGTGACGGTATGAAGATCAGGGGAGACCTCAACATCTGCATGATGGG
>Samsoniella_hepialiYFCC_2702
AAGACTCACATCAACGTCGTCGTTATCGGGTGCGTTTCCACGCTTAACGACTACGATACCGACGAACCATAAACACTGACTACTGGACAGCCACGTCGATTCCGGCAAGTCTACCACCGTAAGTTATCTCTCAACGGTAGAGTGGCGTTTCAGCCCTCGAACCGACGATTCTACCCCGCCTCGCCGGTCCCCATGTAAAGTTCAAACAGCTAACTCATGACGCAGACTGGTCATCTGATCTACAAGTGCGGTGGTATTGACAAGCGTACCATCGACAAGTTCGAGAAGGTAAGCATCTCATTCTGCGATTTTTTTTAGCCTCATTTTCCCTCGATCGCTCGCTGCGCAATTTTTTGCCGGCCAGCAGCGATCGTCCCGTCACTGTGGCCACTGGTCATTACCCCTCCTTGGTGCGGCAAAATTTTCTGAGTGCCTTATCATCGGGGTGGGGCTACTCTCAAAAATACCCCGCCACCTGTCGCAAGCTTCCCCTTCTCACAGGCAAAAAAAATCATTGCGCACCCACGCTGTCAACATTTTGCTAACCATCATCCTCTACAGGAAGCCGCTGAACTCGGCAAGGGTTCCTTCAAGTATGCCTGGGTTCTTGACAAGCTCAAGGCCGAGCGTGAGCGTGGTATCACCATCGATATCGCCCTCTGGAAGTTCGAGACCCCCAAGTTCATGGTCACTGTCATTGATGCTCCCGGTCACCGTGATTTCATCAAGAACATGATATTACTGGTACTTCCCAGGCCGATTGCGCTATTCTCATCATTGCCGCCGGTACTGGTGAGTTCGAGGCTGGTATCTCCAAGGATGGCCAGACCCGTGAGCACGCTCTCCTCGCCTTCACCCTCGGTGTTAAGCAGCTCATTGTTGCCATCAACAAGATGGACACTGCCAA------------------GTGGGCTGAGGCCCGTTACCTTGAGATCATCAAGGAGACCTCCAACTTCATCAAGAAGGTTGGCTACAACCCCAAGACTGTTGCTTTCGTCCCCATCTCTGGCTTCAACGGCGACAACATGCTCGAGCCCTCCGAAAACTGCCCCTGGTACAAGGGTTGGGAGAAGGAGACCAAGGCTGGCAAGTCCACCGGCAAGACCCTCCTCGAGGCTATTGACTCCATCGAGCCCCCCAAGCGTCCTACCGACAAACCCCTCCGTCTTCCCCTTCAGGATGTCTACAAGATCGGTGGTATCGGAACGGTGCCCGTCGGCCGTGTCGAGACCGGTGTCATCAAGCCCGGCATGGTCGTCACCTTTGCCCCCGCTGGTGTCACCACTGAAGTCAAGTCCGTCGAGATGCATCACGAGCAACTTGCTGAGGGTGTTCCCGGTGACAACGTCGGCTTCAACGTGAAGAACGTTTCCGTCAAGGAAATCCGTCGTGGTAACGTTGCTGGTGACTCCAAGAACGACCCCCCGGCTGGCGCCGCTTCCTTCAACGCCCAGGTCATTGTCATCAACCACCCTGGTCAGATTGGTAACGGTTACGCCCCCGTTCTCGATTGCCACACTGCCCACATTGCTTGCAAGTTCGCCGAGCTCCTTGAGAAGATCGATCGCCGTACCGGTAAGTCGGTTGAGAACAACCCCAAGTTCATCAAGTCTGGTGACTCCGCCATTGTCAAGATGGAGCCTTCCAAGCCCATGTGCGTTGAGGCTTTCACCGACTACCCTCCTCTGGGTCGTTTCGC------CAAGAAAGTGAAAAAAGTTTTGGAGATTGTCTGCCACAACTGTAGCAAAGTGTTGGCCGATGAAGTTGGTCTTCCCTTTACTCCATGAAGCTTTTCAGCTTGCTGGATGCTAACGTGAATTCTCAGAGCGATCCCGAGTTTGTCACAGCCGTCAACACCCGCGATCCGAAACTCCGATTCAAACGCGTCTGGGCCGTGTGCAAGAAGAAGCGCAAGTGCGAGAACGAGGATAGACAGGACAAGAATAAGGATGAAGACTTTGCGCCAGGTGTCAAGAGCGTCGTTCTCGAAGGACATGGCGGATGCGGCAACATGCAGCCGCAGGTAAGACAGGCCGCGCTGCAACTGAAGGCCGCTTTCGAAGTTGTGTCGGAAGAGGGCCCCAAGAGGAAGGAGACCGTGAACATTAGCGCCGAAATGGCGCACGGTATTCTTCGCCGCATCTCTGACCGCGATTTGCACAATATTGGTCTCAACTCGGACTATGCCCGTCCTGAGTGGATGGTTATCACTGTTCTCCCTGTCCCCCCTCCTCCTGTGCGTCCTAGTATTTCCATGGATGGTACTGGTACCGGCATGAGAAATGAGGACGATTTGACCTACAAGCTTGGCGACATTATTCGCGCCAACGGCAATGTCAAGCAAGCCATTCGCGAAGGATCGCCGCAACATATTGCGCGTGATTTCGAGGAGCTGCTGCAATATCATGTTGCCACCTATATGGAGTCAAGCCCATCGTGCAAGTCAGCGCGTACACCTGCGACCGATGCGGCTGCGAAATTTTCCAGCCCATCACGGACAAGCAGTACGGCCCTCTGATGATGTGCCCGTCAAACGACTGCAAAAACAACCAGTCCAAGGGACAGCTGAACCCCTCGACGCGTGCTTCTAAATTTCTCCCCTTCCAGGAGGTCAAGATACAGGAAATGGCCGAGCAGGTCCCCATTGGTCAGATCCCTCGATCTCTCACAGTTCACTGCTTCGGCAGCCTCGTGCGTCGCGTGAACCCCGGTGACGTTGTCGACATCTCTGGCATTTTCCTTCCCACGCCCTACACTGGCTTCAAGGCAATGAAGGCCGGTCTCTTGACGGACACATATCTCGAGGCTCACTACATCCGCCAGCACAAGAAAGCTTACAGCGAGATGATTGTTGACCCTTCGTTGGTGCGACGCATCGAAAAGTACAGGCAGACTGGCCAGGTCTACGAACTGCTTGCCAAGTCGATTGCGCCCGAAATCTTCGGCCACCTCGACGTTAAGAAGGCGCTTCTCCTCCTGCTCATCGGTGGTGTCGGCAAGGAGATGGGTGACGGTATGAAGATCAGGGGAGACCTCAACATCTGCATGATGGG
>Samsoniella_hepialiYFCC_868
AAGACTCACATCAACGTCGTCGTTATCGGGTGCGTTTCCACGCTTAACGACTACGATACCGACGAACCATAAACACTGACTACTGGACAGCCACGTCGATTCCGGCAAGTCTACCACCGTAAGTTATCTCTCAACGGTAGAGTGGCGTTTCAGCCCTCGAACCGACGATTCTACCCCGCCTCGCCGGTCCCCATGTAAAGTTCAAACAGCTAACTCATGACGCAGACTGGTCATCTGATCTACAAGTGCGGTGGTATTGACAAGCGTACCATCGACAAGTTCGAGAAGGTAAGCATCTCATTCTGCGATTTTTTTTAGCCTCATTTTCCCTCGATCGCTCGCTGCGCAATTTTTTGCCGGCCAGCAGCGATCGTCCCGTCACTGTGGCCACTGGTCATTACCCCTCCTTGGTGCGGCAAAATTTTCTGAGTGCCTTATCATCGGGGTGGGGCTACTCTCAAAAATACCCCGCCACCTGTCGCAAGCTTCCCCTTCTCACAGGCAAAAAAAATCATTGCGCACCCACGCTGTCAACATTTTGCTAACCATCATCCTCTACAGGAAGCCGCTGAACTCGGCAAGGGTTCCTTCAAGTATGCCTGGGTTCTTGACAAGCTCAAGGCCGAGCGTGAGCGTGGTATCACCATCGATATCGCCCTCTGGAAGTTCGAGACCCCAAAGTTCATGGTCACTGTCATTGATGCTCCCGGTCACCGTGATTTCATCAAGAACATGATATTACTGGTACTTCCCAGGCCGATTGCGCTATTCTCATCATTGCCGCCGGTACTGGTGAGTTCGAGGCTGGTATCTCCAAGGATGGCCAGACCCGTGAGCACGCTCTCCTCGCCTTCACCCTCGGTGTTAAGCAGCTCATTGTTGCCATCAACAAGATGGACACTGCCAA------------------GTGGGCTGAGGCCCGTTACCTTGAGATCATCAAGGAGACCTCCAACTTCATCAAGAAGGTTGGCTACAACCCCAAGACTGTTGCTTTCGTCCCCATCTCTGGCTTCAACGGCGACAACATGCTCGAGCCCTCCGAAAACTGCCCCTGGTACAAGGGTTGGGAGAAGGAGACCAAGGCTGGCAAGTCCACCGGCAAGACCCTCCTCGAGGCTATTGACTCCATCGAGCCCCCCAAGCGTCCTACCGACAAACCCCTCCGTCTTCCCCTTCAGGATGTCTACAAGATCGGTGGTATCGGAACGGTGCCCGTCGGCCGTGTCGAGACCGGTGTCATCAAGCCCGGCATGGTCGTCACCTTTGCCCCCGCTGGTGTCACCACTGAAGTCAAGTCCGTCGAGATGCATCACGAGCAACTTGCTGAGGGTGTCCCCGGTGACAACGTCGGCTTCAACGTGAAGAACGTTTCCGTCAAGGAAATCCGTCGTGGTAACGTTGCTGGTGACTCCAAGAACGACCCCCCGGCTGGCGCCGCTTCCTTCAACGCCCAGGTCATTGTCATCAACCACCCTGGTCAGATTGGTAACGGTTACGCCCCCGTTCTCGATTGCCACACTGCCCACATTGCTTGCAAGTTCGCCGAGCTCCTTGAGAAGATCGATCGCCGTACCGGTAAGTCGGTTGAGAACAACCCCAAGTTCATCAAGTCTGGTGACTCCGCCATTGTCAAGATGGAGCCTTCCAAGCCCATGTGCGTTGAGGCTTTCACCGACTACCCTCCTCTGGGTCGTTTCGCCGTCCGCAAGAAAGTGAAAAAAGTTTTGGAGATTGTCTGCCACAACTGTAGCAAAGTGTTGGCCGATGAAGTTGGTCTTCCCTTTACTCCATGAAGCTTTTCAGCTTGCTGGATGCTAACGTGAATTCTCAGAGCGATCCCGAGTTTGTCACAGCCGTCAACACCCGCGATCCGAAACTCCGATTCAAACGCGTCTGGGCCGTGTGCAAGAAGAAGCGCAAGTGCGAGAACGAGGATAGACAGGACAAGAATAAGGATGAAGACTTTGCGCCAGGTGTCAAGAGCGTCGTTCTCGAAGGACATGGCGGATGCGGCAACATGCAGCCGCAGGTAAGACAGGCCGCGCTGCAACTGAAGGCCGCTTTCGAAGTTGTGTCGGAAGAGGGCCCCAAGAGGAAGGAGACCGTGAACATTAGCGCCGAAATGGCGCACGGTATTCTTCGCCGCATCTCTGACCGCGATTTGCACAATATTGGTCTCAACTCGGACTATGCCCGTCCTGAGTGGATGGTTATCACTGTTCTCCCTGTCCCCCCTCCTCCTGTGCGTCCTAGTATTTCCATGGATGGTACTGGTACCGGCATGAGAAATGAGGACGATTTGACCTACAAGCTTGGCGACATTATTCGCGCCAACGGCAATGTCAAGCAAGCCATTCGCGAAGGATCGCCGCAACATATTGCGCGTGATTTCGAGGAGCTGCTGCAATATCATGTTGCCACATATATGGAGTCAAGCCCATCGTGCAAGTCAGCGCGTACACCTGCGACCGATGCGGCTGCGAAATTTTCCAGCCCATCACGGACAAGCAGTACGGCCCTCTGATGATGTGCCCGTCAAACGACTGCAAAAACAACCAGTCCAAGGGACAGCTGAACCCCTCGACGCGTGCTTCTAAATTTCTCCCCTTCCAGGAGGTCAAGATACAGGAAATGGCCGAGCAGGTCCCCATTGGTCAGATCCCTCGATCTCTCACAGTTCACTGCTTCGGCAGCCTCGTGCGTCGCGTGAACCCCGGTGACGTTGTCGACATCTCTGGCATTTTCCTTCCCACGCCCTACACTGGCTTCAAGGCAATGAAGGCCGGTCTCTTGACGGACACATATCTCGAGGCTCACTACATCCGCCAGCACAAGAAAGCTTACAGCGAGATGATTGTTGACCCTTCGTTGGTGCGACGCATCGAAAAGTACAGGCAGACTGGCCAGGTCTACGAACTGCTTGCCAAGTCGATTGCGCCCGAAATCTTCGGCCACCTCGACGTTAAGAAGGCGCTTCTCCTCCTGCTCATCGGTGGTGTCGGCAAGGAGATGGGTGACGGTATGAAGATCAGGGGAGACCTCAACATCTGCATGATGGG
>Samsoniella_hymenopterorumA19521
?????????????????????????????????????????????????????????????????????????????????????????????????????????????????????????????????????????????????????????????????????????????????????????????????????????????????????????????????????????????????????????????????????????????????????????????????????????????????????????????????????????????????????????????????????????????????????????????????????????????????????????????????????????????????????????????????????????????????????????????????????????????????????????????????????????????????????????????????????????????????????????????????????????????????????????????????????????????????????????????????????????????????????????????????????????????????????????????????????????????????????????????????TTTACTGGTACTTCCCAGGCCGATTGCGCTATTCTCATCATTGCCGCCGGTACTGGTGAGTTCGAGGCTGGTATCTCCAAGGATGGCCAGACCCGTGAGCACGCTCTCCTCGCCTTCACCCTCGGTGTTAAGCAGCTCATTGTTGCCATCAACAAGATGGACACTGCCGA------------------TTGGGCTGAGTCCCGTTACCTTGAGATCATCAAGGAGACCTCCAGCTTCATCAAGAAGGTTGGCTACAACCCCAAGACAGTTGCTTTCGTCCCCATCTCCGGCTTCAACGGCGACAACATGATCGACGCCTCCCAGAAATGCCCCTGGTACAAGGGTTGGGAGAAGGAGACCAAGGCTGGCAAGTTCACCGGCAAGACCCTCCTCGAGGCTATTGACTCCATCGAACCCCCCAACCGTCCTACCGACAAGCCCCTCCGTCTTCCCCTTCAGGATGTCTACAAGATCGGTGGTATCGGAACGGTGCCCGTCGGCCGTGTCGAGACCGGTATCATCAAGCCCGGCATGGTCGTCACCTTTGCCCCCGCTGGTGTCACCACTGAAGTCAAGTCCGTCGAGATGCATCACACGCAGCTTCTTCAGGGTGTCCCCGGTGACAACGTCGGCTTCAACGTGAAGAACGTTTCCGTCAAGGAAGTCCGTCGTGGCAACGTCGCTGGTGACTCCAAGAACGACCCCCCTTCTGGCGCCGCTTCCTTCAACGCCCAGGTCATTGTCATCAACCACCCTGGTCAGATTGGTAACGGTTACGCCCCCGTTCTCGATTGCCACACTGCCCACATTGCTTGCAAGTTCGCCGAGCTCCTTGAGAAGATCGATCGCCGTACTGGTAAGCCGGTTGAGAACAACCCCAAGTTCTTCAAGTCTGGCGACTCCGCCATCGTCTAGATGGAGCCTTCC-TTCCCATGTGCGTTGAGGCTCTCACCGACTACCCTCCTCTGGGCCGTTTCTCCGTCCGCAAGAAAGTGAAGAAAGTTTTGGAGATTGTCTGCCACAACTGTAGCAAAGTGTTGGCCGATGAAGTTGGTCTTCCCTTTACTCCATGAAGCTTTTCAGCTTGCTGGATGCTAACGTGAATTCTCAGAGCGATCCCGAGTTTGTCACAGCCGTCAACACCCGCGATCCGAAACTCCGATTCAAACGCGTCTGGGCCGTGTGCAAGAAGAAGCGCAAGTGCGAGAACGAGGATAGACAGGACAAGAATAAGGATGAAGACTTTGCGCCAGGCGTCAAGAGTGTTGTTCTCGAAGGACATGGCGGATGCGGCAACATGCAGCCGCAGGTAAGACAGGCCGCGTTGCAACTCAAGGCCGCTTTCGAAGTTGTGTCGGAAGAGGGCCCCAAGAGGAAGGAGACCGTGAATATTAGCGCCGAAATGGCGCACGGTATTCTTCGCCGCATCTCTGACCGCGATTTGCACAATATTGGTCTCAACTCGGACTATGCCCGTCCTGAGTGGATGGTTATTACTGTTCTACCTGTTCCCCCTCCTCCTGTGCGTCCTAGTATTTCCATGGATGGTACTGGTACCGGCATGAGAAATGAGGACGATTTGACCTACAAGCTTGGCGACATTATTCGCGCCAACGGTAATGTCAAGCAAGCCATTCGCGAAGGATCGCCGCAACACATTGCGCGTGATTTCGAGGAGCT-CTACAATTCATGCCCCCT-----------?????????????????????????????????????????????????????????????????????????????????????????????????????????????????????????????????????????????????????????????????????????????????????????????????????????????????????????????????????????????????????????????????????????????????????????????????????????????????????????????????????????????????????????????????????????????????????????????????????????????????????????????????????????????????????????????????????????????????????????????????????????????????????????????????????????????????????????????????????????????????????????????????????????????????????????????????????????????????????
>Samsoniella_hymenopterorumA19522T
?????????????????????????????????????????????????????????????????????????????????????????????????????????????????????????????????????????????????????????????????????????????????????????????????????????????????????????????????????????????????????????????????????????????????????????????????????????????????????????????????????????????????????????????????????????????????????????????????????????????????????????????????????????????????????????????????????????????????????????????????????????????????????????????????????????????????????????????????????????????????????????????????????????????????????????????????????????????????????????????????????????????????????????????????????????????????????????????????????????????????????????????????GATTCTGGTACTT-CCAGGCCGATTGCGCTATTCTCATCATTGCCGCCGGTACTGGTGAGTTCGAGGCTGGTATCTCCAAGGATGGCCAGACCCGTGAGCACGCTCTCCTCGCCTTCACCCTCGGTGTTAAGCAGCTCATTGTTGCCATCAACAAGATGGACACTGCCGA------------------TTGGGCTGAGTCCCGTTACCTTGAGATCATCAAGGAGACCTCCAGCTTCATCAAGAAGGTTGGCTACAACCCCAAGACAGTTGCTTTCGTCCCCATCTCCGGCTTCAACGGCGACAACATGATCGACGCCTCCCAGAAATGCCCCTGGTACAAGGGTTGGGAGAAGGAGACCAAGGCTGGCAAGTTCACCGGCAAGACCCTCCTCGAGGCTATTGACTCCATCGAACCCCCCAACCGTCCTACCGACAAGCCCCTCCGTCTTCCCCTTCAGGATGTCTACAAGATCGGTGGTATCGGAACGGTGCCCGTCGGCCGTGTCGAGACCGGTATCATCAAGCCCGGCATGGTCGTCACCTTTGCCCCCGCTGGTGTCACCACTGAAGTCAAGTCCGTCGAGATGCATCACACGCAGCTTCTTCAGGGTGTCCCCGGTGACAACGTCGGCTTCAACGTGAAGAACGTTTCCGTCAAGGAAGTCCGTCGTGGCAACGTCGCTGGTGACTCCAAGAACGACCCCCCTTCTGGCGCCGCTTCCTTCAACGCCCAGGTCATTGTCATCAACCACCCTGGTCAGATTGGTAACGGTTACGCCCCCGTTCTCGATTGCCACACTGCCCACATTGCTTGCAAGTTCGCCGAGCTCCTTGAGAAGATCGATCGCCGTACTGGTAAGTCGGTTGAGAACAACCCCAAGTTCATCAAGTCTGGTGACTCCGCCATTGTCAAGATGGAGCCTTCCAAGCCCATGTGCGTTGAGGCTTTCACCGACTACTCTCCTCTGGGCCGTTTCGCCGTCCG-----------------------------------------------AAGTGTTGGCCGATGAAGTTGGTCTTCCCTTTACTCCATGAAGCTTTTCAGCTTGCTGGATGCTAACGTGAATTCTCAGAGCGATCCCGAGTTTGTCACAGCCGTCAACACCCGCGATCCGAAACTCCGATTCAAACGCGTCTGGGCCGTGTGCAAGAAGAAGCGCAAGTGCGAGAACGAGGATAGACAGGACAAGAATAAGGATGAAGACTTTGCGCCAGGCGTCAAGAGTGTTGTTCTCGAAGGACATGGCGGATGCGGCAACATGCAGCCGCAGGTAAGACAGGCCGCGTTGCAACTCAAGGCCGCTTTCGAAGTTGTGTCGGAAGAGGGCCCCAAGAGGAAGGAGACCGTGAATATTAGCGCCGAAATGGCGCACGGTATTCTTCGCCGCATCTCTGACCGCGATTTGCACAATATTGGTCTCAACTCGGACTATGCCCGTCCTGAGTGGATGGTTATTACTGTTCTACCTGTTCCCCCTCCTCCTGTGCGTCCTAGTATTTCCATGGATGGTACTGGTACCGGCATGAGAAATGAGGACGATTTGACCTACAAGCTTGGCGACATTATTCGCGCCAACGGTAATGTCAAGCAAGCCATTCGCGAAGGATCGCCGCAACACATTGCGCGTGATTTCGAGGAGCTTCTACAATATCATGTTGCCACCTACATGGA?????????????????????????????????????????????????????????????????????????????????????????????????????????????????????????????????????????????????????????????????????????????????????????????????????????????????????????????????????????????????????????????????????????????????????????????????????????????????????????????????????????????????????????????????????????????????????????????????????????????????????????????????????????????????????????????????????????????????????????????????????????????????????????????????????????????????????????????????????????????????????????????????????????????????????????????????????????????????????
>Samsoniella_inthanonensisTBRC_7915T
?????????????????????????????????????????????????????????????????????????????????????????????????????????????????????????????????????????????????????????????????????????????????????????????????????????????????????????????????????????????????????????????????????????????????????????????????????????????????????????????????????????????????????????????????????????????????????????????????????????????????????????????????????????????????????????????????????????????????????????????????????????????????????????????????????????????????????????????????????????????????????????????????????????????????????????????????????????????????????????????????????????????????????????????????????????????????????????????????????????????????????????????????---------------------------------CTCATCATTGCCGCCGGTACTGGTGAGTTCGAGGCTGGTATTTCCAAGGATGGCCAGACCCGTGAGCACGCTCTCCTTGCCTTCACCCTCGGTGTTAAGCAGCTCATTGTTGCCATCAACAAGATGGACACTACCCTGAAGGACCCTGATGACCAGTGGATTGAGGCCCGTTACCTTGAGATCATCAAGGAGACCTCCAGCTTCATCAAGAAGGTTGGCTACAACCCCAAGACTGTTCCTTTCGTCCCCATCTCCGGCTTCAACGGCGACAACATGATCGATACCACTAAGAGATGCAACTGGTACAAGGGTTGGGAGAAGGAGACCAAGGCTGGCAAGTTCACCGGCAAGACCCTCCTCGAGGCTATTGACTCCATCGAACCCCCCAACCGTCCTACCGACAAGCCCCTCCGTCTTCCCCTTCAGGATGTCTACAAGATCAGTGGTATCGGAACGGTGCCCGTCGGTCGTGTCGAGACCGGTATCATCAAGCCCGGCATGGTCGTCACCTTTGCCCCCGCTGGTGTCACCACTGAAGTCAAGTCCGTCGAGATGCATCACACGCAGCTTCTTCAGGGTGTCCCCGGTGACAACGTCGGCTTCAACGTGAAGAACGTTTCCGTCAAGGAAGTCCGTCGTGGCAACGTCGCTGGTGACTCCAAGAACCACCCCCCTTTTGGCGCCGCTTCCTTCAACGCCCAGGTCATTGTCATCAACCACCCTGGTCAGATTGGTAACGGTTACGCCCCCGTTCTCGATTGCCACACTGCCCACATTGCTTGCAAGTTCGCCGAGATCCTTGAGAAGATCGACCGCCGTACTGGTAAGTCGGTTGAGAACAACCCCAAGTTCATCAAGTCTGGTGACTCCGCCATTGTCAAGAT---------------------------------------------------------------------------------------------------------------------------------------------------------------------------------------------------AGCGATCCCGAGTTTGTCACAGCCGTCAACACCCGCGATCCGAAACTCCGATTCAAACGCGTCTGGGCCGTGTGCAAGAAGAAGCGCAAGTGCGAGAACGAGGATAGACAGGACAAGAATAAGGATGAAGACTTTGCGCCAGGCGTCAAGAGTGTTGTTCTCGAAGGACATGGCGGATGCGGCAACATGCAGCCGCAGGTAAGACAGGCCGCGTTGCAACTCAAGGCCGCTTTCGAAGTTGTGTCGGAAGAGGGCCCCAAGAGGAAGGAGACCGTGAATATTAGCGCCGAAATGGCGCACGGTATTCTTCGCCGCATCTCTGACCGCGATTTGCACAATATTGGTCTCAACTCGGACTATGCCCGTCCTGAGTGGATGGTTATTACTGTTCTACCTGTTCCCCCTCCTCCTGTGCGTCCTAGTATTTCCATGGATGGTACTGGTACCGGCATGAGAAATGAGGACGATTTGACCTACAAGCTTGGCGACATTATTCGCGCCAACGGTAATGTCAAGCAAGCCATTCGCGAAGGATCGCCGCAACACATTGCGCGTGATTTCGAGGAGCTTCTA--------------------------?????????????????????????????????????????????????????????????????????????????????????????????????????????????????????????????????????????????????????????????????????????????????????????????????????????????????????????????????????????????????????????????????????????????????????????????????????????????????????????????????????????????????????????????????????????????????????????????????????????????????????????????????????????????????????????????????????????????????????????????????????????????????????????????????????????????????????????????????????????????????????????????????????????????????????????????????????????????????????
>Samsoniella_kunmingensisYHH_16002T
?????????????????????????????????????????????????????????????????????????????????????????????????????????????????????????????????????????????????????????????????????????????????????????????????????????????????????????????????????????????????????????????????????????????????????????????????????????????????????????????????????????????????????????????????????????????????????????????????????????????????????????????????????????????????????????????????????????????????????????????????????????????????????????????????????????????????????????????????????????????????????????????????????????????????????????????????????????????????????????????????????????????????????????????????????????????????????????????????????????????????????????????????--TACTGGTACTTCCCAGGCCGATTGCGCTATTCTCATCATTGCCGCCGGTACTGGTGAGTTCGAGGCTGGTATTTCCAAGGATGGCCAGACCCGTGAGCACGCTCTCCTCGCCTTCACCCTCGGTGTTAAGCAGCTCATTGTTGCCATCAACAAGATGGACACTACCCTTAAGAACCCTAAGGACCAGTGGGTTGAGGCCCGTTACCTTGAGATCATCAAGGAGACCTCCAACTTCATCAAGAAGGTTGGCTACAACCCCAAGACTGTTCCTTTCGTCCCCATCTCCGGCTTCAACGGCGACAACATGATCGATACCACTAAGAGATGCCGCTGGTACAAGGGTTGGGAGAAGGAGACCAAGGCTGGCAAGTTCACCGGCAAGACCCTCCTCGAGGCTATTGACTCCATCGAACCCCCCAACCGTCCTACCGACAAGCCCCTCCGTCTTCCCCTTCAGGATGTCTACAAGATCAGTGGTATCGGAACGGTGCCCGTCGGCCGTGTCGAGACCGGTATCATCAAGCCCGGCATGGTCGTCACCTTTGCCCCCGCTGGTGTCACCACTGAAGTCAAGTCCGTCGAGATGCATCACACGCACCTTCTTCACGGTGTCCCCGGTGACAACGTCGGCTTCAACGTGAAGAACGTTTCCGTCAAGGAAGTCCGTCGTGGCAACGTCGCTGGTGACTCCAAGAACGACCCCCCTTTAGGCGCCGCTTCCTTCAACGCCCAGGTCATTGTCATCAACCACCCTGGTCAGATTGGTAACGGTTACGCCCCCGTTCTCGATTGCCACACTGCCCACATTGCTTGCAAGTTCGCCGAGCTCCTTGAGAAGATCGACCGCCGTACTGGTAAGTCGGTTGAGAACAACCCCAAGTTCATCAAGTCTGGTGACTCCGCCATTGTCAAGATGGAGCCTTCCAAGCCCATGTGCGTTGAGGCTTTCACCGACTACCCTCCTCTGGGTCGTTTCGC------------------AAAAGTTTTGGGGATTGTCTGCCACAACTGTAGCAAAGTGTTGGCCGATGAAGTTGGTCTTCCCTTTACTCCATGAAGCTTTTCAGCTTGCTGGATGCTAACGTGAATTCTCAGAGCGATCCCGAGTTTGTCACAGCCGTCAACACCCGCGATCCGAAACTCCGATTCAAACGCGTCTGGGCCGTGTGCAAGAAGAAGCGCAAGTGCGAGAACGAGGATAGACAGGACAAGAATAAGGATGAAGACTTTGCGCCAGGCGTCAAGAGTGTTGTTCTCGAAGGACATGGCGGATGCGGCAACATGCAGCCGCAGGTAAGACAGGCCGCGTTGCAACTCAAGGCCGCTTTCGAAGTTGTGTCGGAAGAGGGCCCCAAGAGGAAGGAGACCGTGAATATTAGCGCCGAAATGGCGCACGGTATTCTTCGCCGCATCTCTGACCGCGATTTGCACAATATTGGTCTCAACTCGGACTATGCCCGTCCTGAGTGGATGGTTATTACTGTTCTACCTGTTCCCCCTCCTCCTGTGCGTCCTAGTATTTCCATGGATGGTACTGGTACCGGCATGAGAAATGAGGACGATTTGACCTACAAGCTTGGCGACATTATTCGCGCCAACGGTAATGTCAAGCAAGCCATTCGCGAAGGATCGCCGCAACACATTGCGCGTGATTTCGAGGAGCTTCTACAATATCATGTTGCCACCTATATGGA?????????????????????????????????????????????????????????????????????????????????????????????????????????????????????????????????????????????????????????????????????????????????????????????????????????????????????????????????????????????????????????????????????????????????????????????????????????????????????????????????????????????????????????????????????????????????????????????????????????????????????????????????????????????????????????????????????????????????????????????????????????????????????????????????????????????????????????????????????????????????????????????????????????????????????????????????????????????????????
>Samsoniella_lanmaoaYFCC_6148T
AAGACTCACATCAACGTCGTCGTTATCGGGTGCGTTTCCACGCTTAACGACTACGATACCGACGAACCATAAATACTGACTACTAGACAGCCACGTCGATTCCGGCAAGTCTACCACCGTAAGTTATCTCTCAACGGTAGAGTGGCGTTTCAGCCCTCGAACCGACGATTCTGCCCCGCCTCGCCGGTGTCCATGTAAAGTTCAAACAGCTAACTCATGACGCAGACTGGTCATCTGATCTACAAGTGCAAGGGTATTGACCAGCGTACCATCGACAAGTTCGAGAAGGTAAGCATCTCATTCTGCGATTTTTTTTAGCCTCATTTTCCCTCGATCGCTCGCTGCGCAATTTTTTACCGGCCAGCAGCGATCGTCCTGTCACTGTGGCCACTGGTCATTACCCCTCCTTGGTGCCGCAAAATTTTCTGAGTGCCTTATCATCGGGGTGGGGCTACTCTCAAAAATACCCCGCCACCTGTCGCAAGCTTCCGCTTCTCACAGGCAAAAAAAATCATTTCGCACCCACGCTGTCAACATTTTGCTAACCATCATCCTCTACAGGAAGCCCATGAACTCGGCAAGGGTTCCTTCAAGTATGCCTGGGTTCTTGACAAGCTCAAGGCCGAGCGTGAGCGTGGTATCACCATCGATATCGCCCTCTGGAAGTTCGAGACCCCAAAGTACATGGTCACTGTCATTGATGCTCCCGGTCACCGTGATTTCATCAAGAACATGAT--TACTGGTACTTCCCAGGCCGATTGCGCTATTCTCATCATTGCCGCCGGTACTGGTGAGTTCGAGGCTGGTATTTCCAAGGATGGCCAGACCCGTGAGCACGCTCTCCTCGCCTTCACCCTCGGTGTTAAGCAGCTCATTGTTGCCATCAACAAGATGGACACTACCATGAAGAACCCTGATGACCAGTGGATTGAGGCCCGTTACCTTGAGATCATCAAGGAGACCTCCAACTTCATCAAGAAGGTTGGCTACAACCCCAAGACTGTTCCTTTCGTCCCCATCTCCGGCTTCAACGGCGACAACATGATCGATACCACTAAGAGATGCAACTGGTACAAGGGTTGGGAGAAGGAGACCAAGGCTGGCAAGTTCACCGGCAAGACCCTCCTCGAGGCTATTGACGCCATCGAACCCCCCAACCGTCCTACCGACAAGCCCCTCCGTCTTCCCCTTCAGGATGTCTACAAGATCAGTGGTATCGGAACGGTGCCCGTCGGTCGTGTCGAGACCGGTATCATCAAGCCCGGCATGGTCGTCACCTTTGCCCCCGCTGGTGTCACCACTGAAGTCAAGTCCGTCGAGATGCATCACACGCAGCTTCTTCAGGGTGTCCCCGGTGACAACGTCGGCTTCAACGTGAAGAACGTTTCCGTCAAGGAAGTCCGTCGTGGCAACGTCGCTGGTGACTCCAAGAACGACCCCCCTTTTGGCGCCGCTTCCTTCAACGCCCAGGTCATTGTCATCAACCACCCTGGTCAGATTGGTAACGGTTACGCCCCCGTTCTCGATTGCCACACTGCCCACATTGCTTGCAAGTTCGCCGAGATCCTTGAGAAGATCGACCGCCGTACTGGTAAGTCGGTTGAGAACAACCCCAAGTTCATCAAGTCTGGTGACTCCGCCATTGTCAAGATGGAGCCTTCCAAGCCCATGTGCGTTGAGGCTTTCACCGACTACCCTCCTCTGGGCCGTTTCGCCGTCCGCAAGAAGGTGAAAAAAGTTTTGGAGATTGTCTGCCACAACTGTAGCAAAGTGTTGGCCGATGAAGTTGGTCTTCCCTTTACTCCATGAAGCTTTTCAGCTTGCTGGATGCTAACGTGAATTCTCAGAGCGATCCCGAGTTTGTCACAGCCGTCAACACCCGCGATCCGAAACTCCGATTCAAACGCGTCTGGGCCGTGTGCAAGAAGAAGCGCAAGTGCGAGAACGAGGATAGACAGGACAAGAACAAGGATGAAGACTTTGCGCCAGGCGTCAAGAGTGTTGTTCTCGAAGGACATGGCGGATGCGGCAACATGCAGCCGCAGGTAAGACAGGCCGCGTTGCAACTCAAGGCCGCTTTCGAAGTTGTGTCGGAAGAGGGCCCCAAGAGGAAGGAGACCGTGAATATTAGCGCCGAAATGGCGCACGGTATTCTTCGCCGCATCTCTGACCGCGATTTGCACAATATTGGTCTCAACTCGGACTATGCCCGTCCTGAGTGGATGGTTATTACTGTTCTACCTGTTCCCCCTCCTCCTGTGCGTCCTAGTATTTCCATGGATGGTACTGGTACCGGCATGAGAAATGAGGACGATTTGACCTACAAGCTTGGCGACATTATTCGCGCCAACGGTAATGTCAAGCAAGCCATTCGCGAAGGATCGCCGCAACACATTGCGCGTGATTTCGAGGAGCTTCTACAATATCATGTTGCCACCTACATGGAGTCAAGCCCATCGTGCAAGTCAGCGCGTACACCTGCGACCGATGCGGCTGCGAAATTTTCCAGCCCATCACGGACAAGCAGTATGGCCCTCTGATGATGTGCCCGTCAAACGACTGCAAAAACAACCAGTCCAAGGGACAGCTGAACCCCTCGACGCGTGCTTCTAAATTCCTCCCCTTTCAGGAGGTCAAGATACAGGAAATGGCCGAGCAGGTCCCCATTGGTCAGATCCCTCGATCTCTCACAGTTCACTGCTTCGGCAGCCTCGTGCGTCGCGTGAACCCCGGTGATGTTGTCGACATCTCTGGCATTTTCCTCCCCACGCCCTATACTGGCTTCAAGGCAATGAAGGCCGGTCTCTTGACCGACACATATCTCGAGGCTCACTACATCCGCCAGCACAAGAAAGCTTACAGCGAGATGATTGTTGACCCTTCGTTGGTGCGACGCATCGAAAAGTACAGGCAGACTGGCCAGGTCTACGAACTGCTTGCCAAGTCGATTGCGCCCGAAATCTTCGGCCACCTCGACGTCAAGAAGGCGCTTCTCCTCCTGCTCATCGGTGGTGTCGGTAAGGAGATGGGCGACGGTATGAAGATCAGGGGAGACCTGAACATCTGCATGATGGG
>Samsoniella_lanmaoaYFCC_6193
AAGACTCACATCAACGTCGTCGTTATCGGGTGCGTTTCCACGCTTAACGACTACGATACCGACGAACCATAAATACTGACTACTAGACAGCCACGTCGATTCCGGCAAGTCTACCACCGTAAGTTATCTCTCAACGGTAGAGTGGCGTTTCAGCCCTCGAACCGACGATTCTGCCCCGCCTCGCCGGTGTCCATGTAAAGTTCAAACAGCTAACTCATGACGCAGACTGGTCATCTGATCTACAAGTGCAAGGGTATTGACCAGCGTACCATCGACAAGTTCGAGAAGGTAAGCATCTCATTCTGCGATTTTTTTTAGCCTCATTTTCCCTCGATCGCTCGCTGCGCAATTTTTTACCGGCCAGCAGCGATCGTCCTGTCACTGTGGCCACTGGTCATTACCCCTCCTTGGTGCCGCAAAATTTTCTGAGTGCCTTATCATCGGGGTGGGGCTACTCTCAAAAATACCCCGCCACCTGTCGCAAGCTTCCGCTTCTCACAGGCAAAAAAAATCATTTCGCACCCACGCTGTCAACATTTTGCTAACCATCATCCTCTACAGGAAGCCCATGAACTCGGCAAGGGTTCCTTCAAGTATGCCTGGGTTCTTGACAAGCTCAAGGCCGAGCGTGAGCGTGGTATCACCATCGATATCGCCCTCTGGAAGTTCGAGACCCCAAAGTACATGGTCACTGTCATTGATGCTCCCGGTCACCGTGATTTCATCAAGAACATGAT--TACTGGTACTTCCCAGGCCGATTGCGCTATTCTCATCATTGCCGCCGGTACTGGTGAGTTCGAGGCTGGTATTTCCAAGGATGGCCAGACCCGTGAGCACGCTCTCCTCGCCTTCACCCTCGGTGTTAAGCAGCTCATTGTTGCCATCAACAAGATGGACACTACCATTAAGAACCCTGATGACCAGTGGATTGAGGCCCGTTACCTTGAGATCATCAAGGAGACCTCCAACTTCATCAAGAAGGTTGGCTACAACCCCAAGACTGTTCCTTTCGTCCCCATCTCCGGCTTCAACGGCGACAACATGATCGATACCACTAAGAGATGCAACTGGTACAAGGGTTGGGAGAAGGAGACCAAGGCTGGCAAGTTCACCGGCAAGACCCTCCTCGAGGCTATTGACGCCATCGAACCCCCCAACCGTCCTACCGACAAGCCCCTCCGTCTTCCCCTTCAGGATGTCTACAAGATCAGTGGTATCGGAACGGTGCCCGTCGGTCGTGTCGAGACCGGTATCATCAAGCCCGGCATGGTCGTCACCTTTGCCCCCGCTGGTGTCACCACTGAAGTCAAGTCCGTCGAGATGCATCACACGCAGCTTCTTCAGGGTGTCCCCGGTGACAACGTCGGCTTCAACGTGAAGAACGTTTCCGTCAAGGAAGTCCGTCGTGGCAACGTCGCTGGTGACTCCAAGAACGACCCCCCTTTTGGCGCCGCTTCCTTCAACGCCCAGGTCATTGTCATCAACCACCCTGGTCAGATTGGTAACGGTTACGCCCCCGTTCTCGATTGCCACACTGCCCACATTGCTTGCAAGTTCGCCGAGATCCTTGAGAAGATCGACCGCCGTACTGGTAAGTCGGTTGAGAACAACCCCAAGTTCATCAAGTCTGGTGACTCCGCCATTGTCAAGATGGAGCCTTCCAAGCCCATGTGCGTTGAGGCTTTCACCGACTACCCTCCTCTGGGCCGTT----------CAAGAAGGTGAAAAAAGTTTTGGAGATTGTCTGCCACAACTGTAGCAAAGTGTTGGCCGATGAAGTTGGTCTTCCCTTTACTCCATGAAGCTTTTCAGCTTGCTGGATGCTAACGTGAATTCTCAGAGCGATCCCGAGTTTGTCACAGCCGTCAACACCCGCGATCCGAAACTCCGATTCAAACGCGTCTGGGCCGTGTGCAAGAAGAAGCGCAAGTGCGAGAACGAGGATAGACAGGACAAGAACAAGGATGAAGACTTTGCGCCAGGCGTCAAGAGTGTTGTTCTCGAAGGACATGGCGGATGCGGCAACATGCAGCCGCAGGTAAGACAGGCCGCGTTGCAACTCAAGGCCGCTTTCGAAGTTGTGTCGGAAGAGGGCCCCAAGAGGAAGGAGACCGTGAATATTAGCGCCGAAATGGCGCACGGTATTCTTCGCCGCATCTCTGACCGCGATTTGCACAATATTGGTCTCAACTCGGACTATGCCCGTCCTGAGTGGATGGTTATTACTGTTCTACCTGTTCCCCCTCCTCCTGTGCGTCCTAGTATTTCCATGGATGGTACTGGTACCGGCATGAGAAATGAGGACGATTTGACCTACAAGCTTGGCGACATTATTCGCGCCAACGGTAATGTCAAGCAAGCCATTCGCGAAGGATCGCCGCAACACATTGCGCGTGATTTCGAGGAGCTTCTACAATATCATGTTGCCACCTACATGGAGTCAAGCCCATCGTGCAAGTCAGCGCGTACACCTGCGACCGATGCGGCTGCGAAATTTTCCAGCCCATCACGGACAAGCAGTATGGCCCTCTGATGATGTGCCCGTCAAACGACTGCAAAAACAACCAGTCCAAGGGACAGCTGAACCCCTCGACGCGTGCTTCTAAATTCCTCCCCTTTCAGGAGGTCAAGATACAGGAAATGGCCGAGCAGGTCCCCATTGGTCAGATCCCTCGATCTCTCACAGTTCACTGCTTCGGCAGCCTCGTGCGTCGCGTGAACCCCGGTGATGTTGTCGACATCTCTGGCATTTTCCTCCCCACGCCCTATACTGGCTTCAAGGCAATGAAGGCCGGTCTCTTGACCGACACATATCTCGAGGCTCACTACATCCGCCAGCACAAGAAAGCTTACAGCGAGATGATTGTTGACCCTTCGTTGGTGCGACGCATCGAAAAGTACAGGCAGACTGGCCAGGTCTACGAACTGCTTGCCAAGTCGATTGCGCCCGAAATCTTCGGCCACCTCGACGTCAAGAAGGCGCTTCTCCTCCTGCTCATCGGTGGTGTCGGTAAGGAGATGGGCGACGGTATGAAGATCAGGGGAGACCTGAACATCTGCATGATGGG
>Samsoniella_lasiocampidarumNTUPPMCC_20_061
?????????????????????????????????????????????????????????????????????????????????????????????????????????????????????????????????????????????????????????????????????????????????????????????????????????????????????????????????????????????????????????????????????????????????????????????????????????????????????????????????????????????????????????????????????????????????????????????????????????????????????????????????????????????????????????????????????????????????????????????????????????????????????????????????????????????????????????????????????????????????????????????????????????????????????????????????????????????????????????????????????????????????????????????????????????????????????????????????????????????????????????????????TTCAGTCGTGTCA-TAGAGGCGATTGCGCTATTCTCATCATTGCCGCCGGTACTGGTGAGTTCGAGGCTGGTATTTCCAAGGATGGCCAGACCCGTGAGCACGCTCTCCTCGCCTTCACCCTCGGTGTTAAGCAGCTCATTGTTGCCATCAACAAGATGGACACTACCAAGTTGACACCCAAGAGCCCGTGGCTTGAGGCCCGTTACCTTGAGATCATCAAGGAGACCTCCAACTTCATCAAGAAGGTTGGCTACAACCCCAAGTCTGTTCCTTTCGTCCCCATCTCCGGCTTCAACGGCGACAACATGATCGATGGCTCCGACGATTGCCCCTGGTACAAGGGTTGGGAGAAGGAGACCAAGGCTGGCAAGTTCACCGGCAAGACCCTCCTCGAGGCTATTGACTCCATCGAACCCCCCAACCGTCCTACCGACAAGCCCCTCCGTCTTCCCCTTCAGGATGTCTACAAGATCGGTGGTATCGGAACGGTGCCTGTCGGCCGTGTCGAGACCGGTATCATCAAGCCCGGCATGGTCGTCACCTTTGCCCCCGCTGGTGTCACCACTGAAGTCAAGTCCGTCGAGATGCATCACACGCAGCTTCTTCAGGGTGTCCCCGGTGACAACGTCGGCTTCAACGTGAAGAACGTTTCCGTCAAGGAAGTCCGTCGTGGCAACGTCGCTGGTGACTCCAAGAACGACCCCCCTTCTGGCGCCGCTTCCTTCAACGCCCAGGTCATTGTCATCAACCACCCTGGTCAGATTGGTAACGGTTACGCCCCCGTTCTCGATTGCCACACTGCCCACATTGCTTGCAAGTTCGCCGAGCTCCTTGAGAAGATCGACCGCCGTACTGGTAAGTCGGTTGAG-ACAACCCCAAGTTCATCAAGTCTGGTGACTCCGCCATTGTC-AGATGGAGCTTCC--AGCCCATGTGCGT---GAGCTTTCACGACTACCCTCCTCTGGGCCGTTTCGC--GTCGCAAGAAAGTGAAAAAAGTTTTGGAGATTGTCTGCCACAACTGTAGCAAAGTGTTGGCCGATGAAGTTGGTCTCCCCTTTACTCCATGAAGCTTTTCAGCTTGCTGGATGCTAACGTGAATTCTCAGAGCGATCCCGAGTTTGTCACAGCCGTCAACACCCGCGATCCGAAACTCCGATTCAAACGCGTCTGGGCCGTGTGCAAGAAGAAGCGCAAATGCGAGAACGAGGATAGACAGGACAAGAATAAGGATGAAGACTTTGCGCCAGGTGTCAAGAGCGTTGTTCTCGAAGGGCATGGCGGATGCGGCAACATGCAGCCGCAGGTAAGACAGGCCGCGCTGCAACTCAAGGCTGCTTTCGAAGTTGTGTCGGAAGAGGGCCCCAAGAGGAAGGAGACCGTGAACATTAGCGCCGAAATGGCGCACGGTATTCTTCGCCGCATCTCTGACCGCGATTTGCACAATATTGGTCTCAACTCGGACTATGCCCGTCCTGAGTGGATGGTTATTACTGTTCTACCTGTTCCCCCTCCTCCTGTGCGTCCTAGTATTTCCATGGATGGTACTGGTACCGGCATGAGAAATGAGGACGATTTGACCTACAAGCTTGGCGACATTATTCGCGCCAACGGTAATGTCAAGCAAGCCATTCGCGAAGGATCGCCGCAACATATTGCGCGTGATTTCGAGGAGCTGCTACAATATCATGTTGCCACCTACATGGA?????????????????????????????????????????????????????????????????????????????????????????????????????????????????????????????????????????????????????????????????????????????????????????????????????????????????????????????????????????????????????????????????????????????????????????????????????????????????????????????????????????????????????????????????????????????????????????????????????????????????????????????????????????????????????????????????????????????????????????????????????????????????????????????????????????????????????????????????????????????????????????????????????????????????????????????????????????????????????
>Samsoniella_lasiocampidarumNTUPPMCC_20_062_T
?????????????????????????????????????????????????????????????????????????????????????????????????????????????????????????????????????????????????????????????????????????????????????????????????????????????????????????????????????????????????????????????????????????????????????????????????????????????????????????????????????????????????????????????????????????????????????????????????????????????????????????????????????????????????????????????????????????????????????????????????????????????????????????????????????????????????????????????????????????????????????????????????????????????????????????????????????????????????????????????????????????????????????????????????????????????????????????????????????????????????????????????????ATTACTGGTACTTCCCAGGCCGATTGCGCTATTCTCATCATTGCCGCCGGTACTGGTGAGTTCGAGGCTGGTATTTCCAAGGATGGCCAGACCCGTGAGCACGCTCTCCTCGCCTTCACCCTCGGTGTTAAGCAGCTCATTGTTGCCATCAACAAGATGGACACTACCAAGTTGACACCCAAGAGCCCGTGGCTTGAGGCCCGTTACCTTGAGATCATCAAGGAGACCTCCAACTTCATCAAGAAGGTTGGCTACAACCCCAAGTCTGTTCCTTTCGTCCCCATCTCCGGCTTCAACGGCGACAACATGATCGATGGCTCCGACGATTGCCCCTGGTACAAGGGTTGGGAGAAGGAGACCAAGGCTGGCAAGTTCACCGGCAAGACCCTCCTCGAGGCTATTGACTCCATCGAACCCCCCAACCGTCCTACCGACAAGCCCCTCCGTCTTCCCCTTCAGGATGTCTACAAGATCGGTGGTATCGGAACGGTGCCTGTCGGCCGTGTCGAGACCGGTATCATCAAGCCCGGCATGGTCGTCACCTTTGCCCCCGCTGGTGTCACCACTGAAGTCAAGTCCGTCGAGATGCATCACACGCAGCTTCTTCAGGGTGTCCCCGGTGACAACGTCGGCTTCAACGTGAAGAACGTTTCCGTCAAGGAAGTCCGTCGTGGCAACGTCGCTGGTGACTCCAAGAACGACCCCCCTTCTGGCGCCGCTTCCTTCAACGCCCAGGTCATTGTCATCAACCACCCTGGTCAGATTGGTAACGGTTACGCCCCCGTTCTCGATTGCCACACTGCCCACATTGCTTGCAAGTTCGCCGAGCTCCTTGAGAAGATCGACCGCCGTACTGGTAAGTCGGTTGAGAACAACCCCAAGTTCATCAAGTCTGGTGACTCCGCCATTGTCAAGATGGAGCCTTCCAAGCCCATGTGCGTTGAGGC-TTCACCGACTACCCTCCTCTG--TCTGCTCCCCGTCC-CAAGAAAGTGAAAAAAGTTTTGGAGATTGTCTGCCACAACTGTAGCAAAGTGTTGGCCGATGAAGTTGGTCTCCCCTTTACTCCATGAAGCTTTTCAGCTTGCTGGATGCTAACGTGAATTCTCAGAGCGATCCCGAGTTTGTCACAGCCGTCAACACCCGCGATCCGAAACTCCGATTCAAACGCGTCTGGGCCGTGTGCAAGAAGAAGCGCAAATGCGAGAACGAGGATAGACAGGACAAGAATAAGGATGAAGACTTTGCGCCAGGTGTCAAGAGCGTTGTTCTCGAAGGGCATGGCGGATGCGGCAACATGCAGCCGCAGGTAAGACAGGCCGCGCTGCAACTCAAGGCTGCTTTCGAAGTTGTGTCGGAAGAGGGCCCCAAGAGGAAGGAGACCGTGAACATTAGCGCCGAAATGGCGCACGGTATTCTTCGCCGCATCTCTGACCGCGATTTGCACAATATTGGTCTCAACTCGGACTATGCCCGTCCTGAGTGGATGGTTATTACTGTTCTACCTGTTCCCCCTCCTCCTGTGCGTCCTAGTATTTCCATGGATGGTACTGGTACCGGCATGAGAAATGAGGACGATTTGACCTACAAGCTTGGCGACATTATTCGCGCCAACGGTAATGTCAAGCAAGCCATTCGCGAAGGATCGCCGCAACATATTGCGCGTGATTTCGAGGAGCTGCYWMAAWATMWYSYYKCCMYCTACATGGA?????????????????????????????????????????????????????????????????????????????????????????????????????????????????????????????????????????????????????????????????????????????????????????????????????????????????????????????????????????????????????????????????????????????????????????????????????????????????????????????????????????????????????????????????????????????????????????????????????????????????????????????????????????????????????????????????????????????????????????????????????????????????????????????????????????????????????????????????????????????????????????????????????????????????????????????????????????????????????
>Samsoniella_lasiocampidarumNTUPPMCC_20_063
?????????????????????????????????????????????????????????????????????????????????????????????????????????????????????????????????????????????????????????????????????????????????????????????????????????????????????????????????????????????????????????????????????????????????????????????????????????????????????????????????????????????????????????????????????????????????????????????????????????????????????????????????????????????????????????????????????????????????????????????????????????????????????????????????????????????????????????????????????????????????????????????????????????????????????????????????????????????????????????????????????????????????????????????????????????????????????????????????????????????????????????????????GTCGTCGGTGCCA-CGAGGCCGATTGCGCTATTCTCATCATTGCCGCCGGTACTGGTGAGTTCGAGGCTGGTATTTCCAAGGATGGCCAGACCCGTGAGCACGCTCTCCTCGCCTTCACCCTCGGTGTTAAGCAGCTCATTGTTGCCATCAACAAGATGGACACTACCAAGTTGACACCCAAGAGCCCGTGGCTTGAGGCCCGTTACCTTGAGATCATCAAGGAGACCTCCAACTTCATCAAGAAGGTTGGCTACAACCCCAAGTCTGTTCCTTTCGTCCCCATCTCCGGCTTCAACGGCGACAACATGATCGATGGCTCCGACGATTGCCCCTGGTACAAGGGTTGGGAGAAGGAGACCAAGGCTGGCAAGTTCACCGGCAAGACCCTCCTCGAGGCTATTGACTCCATCGAACCCCCCAACCGTCCTACCGACAAGCCCCTCCGTCTTCCCCTTCAGGATGTCTACAAGATCGGTGGTATCGGAACGGTGCCTGTCGGCCGTGTCGAGACCGGTATCATCAAGCCCGGCATGGTCGTCACCTTTGCCCCCGCTGGTGTCACCACTGAAGTCAAGTCCGTCGAGATGCATCACACGCAGCTTCTTCAGGGTGTCCCCGGTGACAACGTCGGCTTCAACGTGAAGAACGTTTCCGTCAAGGAAGTCCGTCGTGGCAACGTCGCTGGTGACTCCAAGAACGACCCCCCTTCTGGCGCCGCTTCCTTCAACGCCCAGGTCATTGTCATCAACCACCCTGGTCAGATTGGTAACGGTTACGCCCCCGTTCTCGATTGCCACACTGCCCACATTGCTTGCAAGTTCGCCGAGCTCCTTGAGAAGATCGACCGCCGTACTGGTAAGTCGGTTGAGAACAACCCCAAGTTCATCAAGTCTGGTGACTCCGCCATTGTC-AGATGGAGCTTCC--AGCCCATGTGCG-TGAGGCTTTCA-CGACTACCCTCCTCTGGGCCGTT---CGCGTCG??????????????????????????????????????????????????????????????????????????????????????????????????????????????????????????????????????????????????????????????????????????????????????????????????????????????????????????????????????????????????????????????????????????????????????????????????????????????????????????????????????????????????????????????????????????????????????????????????????????????????????????????????????????????????????????????????????????????????????????????????????????????????????????????????????????????????????????????????????????????????????????????????????????????????????????????????????????????????????????????????????????????????????????????????????????????????????????????????????????????????????????????????????????????????????????????????????????????????????????????????????????????????????????????????????????????????????????????????????????????????????????????????????????????????????????????????????????????????????????????????????????????????????????????????????????????????????????????????????????????????????????????????????????????????????????????????????????????????????????????????????????????????????????????????????????????????????????????????????????????????????????????????????????????????????????????????????????????????????????????????????????????????????????????????????????????????????????????????????????
>Samsoniella_lepidopterorumDL_10071
???????????????????????????????????????????????????????????????????????????????????????????????????????????????????????????????????????????????????????????????????????????????????????????????????????????????????????????????????????????????????????????????????????????????????????????????????????????????????????????????????????????????????????????????????????????????????????????????????????????????????????????????????????????????????????????????????????????????????????????????????????????????????????????????????????????????????????????????????????????????????????????????????????????????????????????????????????????????????????????????????????????????????????????????????????????????????????????????????????????????????????????????????????????????????????????????????????????????????????????????????????????????????????????????????????????????????????????????????????????????????????????????????????????????????????????????????????????????????????????????????????????????????????????????????????????????????????????????????????????????????????????????????????????????????????????????????????????????????????????????????????????????????????????????????????????????????????????????????????????????????????????????????????????????????????????????????????????????????????????????????????????????????????????????????????????????????????????????????????????????????????????????????????????????????????????????????????????????????????????????????????????????????????????????????????????????????????????????????????????????????????????????????????????????????????????????????????????????????????????????????????????????????????????????????????????????????????????????????????????????????????????????????????????????????????????----------AAAAAAGTTTTGGAGATTGTCTGCCACAACTGTAGCAAAGTGTTGGCCGATGAAGTTGGTCTTCCCTTTACTCCATGAAGCTTTTCAGCTTGCTGGATGCTAACGTGAATTCTCAGAGCGATCCCGAGTTTGTCACAGCCGTCAACACCCGCGATCCGAAACTCCGATTCAAACGCGTCTGGGCCGTGTGCAAGAAGAAGCGCAAGTGCGAGAACGAGGATAGACAGGACAAGAATAAGGATGAAGACTTTGCGCCAGGCGTCAAAAGCGTTGTTCTCGAAGGACATGGCGGATGCGGCAACATGCAGCCGCAGGTAAGACAGGCCGCGCTGCAACTCAAGGCCGCTTTCGAAGTTGTGTCGGAAGAGGGCCCCAAGAGGAAGGAGACCGTGAACATTAGCGCCGAAATGGCGCACGGTATTCTTCGCCGCATCTCCGACCGCGATTTGCACAATATTGGTCTCAACTCGGACTATGCTCGTCCTGAGTGGATGGTTATTACTGTTCTACCTGTCCCCCCTCCTCCTGTGCGTCCTAGTATTTCCATGGATGGTACTGGTACCGGCATGAGAAATGAGGACGATTTGACCTACAAGCTTGGCGACATTATTCGCGCCAACGGTAATGTCAAGCAAGCCATTCGCGAAGGATCGCCGCAACACATTGCGCGTGAT-----------------------------------------?????????????????????????????????????????????????????????????????????????????????????????????????????????????????????????????????????????????????????????????????????????????????????????????????????????????????????????????????????????????????????????????????????????????????????????????????????????????????????????????????????????????????????????????????????????????????????????????????????????????????????????????????????????????????????????????????????????????????????????????????????????????????????????????????????????????????????????????????????????????????????????????????????????????????????????????????????????????????????
>Samsoniella_neopupicolaKY11321T
?????????????????????????????????????????????????????????????????????????????????????????????????????????????????????????????????????????????????????????????????????????????????????????????????????????????????????????????????????????????????????????????????????????????????????????????????????????????????????????????????????????????????????????????????????????????????????????????????????????????????????????????????????????????????????????????????????????????????????????????????????????????????????????????????????????????????????????????????????????????????????????????????????????????????????????????????????????????????????????????????????????????????????????????????????????????????????????????????????????????????????????????????GATTCTGG----TCTACAGGCGATTGCGCTATTCTCATCATTGCCGCCGGTACTGGTGAGTTCGAGGCTGGTATTTCCAAGGATGGCCAGACCCGTGAGCACGCTCTCCTCGCCTTCACCCTCGGTGTTAAGCAGCTCATTGTTGCCATCAACAAGATGGACACTACCAGGTCGGACCCCAAGGCCCCGTGGGTTGAGGCCCGTTACCTTGAGATCATCAAGGAGACCTCCAACTTCATCAAGAAGGTTGGCTACAACCCCAAGACTGTTGCTTTCGTCCCCATCTCCGGCTTCAACGGCGACAACATGATCGAACCCGGCCAGTTCTGCCCCTGGTACAAGGGTTGGGAGAAGGAGACCAAGGCTGGCAAGTCCACCGGCAAGACCCTCCTCGAGGCTATTGACTCCATCGACCCCCCCAACCGTCCTACCGACAAGCCCCTCCGTCTTCCCCTTCAGGATGTCTACAAGATCGGTGGTATCGGAACGGTGCCCGTCGGCCGTGTCGAGACCGGTATCATCAAGCCCGGCATGGTCGTCACCTTTGCCCCCGCTGGTGTCACCACTGAAGTCAAGTCCGTCGAGATGCATCACGCGCAGCTTGCTGAGGGTGTCCCCGGTGACAACGTCGGCTTCAACGTGAAGAACGTTTCCGTCAAGGAAATCCGTCGTGGTAACGTCGCTGGTGACTCCAAGAACGACCCCCCTTCGGGCGTCGCTTCCTTCAACGCCCAGGTCATTGTTATCAACCACCCTGGTCAGATTGGTAACGGTTACGCCCCCGTTCTCGATTGCCACACTGCCCACATTGCTTGCAAGTTCGCCGAGCTCCTTGAGAAGATCGACCGCCGTACCGGTAAGTCGGTTGAGAACAACCCCAAGTTCATTAAGTCTGGTGACTCCGCCATTGTCAAGATGGAGCCTTCCAAGCCCATGTGCGTTGAGGCTTTCACCGACTACCCTCCTCTGGGCCGTTTCGCCGTCCG??????????????????????????????????????????????????????????????????????????????????????????????????????????????????????????????????????????????????????????????????????????????????????????????????????????????????????????????????????????????????????????????????????????????????????????????????????????????????????????????????????????????????????????????????????????????????????????????????????????????????????????????????????????????????????????????????????????????????????????????????????????????????????????????????????????????????????????????????????????????????????????????????????????????????????????????????????????????????????????????????????????????????????????????????????????????????????????????????????????????????????????????????????????????????????????????????????????????????????????????????????????????????????????????????????????????????????????????????????????????????????????????????????????????????????????????????????????????????????????????????????????????????????????????????????????????????????????????????????????????????????????????????????????????????????????????????????????????????????????????????????????????????????????????????????????????????????????????????????????????????????????????????????????????????????????????????????????????????????????????????????????????????????????????????????????????????????????????????????????
>Samsoniella_neopupicolaKY11322
?????????????????????????????????????????????????????????????????????????????????????????????????????????????????????????????????????????????????????????????????????????????????????????????????????????????????????????????????????????????????????????????????????????????????????????????????????????????????????????????????????????????????????????????????????????????????????????????????????????????????????????????????????????????????????????????????????????????????????????????????????????????????????????????????????????????????????????????????????????????????????????????????????????????????????????????????????????????????????????????????????????????????????????????????????????????????????????????????????????????????????????????????GATACTTGTTACTTCCAGGCCGATTGCGCTATTCTCATCATTGCCGCCGGTACTGGTGAGTTCGAGGCTGGTATTTCCAAGGATGGCCAGACCCGTGAGCACGCTCTCCTCGCCTTCACCCTCGGTGTTAAGCAGCTCATTGTTGCCATCAACAAGATGGACACTACCAGGTCGGACCCCAAGGCCCCGTGGGTTGAGGCCCGTTACCTTGAGATCATCAAGGAGACCTCCAACTTCATCAAGAAGGTTGGCTACAACCCCAAGACTGTTGCTTTCGTCCCCATCTCCGGCTTCAACGGCGACAACATGATCGAACCCGGCCAGTTCTGCCCCTGGTACAAGGGTTGGGAGAAGGAGACCAAGGCTGGCAAGTCCACCGGCAAGACCCTCCTCGAGGCTATTGACTCCATCGACCCCCCCAACCGTCCTACCGACAAGCCCCTCCGTCTTCCCCTTCAGGATGTCTACAAGATCGGTGGTATCGGAACGGTGCCCGTCGGCCGTGTCGAGACCGGTATCATCAAGCCCGGCATGGTCGTCACCTTTGCCCCCGCTGGTGTCACCACTGAAGTCAAGTCCGTCGAGATGCATCACGCGCAGCTTGCTGAGGGTGTCCCCGGTGACAACGTCGGCTTCAACGTGAAGAACGTTTCCGTCAAGGAAATCCGTCGTGGTAACGTCGCTGGTGACTCCAAGAACGACCCCCCTTCGGGCGTCGCTTCCTTCAACGCCCAGGTCATTGTTATCAACCACCCTGGTCAGATTGGTAACGGTTACGCCCCCGTTCTCGATTGCCACACTGCCCACATTGCTTGCAAGTTCGCCGAGCTCCTTGAGAAGATCGACCGCCGTACCGGTAAGTCGGTTGAGAACAACCCCAAGTTCATTAAGTCTGGTGACTCCGCCATTGTCAAGATGGAGCCTTCCAAGCCCATGTGCGTTGAGGCTTTCACCGACTACCCTCCTCTGGGCCGTTTCGCCGTCCG??????????????????????????????????????????????????????????????????????????????????????????????????????????????????????????????????????????????????????????????????????????????????????????????????????????????????????????????????????????????????????????????????????????????????????????????????????????????????????????????????????????????????????????????????????????????????????????????????????????????????????????????????????????????????????????????????????????????????????????????????????????????????????????????????????????????????????????????????????????????????????????????????????????????????????????????????????????????????????????????????????????????????????????????????????????????????????????????????????????????????????????????????????????????????????????????????????????????????????????????????????????????????????????????????????????????????????????????????????????????????????????????????????????????????????????????????????????????????????????????????????????????????????????????????????????????????????????????????????????????????????????????????????????????????????????????????????????????????????????????????????????????????????????????????????????????????????????????????????????????????????????????????????????????????????????????????????????????????????????????????????????????????????????????????????????????????????????????????????????
>Samsoniella_pseudoguniiGY407201T
?????????????????????????????????????????????????????????????????????????????????????????????????????????????????????????????????????????????????????????????????????????????????????????????????????????????????????????????????????????????????????????????????????????????????????????????????????????????????????????????????????????????????????????????????????????????????????????????????????????????????????????????????????????????????????????????????????????????????????????????????????????????????????????????????????????????????????????????????????????????????????????????????????????????????????????????????????????????????????????????????????????????????????????????????????????????????????????????????????????????????????????????????AATAAGGGGTACTTCCAGGCCGATTGCGCTATTCTCATCATTGCCGCCGGTACTGGTGAGTTCGAGGCTGGTATTTCCAAGGATGGCCAGACCCGTGAGCACGCTCTCCTCGCCTTCACCCTCGGTGTTAAGCAGCTCATTGTTGCCATCAACAAGATGGACACTACCGCGTTGACACCCAAGGGCCCGTGGGTTGAGGCCCGTTACCTTGAGATCATCAAGGAGACCTCCAACTTCATCAAGAAGGTTGGCTACAACCCCAAGACTGTTGCTTTCGTCCCCATCTCCGGCTTCAACGGCGACAACATGATCGATGCCTCCGAGAATTGCCCCTGGTACAAGGGTTGGGAGAAGGAGACCAAGTCTGGCAAGTTCACCGGCAAGACCCTCCTCGAGGCTATTGACTCCATCGAACCCCCCAACCGTCCTACCGACAAGCCCCTCCGTCTTCCCCTTCAGGATGTCTACAAGATCGGTGGTATCGGAACGGTGCCCGTCGGCCGTGTCGAGACCGGTATCATCAAGCCCGGCATGGTCGTCACCTTTGCCCCCGCTGGTGTCACCACTGAAGTCAAGTCCGTCGAGATGCATCACACGCAGCTTCTTCAGGGTGTCCCCGGTGACAACGTCGGCTTCAACGTGAAGAACGTTTCCGTCAAGGAAGTCCGTCGTGGCAACGTCGCTGGTGACTCCAAGAACGACCCCCCTTCGGGCGCCGCTTCCTTCAACGCCCAGGTCATTGTCATCAACCACCCTGGTCAGATTGGTAACGGTTACGCCCCCGTTCTCGATTGCCACACTGCCCACATTGCTTGCAAGTTCGCCGAGCTCCTTGAGAAGATCGACCGCCGTACTGGTAAGTCGGTTGAGAACAACCCCAAGTTCATCAAGTCTGGTGACTCCGCCATTGTCAGGATGGAGCCTTCCAAGCCCATGTGCGTTGAGGCTTTCACCGACTACCCTCCTCTGGGCCGTTTCGCCGTCCG??????????????????????????????????????????????????????????????????????????????????????????????????????????????????????????????????????????????????????????????????????????????????????????????????????????????????????????????????????????????????????????????????????????????????????????????????????????????????????????????????????????????????????????????????????????????????????????????????????????????????????????????????????????????????????????????????????????????????????????????????????????????????????????????????????????????????????????????????????????????????????????????????????????????????????????????????????????????????????????????????????????????????????????????????????????????????????????????????????????????????????????????????????????????????????????????????????????????????????????????????????????????????????????????????????????????????????????????????????????????????????????????????????????????????????????????????????????????????????????????????????????????????????????????????????????????????????????????????????????????????????????????????????????????????????????????????????????????????????????????????????????????????????????????????????????????????????????????????????????????????????????????????????????????????????????????????????????????????????????????????????????????????????????????????????????????????????????????????????????
>Samsoniella_pseudoguniiGY407202
?????????????????????????????????????????????????????????????????????????????????????????????????????????????????????????????????????????????????????????????????????????????????????????????????????????????????????????????????????????????????????????????????????????????????????????????????????????????????????????????????????????????????????????????????????????????????????????????????????????????????????????????????????????????????????????????????????????????????????????????????????????????????????????????????????????????????????????????????????????????????????????????????????????????????????????????????????????????????????????????????????????????????????????????????????????????????????????????????????????????????????????????????AAATCTGG----TCTCCATGCGATTGCGCTATTCTCATCATTGCCGCCGGTACTGGTGAGTTCGAGGCTGGTATTTCCAAGGATGGCCAGACCCGTGAGCACGCTCTCCTCGCCTTCACCCTCGGTGTTAAGCAGCTCATTGTTGCCATCAACAAGATGGACACTACCGCGTTGACACCCAAGGGCCCGTGGGTTGAGGCCCGTTACCTTGAGATCATCAAGGAGACCTCCAACTTCATCAAGAAGGTTGGCTACAACCCCAAGACTGTTGCTTTCGTCCCCATCTCCGGCTTCAACGGCGACAACATGATCGATGCCTCCGAGAATTGCCCCTGGTACAAGGGTTGGGAGAAGGAGACCAAGTCTGGCAAGTTCACCGGCAAGACCCTCCTCGAGGCTATTGACTCCATCGAACCCCCCAACCGTCCTACCGACAAGCCCCTCCGTCTTCCCCTTCAGGATGTCTACAAGATCGGTGGTATCGGAACGGTGCCCGTCGGCCGTGTCGAGACCGGTATCATCAAGCCCGGCATGGTCGTCACCTTTGCCCCCGCTGGTGTCACCACTGAAGTCAAGTCCGTCGAGATGCATCACACGCAGCTTCTTCAGGGTGTCCCCGGTGACAACGTCGGCTTCAACGTGAAGAACGTTTCCGTCAAGGAAGTCCGTCGTGGCAACGTCGCTGGTGACTCCAAGAACGACCCCCCTTCGGGCGCCGCTTCCTTCAACGCCCAGGTCATTGTCATCAACCACCCTGGTCAGATTGGTAACGGTTACGCCCCCGTTCTCGATTGCCACACTGCCCACATTGCTTGCAAGTTCGCCGAGCTCCTTGAGAAGATCGACCGCCGTACTGGTAAGTCGGTTGAGAACAACCCCAAGTTCATCAAGTCTGGTGACTCCGCCATTGTC-AGATGGAGCCTTCCAAGCCCATGTGCGTTGAG--CTTTCACGACTACCCT-CTCTGGGCCGTTTCGCCGTCCG??????????????????????????????????????????????????????????????????????????????????????????????????????????????????????????????????????????????????????????????????????????????????????????????????????????????????????????????????????????????????????????????????????????????????????????????????????????????????????????????????????????????????????????????????????????????????????????????????????????????????????????????????????????????????????????????????????????????????????????????????????????????????????????????????????????????????????????????????????????????????????????????????????????????????????????????????????????????????????????????????????????????????????????????????????????????????????????????????????????????????????????????????????????????????????????????????????????????????????????????????????????????????????????????????????????????????????????????????????????????????????????????????????????????????????????????????????????????????????????????????????????????????????????????????????????????????????????????????????????????????????????????????????????????????????????????????????????????????????????????????????????????????????????????????????????????????????????????????????????????????????????????????????????????????????????????????????????????????????????????????????????????????????????????????????????????????????????????????????????
>Samsoniella_pseudotortricidaeYFCC_9052T
?????????????????????????????????????????????????????????????????????????????????????????????????????????????????????????????????????????????????????????????????????????????????????????????????????????????????????????????????????????????????????????????????????????????????????????????????????????????????????????????????????????????????????????????????????????????????????????????????????????????????????????????????????????????????????????????????????????????????????????????????????????????????????????????????????????????????????????????????????????????????????????????????????????????????????????????????????????????????????????????????????????????????????????????????????????????????????????????????????????????????????????????????ATTACTGGTACTTCCCAGGCCGATTGCGCTATTCTCATCATTGCCGCCGGTACTGGTGAGTTCGAGGCTGGTATTTCCAAGGATGGCCAGACCCGTGAGCACGCTCTCCTCGCCTTCACCCTCGGTGTTAAGCAGCTCATTGTTGCCATCAACAAGATGGACACTACCCTTAAAGACCCTGATGACCAGTGGGTTGAGGCCCGTTACCTTGAGATCATCAAGGAGACCTCCAACTTCATCAAGAAGGTTGGCTACAACCCCAAGACTGTTCCTTTCGTCCCCATCTCCGGCTTCAACGGCGACAACATGATCGATACCACTAAGAGATGCCACTGGTACAAGGGTTGGGAGAAGGAGACCAAGGCTGGCAAGTTCACCGGCAAGACCCTCCTCGAGGCTATTGACTCCATCGAACCCCCCAACCGTCCTACCGACAAGCCCCTCCGTCTTCCCCTTCAGGATGTCTACAAGATCAGTGGTATCGGAACGGTGCCCGTCGGCCGTGTCGAGACCGGTATCATCAAGCCCGGCATGGTCGTCACCTTTGCCCCCGCTGGTGTCACCACTGAAGTCAAGTCCGTCGAGATGCATCACACGCAGCTTCTTCAGGGTGTCCCCGGTGACAACGTCGGCTTCAACGTGAAGAACGTTTCCGTCAAGGAAGTCCGTCGTGGCAACGTCGCTGGTGACTCCAAGAACGACCCCCCTTCTGGCGCCGCTTCCTTCAACGCCCAGGTCATTGTCATCAACCACCCTGGTCAGATTGGTAACGGTTACGCCCCCGTTCTCGATTGCCACACTG-------------------------------------------------------------------------------------------------------------------------------------------------------------------------------------------------------------------TGTCTGCCACAACTGTAGCAAAGTGTTGGCCGATGAAGTTGGTCTTCCCTTTACTCCATGAAGCTTTTCAGCTTGCTGGATGCTAACGTGAATTCTCAGAGCGATCCCGAGTTTGTCACAGCCGTCAACACCCGCGATCCGAAACTCCGATTCAAACGCGTCTGGGCCGTGTGCAAGAAGAAGCGCAAGTGCGAGAACGAGGATAGACAGGACAAGAATAAGGATGAAGACTTTGCGCCAGGCGTCAAGAGTGTTGTTCTCGAAGGACATGGCGGATGCGGCAACATGCAGCCGCAGGTAAGACAGGCCGCGTTGCAACTCAAGGCCGCTTTCGAAGTTGTGTCGGAAGAGGGCCCCAAGAGGAAGGAGACCGTGAATATTAGCGCCGAAATGGCGCACGGTATTCTTCGCCGCATCTCTGACCGCGATTTGCACAATATTGGTCTCAACTCGGACTATGCCCGTCCTGAGTGGATGGTTATTACTGTTCTACCTGTTCCCCCTCCTCCTGTGCGTCCTAGTATTTCCATGGATGGTACTGGTACCGGCATGAGAAATGAGGACGATTTGACCTACAAGCTTGGCGACATTATTCGCGCCAACGGTAATGTCAAGCAAGCCATTCGCGAAGGATCGCCGCAACACATTGCGCGTGATTTCGAGGAGCTTCTACAATATCATGTTGCCACCTA------?????????????????????????????????????????????????????????????????????????????????????????????????????????????????????????????????????????????????????????????????????????????????????????????????????????????????????????????????????????????????????????????????????????????????????????????????????????????????????????????????????????????????????????????????????????????????????????????????????????????????????????????????????????????????????????????????????????????????????????????????????????????????????????????????????????????????????????????????????????????????????????????????????????????????????????????????????????????????????
>Samsoniella_pseudotortricidaeYFCC_9053
?????????????????????????????????????????????????????????????????????????????????????????????????????????????????????????????????????????????????????????????????????????????????????????????????????????????????????????????????????????????????????????????????????????????????????????????????????????????????????????????????????????????????????????????????????????????????????????????????????????????????????????????????????????????????????????????????????????????????????????????????????????????????????????????????????????????????????????????????????????????????????????????????????????????????????????????????????????????????????????????????????????????????????????????????????????????????????????????????????????????????????????????????ATTACTGGTACTTCCCAGGCCGATTGCGCTATTCTCATCATTGCCGCCGGTACTGGTGAGTTCGAGGCTGGTATTTCCAAGGATGGCCAGACCCGTGAGCACGCTCTCCTCGCCTTCACCCTCGGTGTTAAGCAGCTCATTGTTGCCATCAACAAGATGGACACTACCCTTAAAGACCCTGATGACCAGTGGGTTGAGGCCCGTTACCTTGAGATCATCAAGGAGACCTCCAACTTCATCAAGAAGGTTGGCTACAACCCCAAGACTGTTCCTTTCGTCCCCATCTCCGGCTTCAACGGCGACAACATGATCGATACCACTAAGAGATGCCACTGGTACAAGGGTTGGGAGAAGGAGACCAAGGCTGGCAAGTTCACCGGCAAGACCCTCCTCGAGGCTATTGACTCCATCGAACCCCCCAACCGTCCTACCGACAAGCCCCTCCGTCTTCCCCTTCAGGATGTCTACAAGATCAGTGGTATCGGAACGGTGCCCGTCGGCCGTGTCGAGACCGGTATCATCAAGCCCGGCATGGTCGTCACCTTTGCCCCCGCTGGTGTCACCACTGAAGTCAAGTCCGTCGAGATGCATCACACGCAGCTTCTTCAGGGTGTCCCCGGTGACAACGTCGGCTTCAACGTGAAGAACGTTTCCGTCAAGGAAGTCCGTCGTGGCAACGTCGCTGGTGACTCCAAGAACGACCCCCCTTCTGGCGCCGCTTCCTTCAACGCCCAGGTCATTGTCATCAACCACCCTGGTCAGATTGGTAACGGTTACGCCCCCGTTCTCGATTGCCACACTG-------------------------------------------------------------------------------------------------------------------------------------------------------------------------------------------------------------------TGTCTGCCACAACTGTAGCAAAGTGTTGGCCGATGAAGTTGGTCTTCCCTTTACTCCATGAAGCTTTTCAGCTTGCTGGATGCTAACGTGAATTCTCAGAGCGATCCCGAGTTTGTCACAGCCGTCAACACCCGCGATCCGAAACTCCGATTCAAACGCGTCTGGGCCGTGTGCAAGAAGAAGCGCAAGTGCGAGAACGAGGATAGACAGGACAAGAATAAGGATGAAGACTTTGCGCCAGGCGTCAAGAGTGTTGTTCTCGAAGGACATGGCGGATGCGGCAACATGCAGCCGCAGGTAAGACAGGCCGCGTTGCAACTCAAGGCCGCTTTCGAAGTTGTGTCGGAAGAGGGCCCCAAGAGGAAGGAGACCGTGAATATTAGCGCCGAAATGGCGCACGGTATTCTTCGCCGCATCTCTGACCGCGATTTGCACAATATTGGTCTCAACTCGGACTATGCCCGTCCTGAGTGGATGGTTATTACTGTTCTACCTGTTCCCCCTCCTCCTGTGCGTCCTAGTATTTCCATGGATGGTACTGGTACCGGCATGAGAAATGAGGACGATTTGACCTACAAGCTTGGCGACATTATTCGCGCCAACGGTAATGTCAAGCAAGCCATTCGCGAAGGATCGCCGCAACACATTGCGCGTGATTTCGAGGAGCTTCTACAATATCATGTTGCCACCTA------?????????????????????????????????????????????????????????????????????????????????????????????????????????????????????????????????????????????????????????????????????????????????????????????????????????????????????????????????????????????????????????????????????????????????????????????????????????????????????????????????????????????????????????????????????????????????????????????????????????????????????????????????????????????????????????????????????????????????????????????????????????????????????????????????????????????????????????????????????????????????????????????????????????????????????????????????????????????????????
>Samsoniella_pupicolaDY101681T
?????????????????????????????????????????????????????????????????????????????????????????????????????????????????????????????????????????????????????????????????????????????????????????????????????????????????????????????????????????????????????????????????????????????????????????????????????????????????????????????????????????????????????????????????????????????????????????????????????????????????????????????????????????????????????????????????????????????????????????????????????????????????????????????????????????????????????????????????????????????????????????????????????????????????????????????????????????????????????????????????????????????????????????????????????????????????????????????????????????????????????????????????AATACTGGTACTCC---ACGCGATTGCGCTATTCTCATCATTGCCGCCGGTACTGGTGAGTTCGAGGCTGGTATTTCCAAGGATGGCCAGACCCGTGAGCACGCTCTCCTCGCCTTCACCCTCGGTGTTAAGCAGCTCATTGTTGCCATCAACAAGATGGACACTACCAAGCCGGACGCTAATACCCCGTGGTCTGAAACCCGTTACCTTGAGATCATCAAGGAGACCTCCAACTTCATCAAGAAGGTTGGCTACAACCCCAAGACTGTTGCTTTCGTCCCCATCTCCGGCTTCCACGGCGACAACATGATCGAACCCGGCAAGGACTGCCCCTGGTACAAGGGTTGGGAGAAGGAGACCAAGGCTGGCAAGTCCACCGGCAAGACCCTCCTCGAGGCTATTGACTCCATCGACCCCCCCAACCGTCCTACCGACAAGCCCCTCCGTCTTCCCCTTCAGGATGTCTACAAGATCGGTGGTATCGGAACGGTGCCCGTCGGCCGTGTCGAGACCGGTATCATCAAGCCCGGCATGGTCGTCACCTTTGCCCCCGCTGGTGTCACCACTGAAGTCAAGTCCGTCGAGATGCATCACGCGCAGCTTGCTGAGGGTGTCCCCGGTGACAACGTCGGCTTCAACGTGAAGAACGTTTCCGTCAAGGAAATCCGTCGTGGTAACGTCGCTGGTGACTCCAAGAACGACCCCCCTTCTGGCGTCGCTTCCTTCAACGCCCAGGTCATTGTCATCAACCACCCTGGTCAGATTGGTAACGGTTACGCCCCCGTTCTCGATTGCCACACTGCCCACATTGCTTGCAAGTTCGCCGAGCTCCTTGAGAAGATCGACCGCCGTACCGGTAAGTCGGTTGAGAACAACCCCAAGTTCATTAAGTCTGGTGACTCCGCCATTGTCAAGATGGAG-CTTCCAAGCCCATGTGCGTTGA-GCTTTCACCGACTACCCTCCTCTGGGCCG-TTCGCCGTCCG??????????????????????????????????????????????????????????????????????????????????????????????????????????????????????????????????????????????????????????????????????????????????????????????????????????????????????????????????????????????????????????????????????????????????????????????????????????????????????????????????????????????????????????????????????????????????????????????????????????????????????????????????????????????????????????????????????????????????????????????????????????????????????????????????????????????????????????????????????????????????????????????????????????????????????????????????????????????????????????????????????????????????????????????????????????????????????????????????????????????????????????????????????????????????????????????????????????????????????????????????????????????????????????????????????????????????????????????????????????????????????????????????????????????????????????????????????????????????????????????????????????????????????????????????????????????????????????????????????????????????????????????????????????????????????????????????????????????????????????????????????????????????????????????????????????????????????????????????????????????????????????????????????????????????????????????????????????????????????????????????????????????????????????????????????????????????????????????????????????
>Samsoniella_pupicolaDY101682
?????????????????????????????????????????????????????????????????????????????????????????????????????????????????????????????????????????????????????????????????????????????????????????????????????????????????????????????????????????????????????????????????????????????????????????????????????????????????????????????????????????????????????????????????????????????????????????????????????????????????????????????????????????????????????????????????????????????????????????????????????????????????????????????????????????????????????????????????????????????????????????????????????????????????????????????????????????????????????????????????????????????????????????????????????????????????????????????????????????????????????????????????AATATTGGTACTCC---ACGCGATTGCGCTATTCTCATCATTGCCGCCGGTACTGGTGAGTTCGAGGCTGGTATTTCCAAGGATGGCCAGACCCGTGAGCACGCTCTCCTCGCCTTCACCCTCGGTGTTAAGCAGCTCATTGTTGCCATCAACAAGATGGACACTACCAAGCCGGACGCTAATACCCCGTGGTCTGAAACCCGTTACCTTGAGATCATCAAGGAGACCTCCAACTTCATCAAGAAGGTTGGCTACAACCCCAAGACTGTTGCTTTCGTCCCCATCTCCGGCTTCCACGGCGACAACATGATCGAACCCGGCAAGGACTGCCCCTGGTACAAGGGTTGGGAGAAGGAGACCAAGGCTGGCAAGTCCACCGGCAAGACCCTCCTCGAGGCTATTGACTCCATCGACCCCCCCAACCGTCCTACCGACAAGCCCCTCCGTCTTCCCCTTCAGGATGTCTACAAGATCGGTGGTATCGGAACGGTGCCCGTCGGCCGTGTCGAGACCGGTATCATCAAGCCCGGCATGGTCGTCACCTTTGCCCCCGCTGGTGTCACCACTGAAGTCAAGTCCGTCGAGATGCATCACGCGCAGCTTGCTGAGGGTGTCCCCGGTGACAACGTCGGCTTCAACGTGAAGAACGTTTCCGTCAAGGAAATCCGTCGTGGTAACGTCGCTGGTGACTCCAAGAACGACCCCCCTTCTGGCGTCGCTTCCTTCAACGCCCAGGTCATTGTCATCAACCACCCTGGTCAGATTGGTAACGGTTACGCCCCCGTTCTCGATTGCCACACTGCCCACATTGCTTGCAAGTTCGCCGAGCTCCTTGAGAAGATCGACCGCCGTACCGGTAAGTCGGTTGAGAACAACCCCAAGTTCATTAAGTCTGGTGACTCCGCCATTGTCAAGATGGAGCCTTCCAAGCCCATGTGCGTTGAGGCTTTCACCGACTACCCTCCTCTGGGCCGTTTCGCCGTCCG??????????????????????????????????????????????????????????????????????????????????????????????????????????????????????????????????????????????????????????????????????????????????????????????????????????????????????????????????????????????????????????????????????????????????????????????????????????????????????????????????????????????????????????????????????????????????????????????????????????????????????????????????????????????????????????????????????????????????????????????????????????????????????????????????????????????????????????????????????????????????????????????????????????????????????????????????????????????????????????????????????????????????????????????????????????????????????????????????????????????????????????????????????????????????????????????????????????????????????????????????????????????????????????????????????????????????????????????????????????????????????????????????????????????????????????????????????????????????????????????????????????????????????????????????????????????????????????????????????????????????????????????????????????????????????????????????????????????????????????????????????????????????????????????????????????????????????????????????????????????????????????????????????????????????????????????????????????????????????????????????????????????????????????????????????????????????????????????????????????
>Samsoniella_ramosaYFCC_6020T
AAGACTCACATCAACGTCGTCGTTATCGGGTGCGTTTCCACGCTTAACGACTACGATACCGACGAACCATAAATACTGACTACTAGACAGCCACGTCGATTCCGGCAAGTCTACCACCGTAAGTTATCTCTCAACGGTAGAGTGGCGTTTCAGCCCTCGAACCGACGATTCTGCCCCGCCTCGCCGGTGTCCATGTAAAGTTCAAACAGCTAACTCATGACGCAGACTGGTCATCTAATCTACAAGTGCAAGGGTATTGACCAGCGTACCATCGACAAGTTCGAGAAGGTAAGCATCTCATTCTGCGATTTTTTTTAGCCTCATTTTCCCTCGATCGCTCGCTGCGCAATTTTTTACCGGCGAGCAGCGATCGTCCTGTCACTGTGGCCACTGGTCATTACCCCTCCTTGGTGCCGCAAAATTTTCTGAGTGCCTTATCATCGGGGTGGGGCTACTCTCAAAAATACCCCGCCACCTGTCGCAAGCTTCCGCTTCTCACAGGCAAAAAAAACCATTTCGCACCCACGCTGTCAACATTTTGCTAACCATCATCCTCTACAGGAAGCCAATGAACTCGGCAAGGGTTCCTTCAAGTATGCCTGGGTTCTTGACAAGCTCAAGGCTGAGCGTGAGCGTGGTATCACCATCGATATCGCCCTCTGGAAGTTCGAGACCCCAAAGTACATGGTCACTGTCATTGATGCTCCCGGTCACCGTGATTTCATCAAGAACATGAT----------------------------------------------------------------------GTATTTCCAAGGATGGCCAGACCCGTGAGCACGCTCTCCTCGCCTTCACCCTCGGTGTTAAGCAGCTCATTGTTGCCATCAACAAGATGGACACTACCCTTAAGAACCCTGACGACCAGTGGATTGAGGCCCGTTACCTTGAGATCATCAAGGAGACCTCCAACTTCATCAAGAAGGTTGGCTACAACCCCAAGACTGTTCCTTTCGTCCCCATCTCCGGCTTCAACGGCGACAACATGATCGATACCACTGAGAGATGCCGCTGGTACAAGGGTTGGGAGAAGGAGACCAAGGCTGGCAAGTTCACCGGCAAGACCCTCCTCGAGGCTATTGACTCCATCGAACCCCCCAACCGTCCTACCGACAAGCCCCTCCGTCTTCCCCTTCAGGATGTCTACAAGATCAGTGGTATCGGAACGGTGCCCGTCGGCCGTGTCGAGACCGGTATCATCAAGCCCGGCATGGTCGTCACCTTTGCCCCCGCTGGTGTCACCACTGAAGTCAAGTCCGTCGAGATGCATCACACGCAGCTTCTTCAGGGTGTCCCCGGTGACAACGTCGGCTTCAACGTGAAGAACGTTTCCGTCAAGGAAGTCCGTCGTGGCAACGTCGCTGGTGACTCCAAGAACGACCCCCCTTCTGGCGCCGCTTCCTTCAACGCCCAGGTCATTGTCATCAACCACCCTGGTCAGATTGGTAACGGTTACGCCCCCGTTCTCGATTGCCACACTGCCCACATTGCTTGCAAGTTCGCCGAGCTCCTTGAGAAGATCGACCGCCGTACTGGTAAGTCGGTTGAGAACAACCCCAAGTTCATCAAGTCTGGTGACTCCGCCATTGTCAAGATGGAGCCTTCCAAGCCCATGTGCGTTGAGGCTTTCACCGACTACCCTCCTCTG-----------------CAAGAAAGTGAAAAAAGTTTTGGAGATTGTCTGCCACAACTGTAGCAAAGTGTTGGCCGATGAAGTTGGTCTTCCCTTTACTCCATGAAGCTTTTCAGCTTGCTGGATGCTAACGTGAATTCTCAGAGCGATCCCGAGTTTGTCACAGCCGTCAACACCCGCGATCCGAAACTCCGATTCAAACGCGTCTGGGCCGTGTGCAAGAAGAAGCGCAAGTGCGAGAACGAGGATAGACAGGACAAGAATAAGGATGAAGACTTTGCGCCAGGCGTCAAGAGTGTTGTTCTCGAAGGACATGGCGGATGCGGCAACATGCAGCCGCAGGTAAGACAGGCCGCGTTGCAACTCAAGGCCGCTTTCGAAGTTGTGTCGGAAGAGGGCCCCAAGAGGAAGGAGACCGTGAATATTAGCGCCGAAATGGCGCACGGTATTCTTCGCCGCATCTCTGACCGCGATTTGCACAATATTGGTCTCAACTCGGACTATGCCCGTCCTGAGTGGATGGTTATTACTGTTCTACCTGTTCCCCCTCCTCCTGTGCGTCCTAGTATTTCCATGGATGGTACTGGTACCGGCATGAGAAATGAGGACGATTTGACCTACAAGCTTGGCGACATTATTCGCGCCAACGGTAATGTCAAGCAAGCCATTCGCGAAGGATCGCCGCAACACATTGCGCGTGATTTCGAGGAGCTTCTACAATATCATGTTGCCACCTATATGGA?????????????????????????????????????????????????????????????????????????????????????????????????????????????????????????????????????????????????????????????????????????????????????????????????????????????????????????????????????????????????????????????????????????????????????????????????????????????????????????????????????????????????????????????????????????????????????????????????????????????????????????????????????????????????????????????????????????????????????????????????????????????????????????????????????????????????????????????????????????????????????????????????????????????????????????????????????????????????????
>Samsoniella_sanmingenseCGMCC3_25661
?????????????????????????????????????????????????????????????????????????????????????????????????????????????????????????????????????????????????????????????????????????????????????????????????????????????????????????????????????????????????????????????????????????????????????????????????????????????????????????????????????????????????????????????????????????????????????????????????????????????????????????????????????????????????????????????????????????????????????????????????????????????????????????????????????????????????????????????????????????????????????????????????????????????????????????????????????????????????????????????????????????????????????????????????????????????????????????????????????????????????????????????????------------------GCCGATTGCGCTATTCTCATCATTGCCGCCGGTACTGGTGAGTTCGAGGCTGGTATTTCCAAGGATGGCCAGACCCGTGAGCACGCTCTCCTCGCCTTCACCCTCGGTGTTAAGCAGCTCATTGTTGCCATCAACAAGATGGACACTACCAAGTTGACCGAGGATGGCCCGTGGTCTGAGACCCGTTACCTTGAGATCATCAAGGAGACCTCCAACTTCATCAAGAAGGTTGGCTACAATCCCAAGACTGTTGCTTTCGTCCCCATCTCCGGCTTCCACGGCGACAACATGATCGAAGCCGGCAAGAACTGCCCCTGGTACAAGGGTTGGGAGAAGGAGACCAAGGCTGGCAAGTCCACCGGCAAGACCCTCCTCGAGGCTATTGACTCCATCGACCCCCCCAACCGTCCTACCGACAAGCCCCTCCGTCTTCCCCTTCAGGATGTCTACAAGATCGGTGGTATCGGAACGGTGCCCGTCGGCCGTGTCGAGACCGGTGTCATCAAGCCCGGCATGGTCGTCACCTTTGCCCCCGCTGGTGTCACCACTGAAGTCAAGTCCGTCGAGATGCATCACACGCAGCTTGCTGAGGGTGTCCCCGGTGACAACGTCGGTTTCAACGTGAAGAACGTTTCCGTCAAGGAAATCCGTCGTGGTAACGTCGCTGGTGACTCCAAGAACGACCCCCCTTCTGGCGTCGCTTCCTTCAACGCCCAGGTCATTGTCATCAACCACCCTGGTCAGATTGGTAACGGTTACGCCCCCGTTCTCGATTGCCACACTGCCCACATTGCTTGCAAGTTCGCCGAGCTCCTTGAGAAGATCGACCGCCGTACCGGTAAGTCGGTTGAGAACAACCCCAAGTTCATTAAGTCTGGTGACTCCGCCATTGTCAAGATGGAGCCTTCCAAGCCCATGTGCGTTGAGGCT------------------------------------------AAAGTGAAAAAAGTTTTGGAGATTGTCTGCCACAACTGTAGCAAAGTGTTGGCCGATGAAGTTGGTCTTCCCTTTACTCCATGAAGCTTTTCAGCTTGCTGGATGCTAACGTGAATTCTCAGAGCGATCCCGAGTTTGTCACAGCCGTCAACACCCGCGATCCGAAACTCCGATTCAAACGCGTCTGGGCCGTGTGCAAGAAGAAGCGCAAGTGCGAGAACGAGGATAGACAGGACAAGAATAAGGATGAAGACTTTGCGCCAGGTGTCAAGAGCGTTGTTCTCGAAGGACATGGCGGATGCGGCAACATGCAGCCGCAGGTAAGACAGGCCGCGCTGCAACTCAAGGCCGCTTTCGAAGTTGTGTCGGAAGAGGGCCCCAAGAGGAAGGAGACCGTGAACATTAGCGCCGAAATGGCGCACGGTATTCTTCGCCGCATCTCTGACCGCGATTTGCACAATATTGGTCTCAACTCGGACTATGCCCGTCCTGAGTGGATGGTTATCACTGTTCTACCTGTCCCCCCTCCTCCTGTGCGTCCTAGTATTTCCATGGATGGTACTGGTACCGGCATGAGAAATGAGGACGATTTGACCTACAAGCTTGGCGACATTATTCGCGCCAACGGCAATGTCAAGCAAGCCATTCGCGAAGGATCGCCGCAACACATTGCGCGTGATTTCGAGGAGCTGCTACAATATCATGTTGCCACC--------?????????????????????????????????????????????????????????????????????????????????????????????????????????????????????????????????????????????????????????????????????????????????????????????????????????????????????????????????????????????????????????????????????????????????????????????????????????????????????????????????????????????????????????????????????????????????????????????????????????????????????????????????????????????????????????????????????????????????????????????????????????????????????????????????????????????????????????????????????????????????????????????????????????????????????????????????????????????????????
>Samsoniella_sanmingenseCGMCC3_25662
?????????????????????????????????????????????????????????????????????????????????????????????????????????????????????????????????????????????????????????????????????????????????????????????????????????????????????????????????????????????????????????????????????????????????????????????????????????????????????????????????????????????????????????????????????????????????????????????????????????????????????????????????????????????????????????????????????????????????????????????????????????????????????????????????????????????????????????????????????????????????????????????????????????????????????????????????????????????????????????????????????????????????????????????????????????????????????????????????????????????????????????????????---------------------GATTGCGCTATTCTCATCATTGCCGCCGGTACTGGTGAGTTCGAGGCTGGTATTTCCAAGGATGGCCAGACCCGTGAGCACGCTCTCCTCGCCTTCACCCTCGGTGTTAAGCAGCTCATTGTTGCCATCAACAAGATGGACACTACCAAGTTGACCGAGGATGGCCCGTGGTCTGAGACCCGTTACCTTGAGATCATCAAGGAGACCTCCAACTTCATCAAGAAGGTTGGCTACAATCCCAAGACTGTTGCTTTCGTCCCCATCTCCGGCTTCCACGGCGACAACATGATCGAAGCCGGCAAGAACTGCCCCTGGTACAAGGGTTGGGAGAAGGAGACCAAGGCTGGCAAGTCCACCGGCAAGACCCTCCTCGAGGCTATTGACTCCATCGACCCCCCCAACCGTCCTACCGACAAGCCCCTCCGTCTTCCCCTTCAGGATGTCTACAAGATCGGTGGTATCGGAACGGTGCCCGTCGGCCGTGTCGAGACCGGTGTCATCAAGCCCGGCATGGTCGTCACCTTTGCCCCCGCTGGTGTCACCACTGAAGTCAAGTCCGTCGAGATGCATCACACGCAGCTTGCTGAGGGTGTCCCCGGTGACAACGTCGGTTTCAACGTGAAGAACGTTTCCGTCAAGGAAATCCGTCGTGGTAACGTCGCTGGTGACTCCAAGAACGACCCCCCTTCTGGCGTCGCTTCCTTCAACGCCCAGGTCATTGTCATCAACCACCCTGGTCAGATTGGTAACGGTTACGCCCCCGTTCTCGATTGCCACACTGCCCACATTGCTTGCAAGTTCGCCGAGCTCCTTGAGAAGATCGACCGCCGTACCGGTAAGTCGGTTGAGAACAACCCCAAGTTCATTAAGTCTGGTGACTCCGCCATTGTCAAGATGGAGCCTTCCAAGCCCATGTGCGTTGAG---------------------------------------------------AAAAAAGTTTTGGAGATTGTCTGCCACAACTGTAGCAAAGTGTTGGCCGATGAAGTTGGTCTTCCCTTTACTCCATGAAGCTTTTCAGCTTGCTGGATGCTAACGTGAATTCTCAGAGCGATCCCGAGTTTGTCACAGCCGTCAACACCCGCGATCCGAAACTCCGATTCAAACGCGTCTGGGCCGTGTGCAAGAAGAAGCGCAAGTGCGAGAACGAGGATAGACAGGACAAGAATAAGGATGAAGACTTTGCGCCAGGTGTCAAGAGCGTTGTTCTCGAAGGACATGGCGGATGCGGCAACATGCAGCCGCAGGTAAGACAGGCCGCGCTGCAACTCAAGGCCGCTTTCGAAGTTGTGTCGGAAGAGGGCCCCAAGAGGAAGGAGACCGTGAACATTAGCGCCGAAATGGCGCACGGTATTCTTCGCCGCATCTCTGACCGCGATTTGCACAATATTGGTCTCAACTCGGACTATGCCCGTCCTGAGTGGATGGTTATCACTGTTCTACCTGTCCCCCCTCCTCCTGTGCGTCCTAGTATTTCCATGGATGGTACTGGTACCGGCATGAGAAATGAGGACGATTTGACCTACAAGCTTGGCGACATTATTCGCGCCAACGGCAATGTCAAGCAAGCCATTCGCGAAGGATCGCCGCAACACATTGCGCGTGATTTCGAGGAGCTGCTACAATATCATGTTGCCACCTACATG--?????????????????????????????????????????????????????????????????????????????????????????????????????????????????????????????????????????????????????????????????????????????????????????????????????????????????????????????????????????????????????????????????????????????????????????????????????????????????????????????????????????????????????????????????????????????????????????????????????????????????????????????????????????????????????????????????????????????????????????????????????????????????????????????????????????????????????????????????????????????????????????????????????????????????????????????????????????????????????
>Samsoniella_sapaensisYFCC_872
AAGACTCACATCAACGTCGTCGTTATCGGGTGCGTTTCCACGCTTAACGACTACGATACCGACGAACCATAAATACTGACTACTAGACAGCCACGTCGATTCCGGCAAGTCTACCACTGTAAGTTATCTCTCAACGGTAGAGTGGCGTTTCAGCCCTCGAACCGACGATTCTGCCCCGCCTCGCCGGTGTCCATGTAAAGTTCAAACAGCTAACTCATGACGCAGACTGGTCATCTAATCTACAAGTGCAAGGGTATTGACCAGCGTACCATCGAAAAGTTCGAGAAGGTAAGCATCTCATTCTGCGATTTTTTTTAGCCTCATTTTCCCTCGATCGCTCGCTGCGCAATTTTTTGCCGGCCAGCAGCGATCGTCCCGTCACTGTGGCCACTGGTCATTACCCCTCCTTGGTGCGGCAAAATTTTCTGAGTGCCTTATCATCGGGGTGGGGCTACTCTCAAAAATACCCCGCCACCTGTCGCAAGCTTCCGCTTCTCACAGGCAAAAAAAATCATTTCGCACCCACGCTGTCAACATTTTGCTAACCATCATCCTCTACAGGAAGCCGCTGAACTCGGCAAGGGTTCCTTCAAGTATGCCTGGGTTCTTGACAAGCTCAAGGCCGAGCGTGAGCGTGGTATCACCATCGATATCGCCCTCTGGAAGTTCGAGACCCCCAAGTTCATGGTCACTGTCATTGATGCTCCCGGTCACCGTGATTTCATCAAGAACATGATATTACTGGTACTTCCCAGGCCGATTGCGCTATTCTCATCATTGCCGCCGGTACTGGTGAGTTCGAGGCTGGTATTTCCAAGGATGGCCAGACCCGTGAGCACGCTCTCCTCGCCTTCACCCTCGGTGTTAAGCAGCTCATTGTTGCCATCAACAAGATGGACACTACCAAGTTGACACCCAAGAGCCCGTGGCTTGAGGCCCGTTACCTTGAGATCATCAAGGAGACCTCCAACTTCATCAAGAAGGTTGGCTACAACCCCAAGTCTGTTCCTTTCGTCCCCATCTCCGGCTTCAACGGCGACAACATGATCGATGGCTCCGACGATTGCCCCTGGTACAAGGGTTGGGAGAAGGAGACCAAGGCTGGCAAGTCCACCGGCAAGACCCTCCTCGAGGCTATTGACTCCATCGACCCCCCCAACCGTCCTACCGACAAGCCCCTCCGTCTTCCCCTTCAGGACGTCTACAAGATCGGTGGTATCGGAACGGTGCCCGTCGGCCGTGTCGAGACCGGTATCATCAAGCCCGGCATGGTCGTCACCTTTGCCCCCGCTGGTGTCACCACTGAAGTCAAGTCCGTCGAGATGCATCACACGCAGCTTCTTCAGGGTGTCCCCGGTGACAACGTCGGCTTCAACGTGAAGAACGTTTCCGTCAAGGAAGTCCGTCGTGGCAACGTCGCTGGTGACTCCAAGAACGACCCCCCTTCTGGCGCCGCTTCCTTCAACGCCCAGGTCATTGTCATCAACCACCCTGGTCAGATTGGTAACGGTTACGCCCCCGTTCTCGATTGCCACACTGCCCACATTGCTTGCAAGTTCGCCGAGCTCCTTGAGAAGATCGACCGCCGTACTGGTAAGTCGGTTGAGAACAACCCCAAGTTCATCAAGTCTGGTGACTCCGCCATTGTCAAGATGGAGCCTTCCAAGCCCATGTGCGTTGAGGCTTTCACCGACTACCCTCCTCTGGGCCGTTTCGCCGTCCGCAAGAAAGTGAAAAAAGTTTTGGAAATTGTCTGCCACAACTGTAGCAAAGTGTTGGCCGATGAAGTTGGTCTTCCCTTTACTCCATGAAGCTTTTCAGCTTGCTGGATGCTAACGTGAATTCTCAGAGCGATCCCGAGTTTGTCACAGCCGTCAACACCCGCGATCCGAAACTCCGATTCAAACGCGTCTGGGCCGTGTGCAAGAAGAAGCGCAAGTGCGAGAACGAGGATAGACAGGACAAGAATAAGGATGAAGACTTTGCGCCAGGTGTCAAGAGCGTTGTTCTCGAAGGACATGGCGGATGCGGCAACATGCAGCCACAGGTAAGACAGGCCGCGCTGCAACTCAAGGCCGCTTTCGAAGTTGTGTCGGAAGAGGGCCCCAAAAGGAAGGAGACCGTGAACATTAGCGCCGAAATGGCGCACGGTATTCTTCGCCGCATCTCTGACCGCGATTTGCACAATATTGGTCTCAACTCGGACTATGCCCGTCCTGAGTGGATGGTTATTACTGTTCTACCTGTTCCCCCTCCTCCTGTGCGTCCTAGTATTTCCATGGATGGTACAGGTACCGGCATGAGAAATGAGGATGATTTGACCTACAAGCTTGGCGACATCATTCGCGCCAACGGTAATGTCAAGCAAGCCATTCGCGAAGGATCGCCGCAACATATTGCGCGTGATTTCGAGGAGCTGCTACAATATCATGTTGCCACCTATATGGAGTCAAGCCCATCGTGCAAGTCAGCGCGTACACCTGCGACCGATGCGGCTGCGAAATTTTCCAGCCCATCACGGACAAGCAGTACGGCCCTCTGATGATGTGCCCGTCAAACGACTGCAAAAACAACCAGTCCAAGGGACAGCTGAACCCCTCGACGCGTGCTTCTAAATTCCTCCCCTTCCAGGAGGTCAAGATACAGGAAATGGCCGAGCAGGTCCCCATTGGTCAGATCCCTCGATCTCTCACAGTTCACTGCTTCGGCAGCCTCGTGCGTCGCGTGAACCCCGGCGACGTTGTCGACATCTCTGGCATTTTCCTCCCCACGCCCTACACTGGCTTCAAGGCCATGAAGGCTGGTCTCTTGACCGATACATATCTCGAGGCTCACTACATCCGCCAGCACAAGAAGGCTTACAGCGAGATGATTGTTGACCTCTCGTTGGTGCGACGCATCGAAAAGTACAGACAGACTGGCCAGGTCTACGAACTGCTTGCCAAGTCGATTGCGCCCGAAATCTTCGGCCACGTCGACGTCAAGAAGGCGCTTCTCCTCCTGCTCATCGGTGGTGTCGGCAAGGAGATGGGCGACGGTATGAAGATCAGGGGAGACCTGAACATCTGCATGATGGG
>Samsoniella_sapaensisYFCC_873T
AAGACTCACATCAACGTCGTCGTTATCGGGTGCGTTTCCACGCTTAACGACTACGATACCGACGAACCATAAATACTGACTACTAGACAGCCACGTCGATTCCGGCAAGTCTACCACTGTAAGTTATCTCTCAACGGTAGAGTGGCGTTTCAGCCCTCGAACCGACGATTCTGCCCCGCCTCGCCGGTGTCCATGTAAAGTTCAAACAGCTAACTCATGACGCAGACTGGTCATCTAATCTACAAGTGCAAGGGTATTGACCAGCGTACCATCGAAAAGTTCGAGAAGGTAAGCATCTCATTCTGCGATTTTTTTTAGCCTCATTTTCCCTCGATCGCTCGCTGCGCAATTTTTTGCCGGCCAGCAGCGATCGTCCCGTCACTGTGGCCACTGGTCATTACCCCTCCTTGGTGCGGCAAAATTTTCTGAGTGCCTTATCATCGGGGTGGGGCTACTCTCAAAAATACCCCGCCACCTGTCGCAAGCTTCCGCTTCTCACAGGCAAAAAAAATCATTTCGCACCCACGCTGTCAACATTTTGCTAACCATCATCCTCTACAGGAAGCCGCTGAACTCGGCAAGGGTTCCTTCAAGTATGCCTGGGTTCTTGACAAGCTCAAGGCCGAGCGTGAGCGTGGTATCACCATCGATATCGCCCTCTGGAAGTTCGAGACCCCCAAGTTCATGGTCACTGTCATTGATGCTCCCGGTCACCGTGATTTCATCAAGAACATGATATTACTGGTACTTCCCAGGCCGATTGCGCTATTCTCATCATTGCCGCCGGTACTGGTGAGTTCGAGGCTGGTATTTCCAAGGATGGCCAGACCCGTGAGCACGCTCTCCTCGCCTTCACCCTCGGTGTTAAGCAGCTCATTGTTGCCATCAACAAGATGGACACTACCAAGTTGACACCCAAGAGCCCGTGGCTTGAGGCCCGTTACCTTGAGATCATCAAGGAGACCTCCAACTTCATCAAGAAGGTTGGCTACAACCCCAAGTCTGTTCCTTTCGTCCCCATCTCCGGCTTCAACGGCGACAACATGATCGATGGCTCCGACGATTGCCCCTGGTACAAGGGTTGGGAGAAGGAGACCAAGGCTGGCAAGTCCACCGGCAAGACCCTCCTCGAGGCTATTGACTCCATCGACCCCCCCAACCGTCCTACCGACAAGCCCCTCCGTCTTCCCCTTCAGGACGTCTACAAGATCGGTGGTATCGGAACGGTGCCCGTCGGCCGTGTCGAGACCGGTATCATCAAGCCCGGCATGGTCGTCACCTTTGCCCCCGCTGGTGTCACCACTGAAGTCAAGTCCGTCGAGATGCATCACACGCAGCTTCTTCAGGGTGTCCCCGGTGACAACGTCGGCTTCAACGTGAAGAACGTTTCCGTCAAGGAAGTCCGTCGTGGCAACGTCGCTGGTGACTCCAAGAACGACCCCCCTTCTGGCGCCGCTTCCTTCAACGCCCAGGTCATTGTCATCAACCACCCTGGTCAGATTGGTAACGGTTACGCCCCCGTTCTCGATTGCCACACTGCCCACATTGCTTGCAAGTTCGCCGAGCTCCTTGAGAAGATCGACCGCCGTACTGGTAAGTCGGTTGAGAACAACCCCAAGTTCATCAAGTCTGGTGACTCCGCCATTGTCAAGATGGAGCCTTCCAAGCCCATGTGCGTTGAGGCTTTCACCGACTACCCTCCTCTGGGCCGTTTCGCCGTCCGCAAGAAAGTGAAAAAAGTTTTGGAAATTGTCTGCCACAACTGTAGCAAAGTGTTGGCCGATGAAGTTGGTCTTCCCTTTACTCCATGAAGCTTTTCAGCTTGCTGGATGCTAACGTGAATTCTCAGAGCGATCCCGAGTTTGTCACAGCCGTCAACACCCGCGATCCGAAACTCCGATTCAAACGCGTCTGGGCCGTGTGCAAGAAGAAGCGCAAGTGCGAGAACGAGGATAGACAGGACAAGAATAAGGATGAAGACTTTGCGCCAGGTGTCAAGAGCGTTGTTCTCGAAGGACATGGCGGATGCGGCAACATGCAGCCACAGGTAAGACAGGCCGCGCTGCAACTCAAGGCCGCTTTCGAAGTTGTGTCGGAAGAGGGCCCCAAAAGGAAGGAGACCGTGAACATTAGCGCCGAAATGGCGCACGGTATTCTTCGCCGCATCTCTGACCGCGATTTGCACAATATTGGTCTCAACTCGGACTATGCCCGTCCTGAGTGGATGGTTATTACTGTTCTACCTGTTCCCCCTCCTCCTGTGCGTCCTAGTATTTCCATGGATGGTACAGGTACCGGCATGAGAAATGAGGATGATTTGACCTACAAGCTTGGCGACATTATTCGCGCCAACGGTAATGTCAAGCAAGCCATTCGCGAAGGATCGCCGCAACATATTGCGCGTGATTTCGAGGAGCTGCTACAATATCATGTTGCCACCTATATGGAGTCAAACCCATCGTGCAAGTCAGCGCGTACACCTGCGACCGATGCGGCTGCGAAATTTTCCAGCCCATCACGGACAAGCAGTACGGCCCTCTGATGATGTGCCCGTCAAACGACTGCAAAAACAACCAGTCCAAGGGACAGCTGAACCCCTCGACGCGTGCTTCTAAATTCCTCCCCTTCCAGGAGGTCAAGATACAGGAAATGGCCGAGCAGGTCCCCATTGGTCAGATCCCTCGATCTCTCACAGTTCACTGCTTCGGCAGCCTCGTGCGTCGCGTGAACCCCGGCGACGTTGTCGACATCTCTGGCATTTTCCTCCCCACGCCCTACACTGGCTTCAAGGCCATGAAGGCTGGTCTCTTGACCGATACATATCTCGAGGCTCACTACATCCGCCAGCACAAGAAGGCTTACAGCGAGATGATTGTTGACCTCTCGTTGGTGCGACGCATCGAAAAGTACAGACAGACTGGCCAGGTCTACGAACTGCTTGCCAAGTCGATTGCGCCCGAAATCTTCGGCCACGTCGACGTCAAGAAGGCGCTTCTCCTCCTGCTCATCGGTGGTGTCGGCAAGGAGATGGGCGACGGTATGAAGATCAGGGGAGACCTGAACATCTGCATGATGGG
>Samsoniella_sinensisYFCC_8766T
?????????????????????????????????????????????????????????????????????????????????????????????????????????????????????????????????????????????????????????????????????????????????????????????????????????????????????????????????????????????????????????????????????????????????????????????????????????????????????????????????????????????????????????????????????????????????????????????????????????????????????????????????????????????????????????????????????????????????????????????????????????????????????????????????????????????????????????????????????????????????????????????????????????????????????????????????????????????????????????????????????????????????????????????????????????????????????????????????????????????????????????????????ATTACTGGTACTTCCCAGGCCGATTGCGCTATTCTCATCATTGCCGCCGGTACTGGTGAGTTCGAGGCTGGTATTTCCAAGGATGGCCAGACCCGTGAGCACGCTCTCCTCGCCTTCACCCTCGGTGTTAAGCAGCTCATTGTTGCCATCAACAAGATGGACACTGCCGA------------------TTGGGCTGAGTCCCGTTACCTTGAGATCATCAAGGAGACCTCCAGCTTCATCAAGAAGGTTGGCTACAACCCCAAGACAGTTGCTTTCGTCCCCATCTCCGGCTTCAACGGCGACAACATGATCGACGCCTCCCAGAAATGCCCCTGGTACAAGGGTTGGGAGAAGGAGACCAAGGCTGGCAAGTTCACCGGCAAGACCCTCCTCGAGGCTATTGACTCCATCGAACCCCCCAACCGTCCTACCGACAAGCCCCTCCGTCTTCCACTTCAGGATGTCTACAAGATCGGTGGTATCGGAACGGTGCCCGTCGGCCGTGTCGAGACCGGTATCATCAAGCCCGGCATGGTCGTCACCTTTGCCCCCGCTGGTGTCACCACTGAAGTCAAGTCCGTCGAGATGCATCACACGCAGCTTCTTCAGGGTGTCCCCGGTGACAACGTCGGCTTCAACGTGAAGAACGTTTCCGTCAAGGAAGTCCGTCGTGGCAACGTCGCTGGTGACTCCAAGAACGACCCCCCTTCTGGCGCCGCTTCCTTCAACGCCCAGGTCATTGTCATCAACCACCCTGGTCAGATTGGTAACGGTTACGCCCCCGTTCTCGATTGCCACACTGCCCACATTGCTTGCAAGTTCGCCGAGCTCCTTGAGAAGATCGACCGCCGTACTGGTAAGTCGGTTGAGAACAACCCCAAGTTCATCAAGTCTGGTGACTCCGCCATTGTCAAGATGGAGCCTTCCAAGCCCATGTGCGTTGAGGC---------------------------------------CAAGAAAGTGAAAAAAGTTTTGGAGATTGTCTGCCACAACTGCAGCAAAGTGTTGGCCGATGAAGTTGGTCTTCCCTTTACTCCATGAAGCTTTTCAGCTTGCTGGATGCTAACGTGAATTCTCAGAGCGATCCCGAGTTTGTCACAGCCGTCAACACCCGCGATCCGAAACTCCGATTCAAACGCGTCTGGGCCGTGTGCAAGAAGAAGCGCAAGTGCGAGAACGAGGATAGACAGGACAAGAATAAGGATGAAGACTTTGCGCCAGGCGTCAAGAGTGTTGTTCTCGAAGGACATGGCGGATGCGGCAACATGCAGCCACAGGTAAGACAGGCCGCGCTGCAACTCAAGGCCGCTTTCGAAGTTGTGTCGGAAGAGGGCCCCAAAAGGAAGGAGACCGTGAACATTAGCGCCGAAATGGCGCACGGTATTCTTCGCCGCATCTCTGACCGCGATTTGCACAATATTGGTCTCAACTCGGACTATGCCCGTCCCGAGTGGATGGTTATCACTGTTCTACCTGTCCCCCCTCCTCCTGTGCGTCCTAGTATTTCCATGGATGGTACAGGTACCGGCATGAGAAATGAGGACGATTTGACCTACAAGCTTGGCGACATTATTCGTGCCAACGGCAATGTCAAGCAAGCCATTCGCGAAGGATCGCCGCAACACATTGCGCGTGATTTCGAGGAGCTGCTACAATATCATGTTGCCACCTATAT---?????????????????????????????????????????????????????????????????????????????????????????????????????????????????????????????????????????????????????????????????????????????????????????????????????????????????????????????????????????????????????????????????????????????????????????????????????????????????????????????????????????????????????????????????????????????????????????????????????????????????????????????????????????????????????????????????????????????????????????????????????????????????????????????????????????????????????????????????????????????????????????????????????????????????????????????????????????????????????
>Samsoniella_sinensisYFCC_8767
?????????????????????????????????????????????????????????????????????????????????????????????????????????????????????????????????????????????????????????????????????????????????????????????????????????????????????????????????????????????????????????????????????????????????????????????????????????????????????????????????????????????????????????????????????????????????????????????????????????????????????????????????????????????????????????????????????????????????????????????????????????????????????????????????????????????????????????????????????????????????????????????????????????????????????????????????????????????????????????????????????????????????????????????????????????????????????????????????????????????????????????????????ATTACTGGTACTTCCCAGGCCGATTGCGCTATTCTCATCATTGCCGCCGGTACTGGTGAGTTCGAGGCTGGTATTTCCAAGGATGGCCAGACCCGTGAGCACGCTCTCCTCGCCTTCACCCTCGGTGTTAAGCAGCTCATTGTTGCCATCAACAAGATGGACACTGCCGA------------------TTGGGCTGAGTCCCGTTACCTTGAGATCATCAAGGAGACCTCCAGCTTCATCAAGAAGGTTGGCTACAACCCCAAGACAGTTGCTTTCGTCCCCATCTCCGGCTTCAACGGCGACAACATGATCGACGCCTCCCAGAAATGCCCCTGGTACAAGGGTTGGGAGAAGGAGACCAAGGCTGGCAAGTTCACCGGCAAGACCCTCCTCGAGGCTATTGACTCCATCGAACCCCCCAACCGTCCTACCGACAAGCCCCTCCGTCTTCCACTTCAGGATGTCTACAAGATCGGTGGTATCGGAACGGTGCCCGTCGGCCGTGTCGAGACCGGTATCATCAAGCCCGGCATGGTCGTCACCTTTGCCCCCGCTGGTGTCACCACTGAAGTCAAGTCCGTCGAGATGCATCACACGCAGCTTCTTCAGGGTGTCCCCGGTGACAACGTCGGCTTCAACGTGAAGAACGTTTCCGTCAAGGAAGTCCGTCGTGGCAACGTCGCTGGTGACTCCAAGAACGACCCCCCTTCTGGCGCCGCTTCCTTCAACGCCCAGGTCATTGTCATCAACCACCCTGGTCAGATTGGTAACGGTTACGCCCCCGTTCTCGATTGCCACACTGCCCACATTGCTTGCAAGTTCGCCGAGCTCCTTGAGAAGATCGACCGCCGTACTGGTAAGTCGGTTGAGAACAACCCCAAGTTCATCAAGTCTGGTGACTCCGCCATTGTCAAGATGGAGCCTTCCAAGCCCATGTGCGTTGAGGCTTTCACCGACTACCCTCCTCTGGGCCGTTTCGCCGTCCGCAAGAAAGTGAAAAAAGTTTTGGAGATTGTCTGCCACAACTGCAGCAAAGTGTTGGCCGATGAAGTTGGTCTTCCCTTTACTCCATGAAGCTTTTCAGCTTGCTGGATGCTAACGTGAATTCTCAGAGCGATCCCGAGTTTGTCACAGCCGTCAACACCCGCGATCCGAAACTCCGATTCAAACGCGTCTGGGCCGTGTGCAAGAAGAAGCGCAAGTGCGAGAACGAGGATAGACAGGACAAGAATAAGGATGAAGACTTTGCGCCAGGCGTCAAGAGTGTTGTTCTCGAAGGACATGGCGGATGCGGCAACATGCAGCCACAGGTAAGACAGGCCGCGCTGCAACTCAAGGCCGCTTTCGAAGTTGTGTCGGAAGAGGGCCCCAAAAGGAAGGAGACCGTGAACATTAGCGCCGAAATGGCGCACGGTATTCTTCGCCGCATCTCTGACCGCGATTTGCACAATATTGGTCTCAACTCGGACTATGCCCGTCCCGAGTGGATGGTTATCACTGTTCTACCTGTCCCCCCTCCTCCTGTGCGTCCTAGTATTTCCATGGATGGTACAGGTACCGGCATGAGAAATGAGGACGATTTGACCTACAAGCTTGGCGACATTATTCGTGCCAACGGCAATGTCAAGCAAGCCATTCGCGAAGGATCGCCGCAACACATTGCGCGTGATTTCGAGGAGCTGCTACAATATCATGTTGCCACCTATATGGA?????????????????????????????????????????????????????????????????????????????????????????????????????????????????????????????????????????????????????????????????????????????????????????????????????????????????????????????????????????????????????????????????????????????????????????????????????????????????????????????????????????????????????????????????????????????????????????????????????????????????????????????????????????????????????????????????????????????????????????????????????????????????????????????????????????????????????????????????????????????????????????????????????????????????????????????????????????????????????
>Samsoniella_tiankengensisKY11741T
?????????????????????????????????????????????????????????????????????????????????????????????????????????????????????????????????????????????????????????????????????????????????????????????????????????????????????????????????????????????????????????????????????????????????????????????????????????????????????????????????????????????????????????????????????????????????????????????????????????????????????????????????????????????????????????????????????????????????????????????????????????????????????????????????????????????????????????????????????????????????????????????????????????????????????????????????????????????????????????????????????????????????????????????????????????????????????????????????????????????????????????????????GAAACTGGT--CTTCCAGGCCGATTGCGCTATTCTCATCATTGCCGCCGGTACTGGTGAGTTCGAGGCTGGTATTTCCAAGGATGGCCAGACCCGTGAGCACGCTCTCCTCGCCTTCACCCTCGGTGTTAAGCAGCTCATTGTTGCCATCAACAAGATGGACACTACCAAGGTGGACGATAATGCCCCGTGGTCTGAGACCCGTTACCTTGAGATCATCAAGGAGACCTCCAACTTCATCAAGAAGGTTGGCTACAACCCCAAGACTGTTGCTTTCGTCCCCATCTCCGGCTTCCACGGCGACAACATGATCGAACCCGGCAAGTTCTGCCCCTGGTACAAGGGTTGGGAGAAGGAGACCAAGGCTGGCAAGTCCACCGGCAAGACCCTCCTCGAGGCTATTGACTCCATCGACCCCCCCAACCGTCCTACCGACAAGCCCCTCCGTCTTCCCCTTCAGGATGTCTACAAGATCGGTGGTATCGGAACGGTGCCCGTCGGCCGTGTCGAGACCGGTATCATCAAGCCCGGCATGGTCGTCACCTTTGCCCCCGCTGGTGTCACCACTGAAGTCAAGTCCGTCGAGATGCATCACGCGCAGCTTGCTGAGGGTGTCCCCGGTGACAACGTTGGCTTCAACGTGAAGAACGTTTCCGTCAAGGAAATCCGTCGTGGTAACGTCGCTGGTGACTCCAAGAACGACCCCCCTTCTGGCGTCGCTTCCTTCAACGCCCAGGTCATTGTCATCAACCACCCTGGTCAGATTGGTAACGGTTACGCCCCCGTTCTCGATTGCCACACTGCCCACATTGCTTGCAAGTTCGCCGAGCTCCTTGAGAAGATCGACCGCCGTACCGGTAAGTCGGTTGAGAACAACCCCAAGTTCATTAAGTCTGGTGACTCCGCCATTGTCAAGATGGAGCCTTCCAAGCCCATGTGCGTTGAGGCTTTCACCGACTA-CCTCCTCTGGGCCGTTTCGCCGTCCG??????????????????????????????????????????????????????????????????????????????????????????????????????????????????????????????????????????????????????????????????????????????????????????????????????????????????????????????????????????????????????????????????????????????????????????????????????????????????????????????????????????????????????????????????????????????????????????????????????????????????????????????????????????????????????????????????????????????????????????????????????????????????????????????????????????????????????????????????????????????????????????????????????????????????????????????????????????????????????????????????????????????????????????????????????????????????????????????????????????????????????????????????????????????????????????????????????????????????????????????????????????????????????????????????????????????????????????????????????????????????????????????????????????????????????????????????????????????????????????????????????????????????????????????????????????????????????????????????????????????????????????????????????????????????????????????????????????????????????????????????????????????????????????????????????????????????????????????????????????????????????????????????????????????????????????????????????????????????????????????????????????????????????????????????????????????????????????????????????????
>Samsoniella_tiankengensisKY11742
?????????????????????????????????????????????????????????????????????????????????????????????????????????????????????????????????????????????????????????????????????????????????????????????????????????????????????????????????????????????????????????????????????????????????????????????????????????????????????????????????????????????????????????????????????????????????????????????????????????????????????????????????????????????????????????????????????????????????????????????????????????????????????????????????????????????????????????????????????????????????????????????????????????????????????????????????????????????????????????????????????????????????????????????????????????????????????????????????????????????????????????????????ATTTCTGGTACTT-CCAGGCCGATTGCGCTATTCTCATCATTGCCGCCGGTACTGGTGAGTTCGAGGCTGGTATTTCCAAGGATGGCCAGACCCGTGAGCACGCTCTCCTCGCCTTCACCCTCGGTGTTAAGCAGCTCATTGTTGCCATCAACAAGATGGACACTACCAAGGTGGACGATAATGCCCCGTGGTCTGAGACCCGTTACCTTGAGATCATCAAGGAGACCTCCAACTTCATCAAGAAGGTTGGCTACAACCCCAAGACTGTTGCTTTCGTCCCCATCTCCGGCTTCCACGGCGACAACATGATCGAACCCGGCAAGTTCTGCCCCTGGTACAAGGGTTGGGAGAAGGAGACCAAGGCTGGCAAGTCCACCGGCAAGACCCTCCTCGAGGCTATTGACTCCATCGACCCCCCCAACCGTCCTACCGACAAGCCCCTCCGTCTTCCCCTTCAGGATGTCTACAAGATCGGTGGTATCGGAACGGTGCCCGTCGGCCGTGTCGAGACCGGTATCATCAAGCCCGGCATGGTCGTCACCTTTGCCCCCGCTGGTGTCACCACTGAAGTCAAGTCCGTCGAGATGCATCACGCGCAGCTTGCTGAGGGTGTCCCCGGTGACAACGTTGGCTTCAACGTGAAGAACGTTTCCGTCAAGGAAATCCGTCGTGGTAACGTCGCTGGTGACTCCAAGAACGACCCCCCTTCTGGCGTCGCTTCCTTCAACGCCCAGGTCATTGTCATCAACCACCCTGGTCAGATTGGTAACGGTTACGCCCCCGTTCTCGATTGCCACACTGCCCACATTGCTTGCAAGTTCGCCGAGCTCCTTGAGAAGATCGACCGCCGTACCGGTAAGTCGGTTGAGAACAACCCCAAGTTCATTAAGTCTGGTGACTCCGCCATTGTCAAGATGGAGCCTTCCAAGCCCATGTGCGTTGAGGCTTTCACCGACTACCCTCCTCTGGGCCGTTTCGCCGTCCG??????????????????????????????????????????????????????????????????????????????????????????????????????????????????????????????????????????????????????????????????????????????????????????????????????????????????????????????????????????????????????????????????????????????????????????????????????????????????????????????????????????????????????????????????????????????????????????????????????????????????????????????????????????????????????????????????????????????????????????????????????????????????????????????????????????????????????????????????????????????????????????????????????????????????????????????????????????????????????????????????????????????????????????????????????????????????????????????????????????????????????????????????????????????????????????????????????????????????????????????????????????????????????????????????????????????????????????????????????????????????????????????????????????????????????????????????????????????????????????????????????????????????????????????????????????????????????????????????????????????????????????????????????????????????????????????????????????????????????????????????????????????????????????????????????????????????????????????????????????????????????????????????????????????????????????????????????????????????????????????????????????????????????????????????????????????????????????????????????????
>Samsoniella_tortricidaeYFCC_6131T
AAGACTCACATCAACGTCGTCGTTATCGGGTGCGTTTCCACGCTTAACGACTACGATACCGACGAACCATAAATACTGACTACTAGACAGCCACGTCGATTCCGGCAAGTCTACCACCGTAAGTTATCTCTCAACGGTAGAGTGGCGTTTCAGCCCTCGAACCGACGATTCTGCCCCGCCTCGCCGGTGTCCATGTAAAGTTCAAACAGCTAACTCATGACGCAGACTGGTCATCTGATCTACAAGTGCAAGGGTATTGACCAGCGTACCATCGACAAGTTCGAGAAGGTAAGCATCTCATTCTGCGATTTTTTTTAGCCTCATTTTCCCTCGATCGCTCGCTGCGCAATTTTTTACCGGCCAGCAGCGATCGTCCTGTCACTGTGGCCACTGGTCATTACCCCTCCTTGGTGCCGCAAAATTTTCTGAGTGCCTTATCATCGGGGTGGGGCTACTCTCAAAAATACCCCGCCACCTGTCGCAAGCTTCCGCTTCTCACAGGCAAAAAAAATCATTTCGCACCCACGCTGTCAACATTTTGCTAACCATCATCCTCTACAGGAAGCCCATGAACTCGGCAAGGGTTCCTTCAAGTATGCCTGGGTTCTTGACAAGCTCAAGGCCGAGCGTGAGCGTGGTATCACCATCGATATCGCCCTCTGGAAGTTCGAGACCCCAAAGTACATGGTCACTGTCATTGATGCTCCCGGTCACCGTGATTTCATCAAGAACATGATATTACTGGTACCTCCCAGGCCGATTGCGCTATTCTCATCATTGCCGCCGGTACTGGTGAGTTCGAGGCTGGTATTTCCAAGGATGGCCAGACCCGTGAGCACGCTCTCCTCGCCTTCACCCTCGGTGTTAAGCAGCTCATTGTTGCCATCAACAAGATGGACACTACCCTTAAGGACCCTAAGGACCAGTGGGTTGAGGCCCGTTACCTTGAGATCATCAAGGAGACCTCCAACTTCATCAAGAAGGTTGGCTACAACCCCAAGACTGTTCCTTTCGTCCCCATCTCCGGCTTCAACGGCGACAACATGATCGATAACACTGAGAGATGCCGCTGGTACAAGGGTTGGGAGAAGGAGACCAAGGCTGGCAAGTTCACCGGCAAGACCCTCCTCGAGGCTATTGACTCCATCGAACCCCCCAACCGTCCTACCGACAAGCCCCTCCGTCTTCCCCTTCAGGATGTCTACAAGATCAGTGGTATCGGAACGGTGCCCGTCGGCCGTGTCGAGACCGGTGTCATCAAGCCCGGCATGGTCGTCACCTTTGCCCCCGCTGGTGTCACCACTGAAGTCAAGTCCGTCGAGATGCATCACACGCAGCTTCTTCAGGGTGTCCCCGGTGACAACGTCGGCTTCAACGTGAAGAACGTTTCCGTCAAGGAAGTCCGTCGTGGCAACGTCGCTGGTGACTCCAAGAACGACCCCCCTTCTGGCGCCGCTTCCTTCAACGCCCAGGTCATTGTCATCAACCACCCTGGTCAGATTGGTAACGGTTACGCCCCCGTTCTCGATTGCCACACTGCCCACATTGCTTGCAAGTTCGCCGAGCTCCTTGAGAAGATCGACCGCCGTACTGGTAAGTCGGTTGAGAACAACCCCAAGTTCATCAAGTCTGGTGACTCCGCCATTGTCAAGATGGAGCCTTCCAAGCCCATGTGCGTTGAGGCTTTCACCGACTACCCTCCTCTGGGCCGTTTCGCCGTCCGCAAGAAAGTGAAAAAAGTTTTGGAGATTGTCTGCCACAACTGTAGCAAAGTGTTGGCCGATGAAGTTGGTCTTCCCTTTACTCCATGAAGCTTTTCAGCTTGCTGGATGCTAACGTGAATTCTCAGAGCGATCCCGAGTTTGTCACAGCCGTCAACACCCGCGATCCGAAACTCCGATTCAAACGCGTCTGGGCCGTGTGCAAGAAGAAGCGCAAGTGCGAGAACGAGGATAGACAGGACAAGAATAAGGATGAAGACTTTGCGCCAGGCGTCAAGAGTGTTGTTCTCGAAGGACATGGCGGATGCGGCAACATGCAGCCGCAGGTAAGACAGGCCGCGTTGCAACTCAAGGCCGCTTTCGAAGTTGTGTCGGAAGAGGGCCCCAAGAGGAAGGAGACCGTGAATATTAGCGCCGAAATGGCGCACGGTATTCTTCGCCGCATCTCTGACCGCGATTTGCACAATATTGGTCTCAACTCGGACTATGCCCGTCCTGAGTGGATGGTTATTACTGTTCTACCTGTTCCCCCTCCTCCTGTGCGTCCTAGTATTTCCATGGATGGTACTGGTACCGGCATGAGAAATGAGGACGATTTGACCTACAAGCTTGGCGACATTATTCGCGCCAACGGTAATGTCAAGCAAGCCATTCGCGAAGGATCGCCGCAACACATTGCGCGTGATTTCGAGGAGCTTCTACAATATCATGTTGCCACCTATATGGAGTCAAGCCCATCGTGCAAGTCAGCGCGTACACCTGCGACCGATGCGGCTGCGAAATTTTCCAGCCCATCACGGACAAGCAGTACGGCCCTCTGATGATGTGCCCGTCAAACGACTGCAAAAACAACCAGTCCAAGGGACAGCTGAACCCCTCGACGCGTGCTTCTAAATTCCTCCCCTTCCAGGAGGTCAAGATACAGGAAATGGCCGAGCAGGTCCCCATTGGTCAGATCCCTCGATCTCTCACAGTTCACTGCTTCGGCAGCCTCGTGCGTCGCGTGAACCCTGGTGACGTTGTCGACATCTCTGGCATTTTCCTCCCCACGCCCTACACTGGCTTCAAGGCAATGAAGGCTGGTCTCTTGACCGACACATATCTCGAGGCTCACTACATCCGCCAGCACAAGAAAGCTTACAGCGAGATGATTGTTGACCCTTCGTTGGTGCGACGCATCGAAAAGTACAGGCAGACTGGCCAGGTCTACGAACTGCTTGCCAAGTCGATTGCGCCCGAAATCTTCGGCCACCTCGACGTCAAGAAGGCGCTTCTCCTCCTGCTCATCGGTGGTGTCGGCAAGGAGATGGGCGACGGTATGAAGATCAGGGGAGACCTCAACATCTGCATGATGGG
>Samsoniella_tortricidaeYFCC_6142
AAGACTCACATCAACGTCGTCGTTATCGGGTGCGTTTCCACGCTTAACGACTACGATACCGACGAACCATAAATACTGACTACTAGACAGCCACGTCGATTCCGGCAAGTCTACCACCGTAAGTTATCTCTCAACGGTAGAGTGGCGTTTCAGCCCTCGAACCGACGATTCTGCCCCGCCTCGCCGGTGTCCATGTAAAGTTCAAACAGCTAACTCATGACGCAGACTGGTCATCTGATCTACAAGTGCAAGGGTATTGACCAGCGTACCATCGACAAGTTCGAGAAGGTAAGCATCTCATTCTGCGATTTTTTTTAGCCTCATTTTCCCTCGATCGCTCGCTGCGCAATTTTTTACCGGCCAGCAGCGATCGTCCTGTCACTGTGGCCACTGGTCATTACCCCTCCTTGGTGCCGCAAAATTTTCTGAGTGCCTTATCATCGGGGTGGGGCTACTCTCAAAAATACCCCGCCACCTGTCGCAAGCTTCCGCTTCTCACAGGCAAAAAAAATCATTTCGCACCCACGCTGTCAACATTTTGCTAACCATCATCCTCTACAGGAAGCCCATGAACTCGGCAAGGGTTCCTTCAAGTATGCCTGGGTTCTTGACAAGCTCAAGGCCGAGCGTGAGCGTGGTATCACCATCGATATCGCCCTCTGGAAGTTCGAGACCCCAAAGTACATGGTCACTGTCATTGATGCTCCCGGTCACCGTGATTTCATCAAGAACATGAT--TACTGGTACCTCCCAGGCCGATTGCGCTATTCTCATCATTGCCGCCGGTACTGGTGAGTTCGAGGCTGGTATTTCCAAGGATGGCCAGACCCGTGAGCACGCTCTCCTCGCCTTCACCCTCGGTGTTAAGCAGCTCATTGTTGCCATCAACAAGATGGACACTACCCTTAAGGACCCTAAGGACCAGTGGGTTGAGGCCCGTTACCTTGAGATCATCAAGGAGACCTCCAACTTCATCAAGAAGGTTGGCTACAACCCCAAGACTGTTCCTTTCGTCCCCATCTCCGGCTTCAACGGCGACAACATGATCGATAACACTGAGAGATGCCGCTGGTACAAGGGTTGGGAGAAGGAGACCAAGGCTGGCAAGTTCACCGGCAAGACCCTCCTCGAGGCTATTGACTCCATCGAACCCCCCAACCGTCCTACCGACAAGCCCCTCCGTCTTCCCCTTCAGGATGTCTACAAGATCAGTGGTATCGGAACGGTGCCCGTCGGCCGTGTCGAGACCGGTGTCATCAAGCCCGGCATGGTCGTCACCTTTGCCCCCGCTGGTGTCACCACTGAAGTCAAGTCCGTCGAGATGCATCACACGCAGCTTCTTCAGGGTGTCCCCGGTGACAACGTCGGCTTCAACGTGAAGAACGTTTCCGTCAAGGAAGTCCGTCGTGGCAACGTCGCTGGTGACTCCAAGAACGACCCCCCTTCTGGCGCCGCTTCCTTCAACGCCCAGGTCATTGTCATCAACCACCCTGGTCAGATTGGTAACGGTTACGCCCCCGTTCTCGATTGCCACACTGCCCACATTGCTTGCAAGTTCGCCGAGCTCCTTGAGAAGATCGACCGCCGTACTGGTAAGTCGGTTGAGAACAACCCCAAGTTCATCAAGTCTGGTGACTCCGCCATTGTCAAGATGGAGCCTTCCAAGCCCATGTGCGTTGAGGCTTTCACCGACTACCCTCCTCTGGGCCGTTTCGC------CAAGAAAGTGAAAAAAGTTTTGGAGATTGTCTGCCACAACTGTAGCAAAGTGTTGGCCGATGAAGTTGGTCTTCCCTTTACTCCATGAAGCTTTTCAGCTTGCTGGATGCTAACGTGAATTCTCAGAGCGATCCCGAGTTTGTCACAGCCGTCAACACCCGCGATCCGAAACTCCGATTCAAACGCGTCTGGGCCGTGTGCAAGAAGAAGCGCAAGTGCGAGAACGAGGATAGACAGGACAAGAATAAGGATGAAGACTTTGCGCCAGGCGTCAAGAGTGTTGTTCTCGAAGGACATGGCGGATGCGGCAACATGCAGCCGCAGGTAAGACAGGCCGCGTTGCAACTCAAGGCCGCTTTCGAAGTTGTGTCGGAAGAGGGCCCCAAGAGGAAGGAGACCGTGAATATTAGCGCCGAAATGGCGCACGGTATTCTTCGCCGCATCTCTGACCGCGATTTGCACAATATTGGTCTCAACTCGGACTATGCCCGTCCTGAGTGGATGGTTATTACTGTTCTACCTGTTCCCCCTCCTCCTGTGCGTCCTAGTATTTCCATGGATGGTACTGGTACCGGCATGAGAAATGAGGACGATTTGACCTACAAGCTTGGCGACATTATTCGCGCCAACGGTAATGTCAAGCAAGCCATTCGCGAAGGATCGCCGCAACACATTGCGCGTGATTTCGAGGAGCTTCTACAATATCATGTTGCCACCTA------GTCAAGCCCATCGTGCAAGTCAGCGCGTACACCTGCGACCGATGCGGCTGCGAAATTTTCCAGCCCATCACGGACAAGCAGTACGGCCCTCTGATGATGTGCCCGTCAAACGACTGCAAAAACAACCAGTCCAAGGGACAGCTGAACCCCTCGACGCGTGCTTCTAAATTCCTCCCCTTCCAGGAGGTCAAGATACAGGAAATGGCCGAGCAGGTCCCCATTGGTCAGATCCCTCGATCTCTCACAGTTCACTGCTTCGGCAGCCTCGTGCGTCGCGTGAACCCTGGTGACGTTGTCGACATCTCTGGCATTTTCCTCCCCACGCCCTACACTGGCTTCAAGGCAATGAAGGCTGGTCTCTTGACCGACACATATCTCGAGGCTCACTACATCCGCCAGCACAAGAAAGCTTACAGCGAGATGATTGTTGACCCTTCGTTGGTGCGACGCATCGAAAAGTACAGGCAGACTGGCCAGGTCTACGAACTGCTTGCCAAGTCGATTGCGCCCGAAATCTTCGGCCACCTCGACGTCAAGAAGGCGCTTCTCCTCCTGCTCATCGGTGGTGTCGGCAAGGAGATGGGCGACGGTATGAAGATCAGGGGAGACCTCAACATCTGCATGATGGG
>Samsoniella_vallisDY07241
?????????????????????????????????????????????????????????????????????????????????????????????????????????????????????????????????????????????????????????????????????????????????????????????????????????????????????????????????????????????????????????????????????????????????????????????????????????????????????????????????????????????????????????????????????????????????????????????????????????????????????????????????????????????????????????????????????????????????????????????????????????????????????????????????????????????????????????????????????????????????????????????????????????????????????????????????????????????????????????????????????????????????????????????????????????????????????????????????????????????????????????????????AGAATCTGGTACTTCCAGGCCGATTGCGCTATTCTCATCATTGCCGCCGGTACTGGTGAGTTCGAGGCTGGTATTTCCAAGGATGGCCAGACCCGTGAGCACGCTCTCCTCGCCTTCACCCTCGGTGTTAAGCAGCTCATTGTTGCCATCAACAAGATGGACACTACCATTAAGAACCCTGAGGACCCGTGGATTGAGGCCCGTTACCTTGAGATCATCAAGGAGACCTCCAACTTCATCAAGAAGGTTGGCTACAACCCCAAGACTGTTCCTTTCGTCCCCATCTCCGGCTTCAACGGCGACAACATGATCGATACCACTAAGAGATGCCCCTGGTACAAGGGTTGGGAGAAGGAGACCAAGGCTGGCAAGTTCACCGGCAAGACCCTCCTCGAGGCTATTGACTCCATCGAACCCCCCAACCGTCCTACCGACAAGCCCCTCCGTCTTCCCCTTCAGGATGTCTACAAGATCAGTGGTATCGGAACGGTGCCCGTCGGCCGTGTCGAGACCGGTATCATCAAGCCCGGCATGGTCGTCACCTTTGCCCCCGCTGGTGTCACCACTGAAGTCAAGTCCGTCGAGATGCATCACACGCAGCTTCTTCAGGGTGTCCCCGGTGACAACGTCGGCTTCAACGTGAAGAACGTTTCCGTCAAGGAAGTCCGTCGTGGCAACGTCGCTGGTGACTCCAAGAACGACCCCCCTTTTGGCGCCGCTTCCTTCAACGCCCAGGTCATTGTCATCAACCACCCTGGTCAGATTGGTAACGGTTACGCCCCCGTTCTCGATTGCCACACTGCCCACATTGCTTGCAAGTTCGCCGAGCTCCTTGAGAAGATCGACCGCCGTACTGGTAAGTCGGTTGAGAACAACCCCAAGTTCATCAAGTCTGGTGACTCCGCCATTGTCAAGATGGAGCCTTCCAAGCCCATGTGCGTTGAGGCTTTCACCGACTACCCTCCTCTGGGCCGTTTCGCCGTCCG------------------TGGGAGAATTGTCTGCCACAACTGTAGC-AAGTGTTGGCCGATGAAGTTGGTCTTCCCTTTACTCCATGAAGCTTTTCAGCTTGCTGGATGCTAACGTGAATTCTCAGAGCGATCCCGAGTTTGTCACAGCCGTCAACACCCGCGATCCGAAACTCCGATTCAAACGCGTCTGGGCCGTGTGCAAGAAGAAGCGCAAGTGCGAGAACGAGGATAGACAGGACAAGAATAAGGATGAAGACTTTGCGCCAGGTGTCAAGAGCGTTGTTCTCGAAGGACATGGCGGATGCGGCAACATGCAGCCGCAGGTAAGACAGGCCGCGCTGCAACTCAAGGCCGCTTTCGAAGTTGTGTCGGAAGAGGGCCCCAAGAGGAAGGAGACCGTGAACATTAGCGCCGAAATGGCGCACGGTATTCTTCGCCGCATCTCTGACCGCGATTTGCACAATATTGGTCTCAACTCGGACTATGCCCGTCCTGAGTGGATGGTTATTACTGTTCTACCTGTTCCCCCTCCTCCTGTGCGTCCTAGTATTTCCATGGATGGTACTGGTACCGGCATGAGAAATGAGGACGATTTGACCTACAAGCTTGGCGACATTATTCGCGCCAACGGTAATGTCAAGCAAGCCATTCGCGAAGGATCGCCGCAACATATTGCGCGTGATTTCGAGGAGCTGCTACAATATCATGTTGCCACCTACATGGA?????????????????????????????????????????????????????????????????????????????????????????????????????????????????????????????????????????????????????????????????????????????????????????????????????????????????????????????????????????????????????????????????????????????????????????????????????????????????????????????????????????????????????????????????????????????????????????????????????????????????????????????????????????????????????????????????????????????????????????????????????????????????????????????????????????????????????????????????????????????????????????????????????????????????????????????????????????????????????
>Samsoniella_vallisDY07242
?????????????????????????????????????????????????????????????????????????????????????????????????????????????????????????????????????????????????????????????????????????????????????????????????????????????????????????????????????????????????????????????????????????????????????????????????????????????????????????????????????????????????????????????????????????????????????????????????????????????????????????????????????????????????????????????????????????????????????????????????????????????????????????????????????????????????????????????????????????????????????????????????????????????????????????????????????????????????????????????????????????????????????????????????????????????????????????????????????????????????????????????????AATACTGGGTACTTCCAGGCCGATTGCGCTATTCTCATCATTGCCGCCGGTACTGGTGAGTTCGAGGCTGGTATTTCCAAGGATGGCCAGACCCGTGAGCACGCTCTCCTCGCCTTCACCCTCGGTGTTAAGCAGCTCATTGTTGCCATCAACAAGATGGACACTACCATTAAGAACCCTGAGGACCCGTGGATTGAGGCCCGTTACCTTGAGATCATCAAGGAGACCTCCAACTTCATCAAGAAGGTTGGCTACAACCCCAAGACTGTTCCTTTCGTCCCCATCTCCGGCTTCAACGGCGACAACATGATCGATACCACTAAGAGATGCCCCTGGTACAAGGGTTGGGAGAAGGAGACCAAGGCTGGCAAGTTCACCGGCAAGACCCTCCTCGAGGCTATTGACTCCATCGAACCCCCCAACCGTCCTACCGACAAGCCCCTCCGTCTTCCCCTTCAGGATGTCTACAAGATCAGTGGTATCGGAACGGTGCCCGTCGGCCGTGTCGAGACCGGTATCATCAAGCCCGGCATGGTCGTCACCTTTGCCCCCGCTGGTGTCACCACTGAAGTCAAGTCCGTCGAGATGCATCACACGCAGCTTCTTCAGGGTGTCCCCGGTGACAACGTCGGCTTCAACGTGAAGAACGTTTCCGTCAAGGAAGTCCGTCGTGGCAACGTCGCTGGTGACTCCAAGAACGACCCCCCTTTTGGCGCCGCTTCCTTCAACGCCCAGGTCATTGTCATCAACCACCCTGGTCAGATTGGTAACGGTTACGCCCCCGTTCTCGATTGCCACACTGCCCACATTGCTTGCAAGTTCGCCGAGCTCCTTGAGAAGATCGACCGCCGTACTGGTAAGTCGGTTGAG-ACAACCCCAAGTTCATCAAGTCTGGTGACTCCGCCATTGTC-AGATGGAGCCTTCCAAGCCCATGTGCGTTGAGGCTTTCA-CGACTACCCTCCTCTGGGCCGTTTCGCCGTCCG??????????????????????????????????????????????????????????????????????????????????????????????????????????????????????????????????????????????????????????????????????????????????????????????????????????????????????????????????????????????????????????????????????????????????????????????????????????????????????????????????????????????????????????????????????????????????????????????????????????????????????????????????????????????????????????????????????????????????????????????????????????????????????????????????????????????????????????????????????????????????????????????????????????????????????????????????????????????????????????????????????????????????????????????????????????????????????????????????????????????????????????????????????????????????????????????????????????????????????????????????????????????????????????????????????????????????????????????????????????????????????????????????????????????????????????????????????????????????????????????????????????????????????????????????????????????????????????????????????????????????????????????????????????????????????????????????????????????????????????????????????????????????????????????????????????????????????????????????????????????????????????????????????????????????????????????????????????????????????????????????????????????????????????????????????????????????????????????????????????
>Samsoniella_vallisDY091091
?????????????????????????????????????????????????????????????????????????????????????????????????????????????????????????????????????????????????????????????????????????????????????????????????????????????????????????????????????????????????????????????????????????????????????????????????????????????????????????????????????????????????????????????????????????????????????????????????????????????????????????????????????????????????????????????????????????????????????????????????????????????????????????????????????????????????????????????????????????????????????????????????????????????????????????????????????????????????????????????????????????????????????????????????????????????????????????????????????????????????????????????????AATACTGGTAC--TCCAGGCCGATTGCGCTATTCTCATCATTGCCGCCGGTACTGGTGAGTTCGAGGCTGGTATTTCCAAGGATGGCCAGACCCGTGAGCACGCTCTCCTCGCCTTCACCCTCGGTGTTAAGCAGCTCATTGTTGCCATCAACAAGATGGACACTACCATTAAGAACCCTGAGGACCCGTGGATTGAGGCCCGTTACCTTGAGATCATCAAGGAGACCTCCAACTTCATCAAGAAGGTTGGCTACAACCCCAAGACTGTTCCTTTCGTCCCCATCTCCGGCTTCAACGGCGACAACATGATCGATACCACTAAGAGATGCCCCTGGTACAAGGGTTGGGAGAAGGAGACCAAGGCTGGCAAGTTCACCGGCAAGACCCTCCTCGAGGCTATTGACTCCATCGAACCCCCCAACCGTCCTACCGACAAGCCCCTCCGTCTTCCCCTTCAGGATGTCTACAAGATCAGTGGTATCGGAACGGTGCCCGTCGGCCGTGTCGAGACCGGTATCATCAAGCCCGGCATGGTCGTCACCTTTGCCCCCGCTGGTGTCACCACTGAAGTCAAGTCCGTCGAGATGCATCACACGCAGCTTCTTCAGGGTGTCCCCGGTGACAACGTCGGCTTCAACGTGAAGAACGTTTCCGTCAAGGAAGTCCGTCGTGGCAACGTCGCTGGTGACTCCAAGAACGACCCCCCTTTTGGCGCCGCTTCCTTCAACGCCCAGGTCATTGTCATCAACCACCCTGGTCAGATTGGTAACGGTTACGCCCCCGTTCTCGATTGCCACACTGCCCACATTGCTTGCAAGTTCGCCGAGCTCCTTGAGAAGATCGACCGCCGTACTGGTAAGTCGGTTGAGAACAACCCCAAGTTCATCAAGTCTGGTGACTCCGCCATTGTCAAGATGGAGCCTTCCAAGCCCATGTGCGTTGAGGCTTTCACCGACTACCCTCCTCTGGGCCGTTTCGCCGTCCG??????????????????????????????????????????????????????????????????????????????????????????????????????????????????????????????????????????????????????????????????????????????????????????????????????????????????????????????????????????????????????????????????????????????????????????????????????????????????????????????????????????????????????????????????????????????????????????????????????????????????????????????????????????????????????????????????????????????????????????????????????????????????????????????????????????????????????????????????????????????????????????????????????????????????????????????????????????????????????????????????????????????????????????????????????????????????????????????????????????????????????????????????????????????????????????????????????????????????????????????????????????????????????????????????????????????????????????????????????????????????????????????????????????????????????????????????????????????????????????????????????????????????????????????????????????????????????????????????????????????????????????????????????????????????????????????????????????????????????????????????????????????????????????????????????????????????????????????????????????????????????????????????????????????????????????????????????????????????????????????????????????????????????????????????????????????????????????????????????????
>Samsoniella_vallisDY091092
?????????????????????????????????????????????????????????????????????????????????????????????????????????????????????????????????????????????????????????????????????????????????????????????????????????????????????????????????????????????????????????????????????????????????????????????????????????????????????????????????????????????????????????????????????????????????????????????????????????????????????????????????????????????????????????????????????????????????????????????????????????????????????????????????????????????????????????????????????????????????????????????????????????????????????????????????????????????????????????????????????????????????????????????????????????????????????????????????????????????????????????????????AATACTGGTACT-TCCAGGCCGATTGCGCTATTCTCATCATTGCCGCCGGTACTGGTGAGTTCGAGGCTGGTATTTCCAAGGATGGCCAGACCCGTGAGCACGCTCTCCTCGCCTTCACCCTCGGTGTTAAGCAGCTCATTGTTGCCATCAACAAGATGGACACTACCATTAAGAACCCTGAGGACCCGTGGATTGAGGCCCGTTACCTTGAGATCATCAAGGAGACCTCCAACTTCATCAAGAAGGTTGGCTACAACCCCAAGACTGTTCCTTTCGTCCCCATCTCCGGCTTCAACGGCGACAACATGATCGATACCACTAAGAGATGCCCCTGGTACAAGGGTTGGGAGAAGGAGACCAAGGCTGGCAAGTTCACCGGCAAGACCCTCCTCGAGGCTATTGACTCCATCGAACCCCCCAACCGTCCTACCGACAAGCCCCTCCGTCTTCCCCTTCAGGATGTCTACAAGATCAGTGGTATCGGAACGGTGCCCGTCGGCCGTGTCGAGACCGGTATCATCAAGCCCGGCATGGTCGTCACCTTTGCCCCCGCTGGTGTCACCACTGAAGTCAAGTCCGTCGAGATGCATCACACGCAGCTTCTTCAGGGTGTCCCCGGTGACAACGTCGGCTTCAACGTGAAGAACGTTTCCGTCAAGGAAGTCCGTCGTGGCAACGTCGCTGGTGACTCCAAGAACGACCCCCCTTTTGGCGCCGCTTCCTTCAACGCCCAGGTCATTGTCATCAACCACCCTGGTCAGATTGGTAACGGTTACGCCCCCGTTCTCGATTGCCACACTGCCCACATTGCTTGCAAGTTCGCCGAGCTCCTTGAGAAGATCGACCGCCGTACTGGTAAGTCGGTTGAGAACAACCCCAAGTTCATCAAGTCTGGTGACTCCGCCATTGTCAAGATGGAGCCTTCCAAGCCCATGTGCGTTGAGGCTTTCACCGACTACCCTCCTCTGGGCCGTTTCGCCGTCCG??????????????????????????????????????????????????????????????????????????????????????????????????????????????????????????????????????????????????????????????????????????????????????????????????????????????????????????????????????????????????????????????????????????????????????????????????????????????????????????????????????????????????????????????????????????????????????????????????????????????????????????????????????????????????????????????????????????????????????????????????????????????????????????????????????????????????????????????????????????????????????????????????????????????????????????????????????????????????????????????????????????????????????????????????????????????????????????????????????????????????????????????????????????????????????????????????????????????????????????????????????????????????????????????????????????????????????????????????????????????????????????????????????????????????????????????????????????????????????????????????????????????????????????????????????????????????????????????????????????????????????????????????????????????????????????????????????????????????????????????????????????????????????????????????????????????????????????????????????????????????????????????????????????????????????????????????????????????????????????????????????????????????????????????????????????????????????????????????????????
>Samsoniella_winandaeMY12469_01T
?????????????????????????????????????????????????????????????????????????????????????????????????????????????????????????????????????????????????????????????????????????????????????????????????????????????????????????????????????????????????????????????????????????????????????????????????????????????????????????????????????????????????????????????????????????????????????????????????????????????????????????????????????????????????????????????????????????????????????????????????????????????????????????????????????????????????????????????????????????????????????????????????????????????????????????????????????????????????????????????????????????????????????????????????????????????????????????????????????????????????????????????????---------------------------------CTCATCATTGCCGCCGGTACTGGTGAGTTCGAGGCTGGTATTTCCAAGGATGGCCAGACCCGTGAGCACGCTCTCCTCGCCTTCACCCTCGGTGTTAAGCAGCTCATTGTTGCCATCAACAAGATGGACACTACCCTTAAGAACCCTGATGACCAGTGGGTTGAGGCCCGTTACCTTGAGATCATCAAGGAGACCTCCAACTTCATCAAGAAGGTTGGCTACAACCCCAAGACTGTTCCTTTCGTCCCCATCTCCGGCTTCAACGGCGACAACATGATCGATACCACTAAGAGATGCCACTGGTACAAGGGTTGGGAGAAGGAGACCAAGGCTGGCAAGTTCACCGGCAAGACCCTCCTCGAGGCTATTGACTCCATCGAACCCCCCAACCGTCCTACCGACAAGCCCCTCCGTCTTCCCCTTCAGGATGTCTACAAGATCAGTGGTATCGGAACGGTGCCCGTCGGCCGTGTCGAGACCGGTATCATCAAGCCCGGCATGGTCGTCACCTTTGCCCCCGCTGGTGTCACCACTGAAGTCAAGTCCGTCGAGATGCATCACACGCAGCTTCTTCAGGGTGTCCCCGGTGACAACGTCGGCTTCAACGTGAAGAACGTTTCCGTCAAGGAAGTCCGTCGTGGCAACGTCGCTGGTGACTCCAAGAACGACCCCCCTTCTGGCGCCGCTTCCTTCAACGCCCAGGTCATTGTCATCAACCACCCTGGTCAGATTGGTAACGGTTACGCCCCCGTTCTCGATTGCCACACTGCCCACATTGCTTGCAAGTTCGCCGAGCTCCTTGAGAAGATCGACCGCCGTACTGGTAAGTCGGTTGAGAACAACCCCAAGTTCATCAAGTCTGGTGACTCCGCCCTTGTCAAGATGGAGCCTTCCAAGCCCATGTGCGTTGAGGCTTTCACCG---------------------------------AGAAGGTGAAAAAAGTTTTGGAGATTGTCTGCCACAACTGTAGCAAAGTGTTGGCCGATGAAGTTGGTCTTCCCTTTACTCCATGAAGCTTCTCAGCTTGCTGGATGCTAACGTGAATTCTCAGAGCGATCCCGAGTTTGTCACAGCCGTCAACACCCGCGATCCGAAACTCCGATTCAAACGCGTCTGGGCCGTGTGCAAGAAGAAGCGCAAGTGCGAGAACGAGGATAGACAGGACAAGAATAAGGATGAAGACTTTGCGCCAGGCGTCAAGAGTGTTGTTCTCGAAGGACATGGCGGATGCGGCAACATGCAGCCGCAGGTAAGACAGGCCGCGCTGCAACTCAAGGCCGCTTTCGAGGTTGTGTCGGAAGAGGGCCCCAAGAGGAAGGAGACCGTGAACATTAGCGCCGAAATGGCGCACGGTATTCTTCGCCGCATCTCTGACCGCGATTTGCACAATATTGGTCTCAACTCTGACTATGCCCGTCCTGAGTGGATGGTTATTACTGTTCTACCTGTCCCTCCTCCTCCTGTGCGTCCTAGTATTTCCATGGATGGTACTGGTACCGGCATGAGAAATGAGGACGATTTGACCTACAAGCTTGGCGACATTATTCGCGCCAACGGCAATGTCAAGCAAGCCATTCGCGAAGGATCGCCGCAACACATTGCGCGTGATTTCGAGGAGCTGCTACAATATCATGTTGCCACCTA------?????????????????????????????????????????????????????????????????????????????????????????????????????????????????????????????????????????????????????????????????????????????????????????????????????????????????????????????????????????????????????????????????????????????????????????????????????????????????????????????????????????????????????????????????????????????????????????????????????????????????????????????????????????????????????????????????????????????????????????????????????????????????????????????????????????????????????????????????????????????????????????????????????????????????????????????????????????????????????
>Samsoniella_yuanzuiensisNTUPPMCC_20_064_T
???????????????????????????????????????????????????????????????????????????????????????????????????????????????????????????????????????????????????????????????????????????????????????????????????????????????????????????????????????????????????????????????????????????????????????????????????????????????????????????????????????????????????????????????????????????????????????????????????????????????????????????????????????????????????????????????????????????????????????????????????????????????????????????????????????????????????????????????????????????????????????????????????????????????????????????????????????????????????????????????????????????????????????????????????????????????????????????????????????????????????????????????????????????????????????????????????????????????????????????????????????????????????????????????????????????????????????????????????????????????????????????????????????????????????????????????????????????????????????????????????????????????????????????????????????????????????????????????????????????????????????????????????????????????????????????????????????????????????????????????????????????????????????????????????????????????????????????????????????????????????????????????????????????????????????????????????????????????????????????????????????????????????????????????????????????????????????????????????????????????????????????????????????????????????????????????????????????????????????????????????????????????????????????????????????????????????????????????????????????????????????????????????????????????????????????????????????????????????????????????????????????????????????????????????????????????????????????????????????????????????????????????????????????????????????????CAAGAAAGTGAAAAAAGTTTTGGAGATTGTCTGCCACAACTGTAGCAAAGTGTTGGCCGATGAAGTTGGTCTTCCCTTTACTCCATGAAGCTTTTCAGCTTGCTGGATGCTAACGTGAATTCTCAGAGCGATCCCGAGTTTGTCGCAGCCGTCAACACCCGCGATCCGAAACTCCGATTCAAACGCGTCTGGGCCGTGTGCAAGAAGAAGCGCAAGTGCGAGAACGAGGATAGACAGGACAAGAATAAGGATGAAGACTTTGCGCCAGGTGTCAAGAGCGTTGTTCTCGAAGGACATGGCGGATGCGGCAACATGCAGCCGCAGGTAAGACAGGCCGCGCTGCAACTCAAGGCCGCTTTCGAAGTTGTGTCGGAAGAGGGCCCCAAGAGGAAGGAGACCGTGAACATTAGCGCCGAAATGGCGCACGGTATTCTTCGCCGCATCTCTGACCGCGATTTGCACAATATTGGTCTCAACTCGGACTATGCCCGTCCTGAGTGGATGGTTATCACTGTTCTACCTGTCCCCCCTCCTCCTGTGCGTCCTAGTATTTCCATGGATGGTACTGGTACCGGCATGAGAAATGAGGACGATTTGACCTACAAGCTTGGCGACATTATTCGCGCCAACGGCAATGTCAAGCAAGCCATTCGCGAAGGATCGCCGCAACACATTGCGCGTGATTTCGAGGAGCTGCTACAATATCATGTTGCCACCTACATGGA?????????????????????????????????????????????????????????????????????????????????????????????????????????????????????????????????????????????????????????????????????????????????????????????????????????????????????????????????????????????????????????????????????????????????????????????????????????????????????????????????????????????????????????????????????????????????????????????????????????????????????????????????????????????????????????????????????????????????????????????????????????????????????????????????????????????????????????????????????????????????????????????????????????????????????????????????????????????????????
>Samsoniella_yuanzuiensisNTUPPMCC_20_065
?????????????????????????????????????????????????????????????????????????????????????????????????????????????????????????????????????????????????????????????????????????????????????????????????????????????????????????????????????????????????????????????????????????????????????????????????????????????????????????????????????????????????????????????????????????????????????????????????????????????????????????????????????????????????????????????????????????????????????????????????????????????????????????????????????????????????????????????????????????????????????????????????????????????????????????????????????????????????????????????????????????????????????????????????????????????????????????????????????????????????????????????????------------------------------------------CACGCCGGTACTGGTGAGTTCGAGGCTGGTATTTCCAAGGATGGCCAGACCCGTGAGCACGCTCTCCTCGCCTTCACCCTCGGTGTTAAGCAGCTCATTGTTGCCATCAACAAGATGGACACTACCAGGTCGGACCCCAAGGCCCCGTGGGTTGAGGCCCGTTACCTTGAGATCATCAAGGAGACCTCCAACTTCATCAAGAAGGTTGGCTACAACCCCAAGACTGTTGCTTTCGTCCCCATCTCCGGCTTCAACGGCGACAACATGATCCAACCCGGCGAGTTTTGCCCCTGGTACAAGGGTTGGGAGAAGGAGACCAAGGCTGGCAAGTCCACCGGCAAGACCCTCCTCGAGGCTATTGACTCCATCGACCCCCCCGTCCGTCCTACCGACAAGCCCCTCCGTCTTCCCCTTCAGGATGTCTACAAGATCGGTGGTATCGGAACGGTGCCCGTCGGCCGTGTCGAGACCGGTGTCATCAAGCCCGGCATGGTCGTCACCTTTGCCCCCGCTGGTGTCACCACTGAAGTCAAGTCCGTCGAGATGCATCACACGCAGCTTGCTGAGGGTGTCCCCGGTGACAACGTCGGTTTCAACGTGAAGAACGTTTCCGTCAAGGAAATCCGTCGTGGTAACGTCGCTGGTGACTCCAAGAACGACCCCCCTTCTGGCGTCGCTTCCTTCAACGCCCAGGTCATTGTCATCAACCACCCTGGTCAGATTGGTAACGGTTACGCCCCCGTTCTCGATTGCCACACTGCCCACATTGCTTGCAAGTTCGCCGAGCTCCTTGAGAAAATCGACCGCCGTACCGGTAAGTCGGTTGAGAACAACCCCAAGTTCATTAAGTCTGGTGACTCCGCCATTGTCAAGATGGAGCCTTCCAAGCCCATGTGCGTTGAGGC-TTCACCGACTACCCTCCT--------------------CAAGAAAGTGAAAAAAGTTTTGGAGATTGTCTGCCACAACTGTAGCAAAGTGTTGGCCGATGAAGTTGGTCTTCCCTTTACTCCATGAAGCTTTTCAGCTTGCTGGATGCTAACGTGAATTCTCAGAGCGATCCCGAGTTTGTCGCAGCCGTCAACACCCGCGATCCGAAACTCCGATTCAAACGCGTCTGGGCCGTGTGCAAGAAGAAGCGCAAGTGCGAGAACGAGGATAGACAGGACAAGAATAAGGATGAAGACTTTGCGCCAGGTGTCAAGAGCGTTGTTCTCGAAGGACATGGCGGATGCGGCAACATGCAGCCGCAGGTAAGACAGGCCGCGCTGCAACTCAAGGCCGCTTTCGAAGTTGTGTCGGAAGAGGGCCCCAAGAGGAAGGAGACCGTGAACATTAGCGCCGAAATGGCGCACGGTATTCTTCGCCGCATCTCTGACCGCGATTTGCACAATATTGGTCTCAACTCGGACTATGCCCGTCCTGAGTGGATGGTTATCACTGTTCTACCTGTCCCCCCTCCTCCTGTGCGTCCTAGTATTTCCATGGATGGTACTGGTACCGGCATGAGAAATGAGGACGATTTGACCTACAAGCTTGGCGACATTATTCGCGCCAACGGCAATGTCAAGCAAGCCATTCGCGGAGGATCGCCGCAACACATTGCGCGTGATTTCGAGGAGCTGCTACAATATCATGTTGCCACCTACATGGA?????????????????????????????????????????????????????????????????????????????????????????????????????????????????????????????????????????????????????????????????????????????????????????????????????????????????????????????????????????????????????????????????????????????????????????????????????????????????????????????????????????????????????????????????????????????????????????????????????????????????????????????????????????????????????????????????????????????????????????????????????????????????????????????????????????????????????????????????????????????????????????????????????????????????????????????????????????????????????
>Samsoniella_yunnanensisYFCC_1527T
AAGACTCACATCAACGTCGTCGTTATCGGGTGCGTTTCCACACTTAACGACTACGATACCGACGAACCATAAATACTGACTACTAGACAGCCACGTCGATTCCGGCAAGTCTACCACCGTAAGTTA--TCTCAACGGTAGAGTGGCGTTTCAGCCCTCGAACCGACGATTCTACCCCGCCTCGCCGGTGTCCATGTAAAGTTCAAACAGCTAACTCATGACGCAGACTGGTCATCTGATCTACAAGTGCGGTGGTATTGACTCTCGTACCATCGAGAAGTTCGAGAAGGTAAGCATATCATTCTGCAATTTTTTTGAGCCTCATTTTCCCTCGATCGCTCGCTGCGCAATTTTTTGCCAGCCAGCAGCGATCGTCCCGTCACTGTGGCCACTGGTCATTACCCCTCCTTGGTGCGGCAAAATTTTCTGAGTGCCTTATCATCGGGGTGGGGCTACTCTCAAAAATACCCCACCACCTGTCGCAAGCTTCCCCTTCTCACAGGCAAAAAAAAACATTTCGCACCCACGCTGTCAACATTTTGCTAACCATCATCCTCTACAGGAAGCCACTGAACTCGGCAAGGGTTCCTTCAAGTATGCCTGGGTTCTTGACAAGCTCAAGGCCGAGCGTGAGCGTGGTATCACCATCGATATCGCCCTCTGGAAGTTCGAGACCCCCAAGTTCATGGTCACTGTCATTGATGCTCCCGGTCACCGTGATTTCATCAAGAACATGATATTACTGGTACTTTCCAGGCCGATTGCGCTATTCTCATCATTGCCGCCGGTACTGGTGAGTTCGAGGCTGGTATCTCCAAGGATGGCCAGACCCGTGAGCACGCTCTCCTCGCCTTCACCCTCGGTGTTAAGCAGCTCATTGTTGCCATCAACAAGATGGACACTGCCAA------------------GTGGGCTGAGGCCCGTTACCTTGAGATCATCAAGGAGACCTCCAACTTCATCAAGAAGGTTGGCTACAACCCCAAGACTGTTGCTTTCGTCCCCATCTCCGGCTTCAACGGCGACAACATGATTCTGGCCTCCGAGAACTGCCCCTGGTACAAGGGTTGGGAGAAGGAGACCAAGGCTGGCAAGTCCACCGGCAAGACCCTCCTCGAGGCTATTGACGCCATCGAGCCCCCCAAGCGTCCTACCGACAAGCCCCTCCGTCTTCCCCTTCAGGATGTCTACAAGATCGGTGGTATCGGAACGGTGCCCGTCGGCCGTGTCGAGACCGGTGTCATCAAGCCCGGCATGGTCGTCACCTTTGCCCCCGCTGGTGTCACCACTGAAGTCAAGTCCGTCGAGATGCATCACGAGCAGCTTGCTCAGGGTGTCCCCGGTGACAACGTCGGCTTCAACGTGAAGAACGTTTCCGTCAAGGAAATCCGTCGTGGTAACGTCGCTGGTGACTCCAAGAACGACCCCCCCGCTGGCGCCGCTTCCTTCAACGCCCAGGTCATTGTCATCAACCACCCTGGTCAGATTGGTAACGGTTACGCCCCCGTTCTCGATTGCCACACTGCCCACATTGCTTGCAAGTTCGCCGAGCTCCTTGAGAAGATCGACCGCCGTACCGGTAAGTCGGTTGAGAACAACCCCAAGTTCATCAAGTCTGGTGACTCCGCCATTGTCAAGATGGAGCCTTCCAAGCCCATGTGCGTTGAGGCTTTCACCGACTACCCTCCTCTGGGCC-------------CAAGAAAGTGAAAAAAGTTTTGGAGATTGTCTGCCACAACTGTAGCAAAGTGTTGGCCGATGAAGTTGGTCTTCCCTTTACTCCATGAAGCTTTTCAGCTTGCTGGATGCTAACGTGAATTCTCAGAGCGATCCCGAGTTTGTCACAGCCGTCAACACCCGCGATCCGAAACTCCGATTCAAACGCGTCTGGGCCGTGTGCAAGAAGAAGCGCAAGTGCGAGAACGAGGATAGACAGGACAAGAATAAGGATGAAGACTTTGCGCCAGGCGTCAAAAGCGTTGTTCTCGAAGGACATGGCGGATGCGGCAACATGCAGCCGCAGGTAAGACAGGCCGCGCTGCAACTCAAGGCCGCTTTCGAAGTTGTGTCGGAAGAGGGCCCCAAGAGGAAGGAGACCGTGAACATTAGCGCCGAAATGGCGCACGGTATTCTTCGCCGCATCTCTGACCGCGATTTGCACAATATTGGTCTCAACTCGGACTATGCCCGTCCTGAGTGGATGGTTATTACTGTTCTACCTGTCCCCCCTCCTCCTGTGCGCCCTAGTATTTCCATGGATGGTACTGGTACTGGCATGAGAAACGAGGACGATTTGACCTACAAGCTTGGCGACATTATTCGCGCCAACGGTAATGTCAAGCAAGCCATTCGCGAAGGATCGCCGCAACACATTGCGCGTGATTTCGAGGAGCTGCTACAATATCATGTTGCCACCTATATGGAGTCAAGCCCATCGTGCAAGTCAGCGCGTACACCTGCGACCGATGCGGCTGCGAAATTTTCCAACCCATCACGGACAAGCAGTACGGCCCTCTGATGATGTGCCCGTCAAACGACTGCAAAAACAACCAGTCCAAGGGGCAGCTGAACCCCTCGACGCGTGCTTCTAAATTCCTCCCCTTCCAGGAGGTCAAGATACAGGAAATGGCCGAGCAGGTCCCCATTGGCCAGATCCCTCGATCTCTCACAGTTCACTGCTTCGGCAGCCTCGTGCGTCGCGTGAACCCCGGTGATGTTGTCGACATCTCTGGCATTTTCCTCCCCACGCCCTACACTGGCTTCAAGGCAATGAAGGCCGGTCTCTTGACCGACACATATCTCGAGGCTCACTACATCCGCCAGCACAAGAAAGCTTACAGCGAGATGATTGTTGACCCTTCGTTGGTGCGACGCATCGAAAAGTACAGGCAGACTGGCCAGGTCTACGAACTGCTTGCCAAGTCGATTGCGCCCGAAATCTTCGGCCACCTCGACGTCAAGAAGGCGCTTCTCCTCCTGCTCATCGGTGGTGTCGGCAAGGAGATGGGTGACGGTATGAAGATCAGGGGAGACCTCAACATCTGCATGATGGG
>Samsoniella_yunnanensisYFCC_1824
AAGACTCACATCAACGTCGTCGTTATCGGGTGCGTTTCCACACTTAACGACTACGATACCGACGAACCATAAATACTGACTACTAGACAGCCACGTCGATTCCGGCAAGTCTACCACCGTAAGTTA--TCTCAACGGTAGAGTGGCGTTTCAGCCCTCGAACCGACGATTCTACCCCGCCTCGCCGGTGTCCATGTAAAGTTCAAACAGCTAACTCATGACGCAGACTGGTCATCTGATCTACAAGTGCGGTGGTATTGACTCTCGTACCATCGAGAAGTTCGAGAAGGTAAGCATATCATTCTGCAATTTTTTTGAGCCTCATTTTCCCTCGATCGCTCGCTGCGCAATTTTTTGCCAGCCAGCAGCGATCGTCCCGTCACTGTGGCCACTGGTCATTACCCCTCCTTGGTGCGGCAAAATTTTCTGAGTGCCTTATCATCGGGGTGGGGCTACTCTCAAAAATACCCCACCACCTGTCGCAAGCTTCCCCTTCTCACAGGCAAAAAAAAACATTTCGCACCCACGCTGTCAACATTTTGCTAACCATCATCCTCTACAGGAAGCCACTGAACTCGGCAAGGGTTCCTTCAAGTATGCCTGGGTTCTTGACAAGCTCAAGGCCGAGCGTGAGCGTGGTATCACCATCGATATCGCCCTCTGGAAGTTCGAGACCCCCAAGTTCATGGTCACTGTCATTGATGCTCCCGGTCACCGTGATTTCATCAAGAACATGATATTACTGGTACTTCCCAGGCCGATTGCGCTATTCTCATCATTGCCGCCGGTACTGGTGAGTTCGAGGCTGGTATCTCCAAGGATGGCCAGACCCGTGAGCACGCTCTCCTCGCCTTCACCCTCGGTGTTAAGCAGCTCATTGTTGCCATCAACAAGATGGACACTGCCAA------------------GTGGGCTGAGGCCCGTTACCTTGAGATCATCAAGGAGACCTCCAACTTCATCAAGAAGGTTGGCTACAACCCCAAGACTGTTGCTTTCGTCCCCATCTCCGGCTTCAACGGCGACAACATGATTCTGGCCTCCGAGAACTGCCCCTGGTACAAGGGTTGGGAGAAGGAGACCAAGGCTGGCAAGTCCACCGGCAAGACCCTCCTCGAGGCTATTGACGCCATCGAGCCCCCCAAGCGTCCTACCGACAAGCCCCTCCGTCTTCCCCTTCAGGATGTCTACAAGATCGGTGGTATCGGAACGGTGCCCGTCGGCCGTGTCGAGACCGGTGTCATCAAGCCCGGCATGGTCGTCACCTTTGCCCCCGCTGGTGTCACCACTGAAGTCAAGTCCGTCGAGATGCATCACGAGCAGCTTGCTCAGGGTGTCCCCGGTGACAACGTCGGCTTCAACGTGAAGAACGTTTCCGTCAAGGAAATCCGTCGTGGTAACGTCGCTGGTGACTCCAAGAACGACCCCCCCGCTGGCGCCGCTTCCTTCAACGCCCAGGTCATTGTCATCAACCACCCTGGTCAGATTGGTAACGGTTACGCCCCCGTTCTCGATTGCCACACTGCCCACATTGCTTGCAAGTTCGCCGAGCTCCTTGAGAAGATCGACCGCCGTACCGGTAAGTCGGTTGAGAACAACCCCAAGTTCATCAAGTCTGGTGACTCCGCCATTGTCAAGATGGAGCCTTCCAAGCCCATGTGCGTTGAGGCTTTCACCGACTACCCTCCTCTGGGCCGTTTCGCCGTCCGCAAGAAAGTGAAAAAAGTTTTGGAGATTGTCTGCCACAACTGTAGCAAAGTGTTGGCCGATGAAGTTGGTCTTCCCTTTACTCCATGAAGCTTTTCAGCTTGCTGGATGCTAACGTGAATTCTCAGAGCGATCCCGAGTTTGTCACAGCCGTCAACACCCGCGATCCGAAACTCCGATTCAAACGCGTCTGGGCCGTGTGCAAGAAGAAGCGCAAGTGCGAGAACGAGGATAGACAGGACAAGAATAAGGATGAAGACTTTGCGCCAGGCGTCAAAAGCGTTGTTCTCGAAGGACATGGCGGATGCGGCAACATGCAGCCGCAGGTAAGACAGGCCGCGCTGCAACTCAAGGCCGCTTTCGAAGTTGTGTCGGAAGAGGGCCCCAAGAGGAAGGAGACCGTGAACATTAGCGCCGAAATGGCGCACGGTATTCTTCGCCGCATCTCTGACCGCGATTTGCACAATATTGGTCTCAACTCGGACTATGCCCGTCCTGAGTGGATGGTTATTACTGTTCTACCTGTCCCCCCTCCTCCTGTGCGCCCTAGTATTTCCATGGATGGTACTGGTACTGGCATGAGAAACGAGGACGATTTGACCTACAAGCTTGGCGACATTATTCGCGCCAACGGTAATGTCAAGCAAGCCATTCGCGAAGGATCGCCGCAACACATTGCGCGTGATTTCGAGGAGCTGCTACAATATCATGTTGCCACCTATATGGAGTCAAGCCCATCGTGCAAGTCAGCGCGTACACCTGCGACCGATGCGGCTGCGAAATTTTCCAACCCATCACGGACAAGCAGTACGGCCCTCTGATGATGTGCCCGTCAAACGACTGCAAAAACAACCAGTCCAAGGGGCAGCTGAACCCCTCGACGCGTGCTTCTAAATTCCTCCCCTTCCAGGAGGTCAAGATACAGGAAATGGCCGAGCAGGTCCCCATTGGCCAGATCCCTCGATCTCTCACAGTTCACTGCTTCGGCAGCCTCGTGCGTCGCGTGAACCCCGGTGATGTTGTCGACATCTCTGGCATTTTCCTCCCCACGCCCTACACTGGCTTCAAGGCAATGAAGGCCGGTCTCTTGACCGACACATATCTCGAGGCTCACTACATCCGCCAGCACAAGAAAGCTTACAGCGAGATGATTGTTGACCCTTCGTTGGTGCGACGCATCGAAAAGTACAGGCAGACTGGCCAGGTCTACGAACTGCTTGCCAAGTCGATTGCGCCCGAAATCTTCGGCCACCTCGACGTCAAGAAGGCGCTTCTCCTCCTGCTCATCGGTGGTGTCGGCAAGGAGATGGGTGACGGTATGAAGATCAGGGGAGACCTCAACATCTGCATGATGGG
>Y119B
?????????????????????????????????????????????????????????????????????????????????????????????????????????????????????????????????????????????????????????????????????????????????????????????????????????????????????????????????????????????????????????????????????????????????????????????????????????????????????????????????????????????????????????????????????????????????????????????????????????????????????????????????????????????????????????????????????????????????????????????????????????????????????????????????????????????????????????????????????????????????????????????????????????????????????????????????????????????????????????????????????????????????????????????????????????????????????????????????????????????????????????????????ATTACTGGTACTTCCCAGGCCGATTGCGCTATTCTCATCATTGCCGCCGGTACTGGTGAGTTCGAGGCTGGTATTTCCAAGGATGGCCAGACCCGTGAGCACGCTCTCCTCGCCTTCACCCTCGGTGTTAAGCAGCTCATTGTTGCCATCAACAAGATGGACACTACCCTTAAGAACCCTAAGGACCAGTGGGTTGAGGCCCGTTACCTTGAGATCATCAAGGAGACCTCCAACTTCATCAAGAAGGTTGGCTACAACCCCAAGACTGTTCCTTTCGTCCCCATCTCCGGCTTCAACGGCGACAACATGATCGATACCACTAAGAGATGCCGCTGGTACAAGGGTTGGGAGAAGGAGACCAAGGCTGGCAAGTTCACCGGCAAGACCCTCCTCGAGGCTATTGACTCCATCGAACCCCCCAACCGTCCTACCGACAAGCCCCTCCGTCTTCCCCTTCAGGATGTCTACAAGATCAGTGGTATCGGAACGGTGCCCGTCGGCCGTGTCGAGACCGGTATCATCAAGCCCGGCATGGTCGTCACCTTTGCCCCCGCTGGTGTCACCACTGAAGTCAAGTCCGTCGAGATGCATCACACGCAGCTTCTTCAGGGTGTCCCCGGTGACAACGTCGGCTTCAACGTGAAGAACGTTTCCGTCAAGGAAGTCCGTCGTGGCAACGTCGCTGGTGACTCCAAGAACGACCCCCCTTTTGGCGCCGCTTCCTTCAACGCCCAGGTCATTGTCATCAACCACCCTGGTCAGATTGGTAACGGTTACGCCCCCGTTCTCGATTGCCACACTGCCCACATTGCTTGCAAGTTCGCCGAGCTCCTTGAGAAGATCGACCGCCGTACTGGTAAGTCGGTTGAGAACAACCCCAAGTTCATCAAGTCTGGTGACTCCGCCATTGTCAAGATGGAGCCTTCCAAGCCCATGTGCGTTGA-----------------------------------------------------------------AGATTGTCTGCCACAATTGTAGCAAAGTGTTGGCCGATGAAGTTGGTCTTCCCTTTACTCCATGAAGCTTTTCAGCTTGCTGGATGCTAACGTGAATTCTCAGAGCGATCCCGAGTTTGTCACAGCCGTCAACACCCGCGATCCGAAACTCCGATTCAAACGCGTCTGGGCCGTGTGCAAGAAGAAGCGCAAGTGCGAGAACGAGGATAGACAGGACAAGAATAAGGATGAAGACTTTGCTCCAGGCGTCAAGAGTGTTGTTCTCGAAGGACATGGCGGATGCGGCAACATGCAGCCGCAGGTAAGACAGGCCGCGTTGCAACTCAAGGCCGCTTTCGAAGTTGTGTCGGAAGAGGGCCCCAAGAGGAAGGAGACCGTGAATATTAGCGCCGAAATGGCGCATGGTATTCTTCGCCGCATCTCTGACCGCGATTTGCACAATATTGGTCTCAACTCGGACTATGCCCGTCCTGAGTGGATGGTTATTACTGTTCTACCTGTTCCCCCTCCTCCTGTGCGTCCTAGTATTTCCATGGATGGTACTGGTACCGGCATGAGAAATGAGGACGATTTGACCTACAAGCTTGGCGACATTATTCGCGCCAACGGTAATGTCAAGCAAGCCATTCGCGAAGGATCGCCGCAACACATTGCGCGTGATTTCGAAGAGCTCCTACAATATCATGTTGCCACCTATATGGA-----------CGTGCAAGTCAGCGCGTACACCTGCGACCGATGCGGCTGCGAAATTTTCCAGCCCATCACGGACAAGCAGTACGGCCCTCTGATGATGTGCCCGTCAAACGACTGCAAAAACAACCAGTCCAAGGGACAGCTGAACCCCTCGACTCGTGCTTCTAAATTTCTCCCCTTCCAGGAGGTCAAGATACAGGAAATGGCCGAGCAGGTCCCCATTGGTCAGATCCCTCGATCTCTCACAGTTCACTGCTTCGGCAGCCTCGTGCGTCGCGTGAACCCAGGTGACGTTGTCGACATCTCTGGCATTTTCCTCCCCACGCCCTATACGGGCTTCAAGGCCATGAAGGCTGGTCTCTTGACCGATACATATCTCGAGGCTCACTACATCCGCCAGCACAAGAAGGCTTACAGCGAGATGATTGTTGACCCTTCGTTGGTGCGACGCATCGAAAAGTACAGACAGACTGGCCAGGTCTACGAACTGCTTGCCAAGTCGATTGCGCCCGAAATCTTCGGCCACCTCGACGTCAAGAAGGCGCTTCTCCTCCTGCTCATCGGTGGTGTCGGCAAGGAGATGGGCGACGGTATGAAGATCAGGGGAGACCTGAACATCTGCATGAT---
>Y41B
?????????????????????????????????????????????????????????????????????????????????????????????????????????????????????????????????????????????????????????????????????????????????????????????????????????????????????????????????????????????????????????????????????????????????????????????????????????????????????????????????????????????????????????????????????????????????????????????????????????????????????????????????????????????????????????????????????????????????????????????????????????????????????????????????????????????????????????????????????????????????????????????????????????????????????????????????????????????????????????????????????????????????????????????????????????????????????????????????????????????????????????????????--------------------------CGCTATTCTCATCATTGCCGCCGGTACTGGTGAGTTCGAGGCTGGTATTTCCAAGGATGGCCAGACCCGTGAGCACGCTCTCCTCGCCTTCACCCTCGGTGTTAAGCAGCTCATTGTTGCCATCAACAAGATGGACACTACCCTTAAGAACCCTAAGGACCAGTGGATTGAGGCCCGTTACCTTGAGATCATCAAGGAGACCTCCAACTTCATCAAGAAGGTTGGCTACAACCCCAAGACTGTTCCTTTCGTCCCCATCTCCGGCTTCAACGGCGACAACATGATCGATACCACTAAGAGATGCCGCTGGTACAAGGGTTGGGAGAAGGAGACCAAGGCTGGCAAGTTCACCGGCAAGACCCTCCTCGAGGCTATTGACTCCATCGAACCCCCCAACCGTCCTACCGACAAGCCCCTCCGTCTTCCCCTTCAGGATGTCTACAAGATCAGTGGTATCGGAACGGTGCCCGTCGGCCGTGTCGAGACCGGTATCATCAAGCCCGGCATGGTCGTCACCTTTGCCCCCGCTGGTGTCACCACTGAAGTCAAGTCCGTCGAGATGCATCACACGCAGCTTCTTCAGGGTGTCCCCGGTGACAACGTCGGCTTCAACGTGAAGAACGTTTCCGTCAAGGAAGTCCGTCGTGGCAACGTCGCTGGTGACTCCAAGAACGACCCCCCTTTTGGCGCCGCTTCCTTCAACGCCCAGGTCATTGTCATCAACCACCCTGGTCAGATTGGTAACGGTTACGCCCCCGTTCTCGATTGCCACACTGCCCACATTGCTTGCAAGTTCGCCGAGCTCCTTGAGAAGATCGACCGCCGTACTGGTAAGTCGGTTGAGAACAACCCCAAGTTCATCAAGTCTGGTGACTCCGCCATTGTCAAGATGGAGCCTTCCAAGCCCATGTGCGTTGAGGCTTTCACCGACTACCCTCCTCTG--TCAGTT--------------------------------------TCTGCCACAACTGTAGCAAAGTGTTGGCCGATGAAGTTGGTCTTCCCTTTACTCCATGAAGCTTTTCAGCTTGCTGGATGCTAACGTGAATTCTCAGAGCGATCCCGAGTTTGTCACAGCCGTCAACACCCGCGATCCGAAACTCCGATTCAAACGCGTCTGGGCCGTGTGCAAGAAGAAGCGCAAGTGCGAGAACGAGGATAGACAGGACAAGAATAAGGATGAAGACTTTGCGCCAGGCGTCAAGAGTGTTGTTCTCGAAGGACATGGCGGATGCGGCAACATGCAGCCGCAGGTAAGACAGGCCGCGTTGCAACTCAAGGCCGCTTTCGAAGTTGTGTCGGAAGAGGGCCCCAAGAGGAAGGAGACCGTGAATATTAGCGCCGAAATGGCGCACGGTATTCTTCGCCGCATCTCTGACCGCGATTTGCACAATATTGGTCTCAACTCGGACTATGCCCGTCCTGAGTGGATGGTTATTACTGTTCTACCTGTTCCCCCTCCTCCTGTGCGTCCTAGTATTTCCATGGATGGTACTGGTACCGGCATGAGAAATGAGGACGATTTGACCTACAAGCTTGGCGACATTATTCGCGCCAACGGTAATGTCAAGCAAGCCATTCGCGAAGGATCGCCGCAACACATTGCGCGTGATTTCGAGGAGCTTCTACAATAT-----------------------------ATCGTGCAAGTCAGCGCGTACACCTGCGACCGATGCGGCTGCGAAATTTTCCAGCCCATCACGGACAAGCAGTACGGCCCTCTGATGATGTGCCCGTCAAACGACTGCAAAAACAACCAGTCCAAGGGACAGCTGAACCCCTCGACGCGTGCTTCTAAATTCCTCCCCTTCCAGGAGGTCAAGATACAGGAAATGGCCGAGCAGGTCCCCATTGGTCAGATCCCTCGATCTCTCACAGTTCACTGCTTCGGCAGCCTCGTGCGTCGCGTGAACCCTGGTGACGTTGTCGACATCTCTGGCATTTTCCTCCCCACGCCCTACACTGGCTTCAAGGCAATGAAGGCTGGTCTCTTGACCGACACATATCTCGAGGCTCACTACATCCGCCAGCACAAGAAAGCTTACAGCGAGATGATTGTTGACCCTTCGTTGGTGCGACGCATCGAAAAGTACAGGCAGACTGGCCAGGTCTACGAACTGCTTGCCAAGTCGATTGCGCCCGAAATCTTCGGCCACCTCGACGTCAAGAAGGCGCTTCTCCTCCTGCTCATCGGTGGTGTCGGCAAGGAGATGGGCGACGGTATGAAGATCAGGGGAGACCTCAACATCTGCATGATGGG
